# Supplementary material for: Shotgun metagenomic mapping of saliva reveals insights into diversity and function of the oral microbiome in pregnancy
Source: Sci Rep. 2026 May 27;16:16450. doi: 10.1038/s41598-026-54100-3 (PMC13216312; doi:10.1038/s41598-026-54100-3)
Supplement: Supplementary file 2 — Supplementary Information 2. [file 41598_2026_54100_MOESM2_ESM.xlsx]

## Sheet: Sheet1
Taxa	E3617024382	E3617024661	E3717015229	E3717015228	E3717015227	E3717015224	E3717015223	E3717015222	E3717015221	E3717015220	E3717015219	E3717015218	E3717015215	E3717015214	E3717015213	E3717015211	E3717015208	E3717015207	E3717015206	E3717015205	E3717015202	E3717015201	E3717015192	E3717015191	E3717015190	E3717015189	E3717015188	E3717015187	E3717015186	E3717015184	E3717015183	E3717015182	E3717015180	E3717015179	E3717015178	E3717015176	E3617025056	E3617025055	E3617025054	E3617025050	E3617025048	E3617025046	E3617025042	E3617025039	E3617025038	E3617025035	E3617025032	E3617025029	E3617025026
[Eubacterium] brachy	0	0	0	0.00018	0	0.00017	0.00026	0.00034	0.00011	0	0	0.00018	2e-05	0	0.00033	0	0	3e-05	0	0	0.00011	0	0.00017	6e-05	0.00062	0.00018	0	7e-05	0	0.00013	6e-05	4e-05	0	9e-05	6e-05	0.0001	0.00031	0.0001	0	5e-05	5e-05	0.0001	0.00011	0	0.0001	5e-05	0.00061	0	0.00323
[Eubacterium] infirmum	0	0	4e-05	0.00023	0.00011	0.00016	0	0.00069	0.00015	5e-05	0	0.0002	0.0004	0	0.00046	0	5e-05	8e-05	3e-05	0	4e-05	0	0.0004	0	0	0	0	0.00011	0	5e-05	5e-05	0	0	9e-05	9e-05	0	0.0001	6e-05	3e-05	6e-05	6e-05	0.00028	0.00015	0	0.00015	0.00011	0.00015	0	0.0007
[Eubacterium] minutum	0	0	0	0	0	0	0	0	0	0	0	0	0	0	0	0	0	0	0	0	0	0	0	0	0	0	0	0	0	0	0	0	0	0	0	0	0	0	0	0	0	0	0	0	0	0	0	0	0
[Eubacterium] nodatum	0	0	0	0	0	0	0	0	0	0	0	3e-05	2e-05	0	0	0	0	0	0	0	0	0	0	0	0	0	0	0	0	0	0	0	0	0	0	0	0.00013	1e-05	0	0	0	2e-05	0	0	0	0	0	0	0
[Eubacterium] saphenum	0	0	0	0	0	0	0	0	0	0	0	0	0	0	0	0	0	0	0	0	0	0	0	0	0	0	0	0	0	0	0	0	0	0	0	0	0	0	0	0	0	0	0	0	0	0	0	0	0.00029
[Eubacterium] sulci	0.00143	0	0.00144	0.00632	0.00198	0.00137	0.00037	0.003	0.00192	0.00109	6e-05	0.00205	0.01105	0.00091	0	0.00069	0.00121	0.00175	0.00043	0	0.00066	0	0.01072	0	0.00139	0.00035	0	0.00247	0	0.00142	0.00098	7e-05	0.00013	0.00061	0.0022	0.00115	0.00171	0.00215	0.00059	0.00115	0.00051	0.0071	0.003	0	0.00096	0.00302	0.00021	0.0009	0.00217
[Eubacterium] yurii	0	0	0	0	2e-05	0.00027	0	0	0	0	0	8e-05	0	0	0.00019	4e-05	5e-05	0	0	0	0	0	3e-05	0	0	6e-05	0	6e-05	0	0	0	0	0	0	0	0	0	2e-05	7e-05	0	0	0.00022	9e-05	0	0	0	0.00014	0	0.0002
[Haemophilus] ducreyi	0	0	0	0	0	0	0	0	0	0	0	0	0	0	0	0	0	0	0	0	0	0	0	0	0	0	0	0	0	0	0	0	0	0	0	0	0	0	0	0	0	0	0	0	0	0	0	0	0
Abiotrophia defectiva	0	0	3e-05	0.00037	0	0.0003	0.00088	0.0006	0.00016	0.00491	0	0	0	0.00395	0.00308	7e-05	0	0.00116	0.00033	0.00134	0	0.00131	0.00156	0.00067	0.00029	9e-05	0	0.00501	0.00088	0.00015	0	0.00027	0.00072	0.00389	0.00055	5e-05	0	0.00035	0.00038	0.00126	0.00094	0.0004	0.00014	0.00031	9e-05	0	0	8e-05	0
Acidovorax ebreus	0	0	0	0	0	0	0	0	0	0	0	0	0	0	0	0	0	0	0	0	0	0	0	0	0	0	0	0	0	8e-05	0	0	0	0	0	0	0	0	0	0	0	0	0	0	0	0	0	0	0
Acinetobacter baumannii	0	0	0	0	0	0	0	0	0	0	0	0	0	0	0	0	0	0	0	0	0	0	0	0	0	0	0	0	0	0	0	0	0	0	0	0	0	0	0	0	0	0	0	0	0	0	0	0	0
Acinetobacter johnsonii	0	0	0	0	0	0.00014	0	0	0	0	0	0	0	0	0	0	0	0	0	0	0	0	0	0	0	0	0	0	0	0	0	0	0	0	0	0	0	0	0	0	0	0	0	0	0	0	0	0	0
Acinetobacter junii	0	0	0	0	0	0	0	0	0	0	0	0	0	0	0	0	0	0	0	0	0	0	0	0	0	0	0	0	0	0	0	0	0	0	0	0	0	0	0	0	0	0	0	0	0	0	0	0	0
Acinetobacter lwoffii	0	0	0	0	0	0	0	0	0	0	0	0	0	0	0	0	0	0	0	0	0	0	0	0	0	0	0	0	0	0	0	0	0	0	0	0	0	0	0	0	0	0	0	0	0	0	0	0	0
Actinobaculum sp. oral taxon 183	0	0.00062	3e-05	0	5e-05	0.00169	0.0002	0	5e-05	5e-05	0.00011	8e-05	0	0	0.00016	0	0.0001	0	3e-05	0.00036	0.00014	0.00349	6e-05	0.00013	0.00029	0.00061	0	0.00027	0	0.00015	3e-05	0.0001	0.00021	5e-05	0.00079	7e-05	0.0001	0	0.00021	0.00015	0.00014	0.00016	7e-05	5e-05	7e-05	4e-05	0.00375	0.00022	5e-05
Actinomyces cardiffensis	0	0	0	0	0	0	0	0	0	0	0	0	0	0	0	0	0	0	0	0	0	0	0	0	0	0	0	0	0	0	0	0	0	0	0	0	0	0	0	4e-05	0	0	0	0	0	0	0	0	0
Actinomyces dentalis	0.00376	0	8e-05	0	0.00018	0.00014	0	0.00045	0	0	0	9e-05	0	0	0.00051	0	0	0	0	0	0	0.00533	0.00012	0.00016	0	0	0	0.00028	0	0	7e-05	0	0.00014	0.00017	0	0	0	4e-05	0.00017	0	9e-05	0.00038	9e-05	0	0.00043	0	0.00029	0	0.00177
Actinomyces georgiae	0	0	3e-05	0	0	0	0	0	0	0	0	3e-05	0	0	0	0	0	0	0	0	0	0	2e-05	0	0	0	0	0	0	0	0	3e-05	0	0	0	0	0	0	0	0	0	0	6e-05	0	0	0	0	0	9e-05
Actinomyces gerencseriae	0	0.00075	3e-05	0	4e-05	0	0	0	0	0	0	7e-05	3e-05	0	0	0	0	0	2e-05	0	0	0.00075	0	7e-05	0.00031	6e-05	0	0.0002	0	7e-05	0	4e-05	0	0	0	0	0	1e-05	0.00059	0	7e-05	0.00021	7e-05	0	6e-05	0	0.0002	7e-05	0.00034
Actinomyces graevenitzii	0.00966	0.00286	0.00631	0.00513	0.00597	0.0025	0.00644	0.02115	0.00363	0.00831	0.00127	0.00185	0.01005	0.00156	0.00143	0.00187	0.00703	0.00393	0.00162	0.00026	0.00028	0.00184	0.00561	0.00073	0.00252	0.0004	0.00071	0.00234	0	0	0.01423	0.00092	0.00203	0.00443	0.00616	0.00042	0.00111	0.002	0.00135	0.00272	0.00352	0.00036	0.00588	5e-05	0.00349	0.00108	0.0003	0.00062	0.0038
Actinomyces israelii	0	0	0	0	0	0	0	0	0	0	0	0	0	0	0	0	0	0	0	0	0	0.00052	0	0	0	5e-05	0	0	0	0	0	0	0	0	4e-05	0	0	0	0	0	0	0	0	0	0	0	0	0	7e-05
Actinomyces johnsonii	0	0	0.00057	0	0.00043	0	0	0.00055	0	0	0	0.00027	0	0	0.00069	0.00035	0.00051	0.00079	0.0003	0	0	0.00363	0.00051	0.00026	0	0	0	0	0	0.00022	0	0	0.00016	0.00042	0	0	0	0	0.00189	0	0	0.00026	0.00065	0.00013	0.00072	0	0.00101	0	0.00069
Actinomyces massiliensis	0.00078	0	0.0001	0	8e-05	0.00019	0.0001	0.00012	0.0001	0	0	0.00011	0	0	0.00017	9e-05	0.00011	7e-05	0	0	7e-05	0.00278	0.00013	0.0002	0	0.00027	0	5e-05	0	0	7e-05	4e-05	0.0001	0.00015	5e-05	0.00021	0	0	0.00019	0	0.00025	0.00025	0.00023	0	0.00052	3e-05	0.00027	0.00019	0.00034
Actinomyces meyeri	0.00081	0	8e-05	0	0.00012	0	0.00022	0	5e-05	8e-05	0	4e-05	7e-05	0	0	6e-05	0	5e-05	7e-05	0	3e-05	0	6e-05	6e-05	0	7e-05	3e-05	9e-05	0	0	7e-05	4e-05	0.00011	8e-05	0.00011	5e-05	3e-05	4e-05	8e-05	0.0001	0	6e-05	7e-05	0	9e-05	4e-05	0	7e-05	0.00032
Actinomyces naeslundii	0	0.00184	0.00025	0.00018	0.00046	0.00061	0.00022	0.00114	0.00039	0.00066	0	9e-05	0.00011	0	0.00043	0.00031	0.00025	7e-05	0.00034	0.00036	0.00085	0.00241	0.00021	0.00041	0.00062	0.00105	9e-05	0.00052	0.00036	0.00016	0.00027	0.00023	0.00043	0.00032	0.00036	0.00023	3e-05	0.00226	0.001	0.00062	8e-05	0.00026	0.00031	9e-05	0.00046	0.0002	0.00025	0.00027	0.00043
Actinomyces odontolyticus	0.03384	0.0083	0.00465	0.0033	0.00587	0.00106	0.00392	0.00648	0.0037	0.011	0.00197	0.00228	0.00802	0.00411	0.00106	0.00286	0.00512	0.00433	0.00409	0.00067	0.00261	0.01408	0.00485	0.00172	0.00136	0.00243	0.0031	0.00338	0.00057	0.00062	0.00423	0.00368	0.0055	0.00787	0.00864	0.0053	0.00191	0.00419	0.01376	0.00332	0.00365	0.00314	0.00212	8e-05	0.00298	0.00337	0.00313	0.00238	0.00436
Actinomyces oris	0.01509	0	0.0005	0	0.00157	0	0.00103	0.00947	0.00059	0.00163	0.00054	0.00113	0.00013	0.00102	0.00288	0.00096	0.00111	0.00036	0.001	0.00128	0.00094	0.00225	0.00064	0.00168	0.00333	0.00105	0.00034	0	0.00281	0.00018	0.00156	0.0009	0.00589	0.00081	0.00083	0.00219	0.0001	5e-05	0.00028	0.00043	0.00037	0.00025	0.00092	0.00022	0.0019	0.00098	0	0.00052	0.00128
Actinomyces radicidentis	0	0	0	0	0	0	0	0	0	0	0	0	0	0	0	0	0	0	0	0	0	0	0	0	0	0	0	0	0	0	0	0	0	0	0	0	0	0	0	0	0	0	0	0	0	0	0	0	0
Actinomyces sp. oral taxon 170	0.00113	0	0.00044	0.00137	0.00194	0	0.00151	0.00016	0.00078	0.00026	0.0003	0.00065	3e-05	0.00143	0.00161	0.00076	0	5e-05	0	0.00181	0	0.00524	0.00036	0.00019	0	0.0003	0.00011	0	0.00034	0.00015	3e-05	0.00021	0.00041	0.00038	0.00059	0.00033	0	0	0.0002	0	0.00014	0.00017	0.00049	0	0.00181	6e-05	0.00024	0.00068	7e-05
Actinomyces sp. oral taxon 171	0.00106	0	0.00016	0.00068	0.00056	0.0005	0.00091	0.00062	0.00013	0.00028	0.00044	0.00056	0	0	0.00104	0.00027	0.00017	0.00038	6e-05	0.00053	6e-05	0.00162	0.00038	0.00129	0.00047	0.00037	0.00012	0.00034	0.00044	0.00049	0.00038	0.00013	0.00109	0.00038	0.0007	0.00026	0	0	0.00013	0	0.00026	0.00015	0.00041	2e-05	0.0015	0.00014	0.00025	0.00061	0
Actinomyces sp. oral taxon 172	0.04426	0.00281	0.00179	0.00937	0.00927	0.00125	0.00307	0.00846	0.00083	0.00323	0.00153	0.002	0.00626	0.00218	0.00023	0.00312	0.00302	0.00795	0.0012	0	0.00036	0.00141	0.00503	0.00299	0.00081	0.00087	0.00192	0.00422	0.00119	6e-05	0.00236	0.00146	0.00338	0.00462	0.00508	0.00212	0.00056	0.00357	0.00171	0.00364	0.00109	0.00123	0.00171	0	0.00265	0.00472	0.00133	0.00146	0.00299
Actinomyces sp. oral taxon 175	0	0	0.00043	0	0.00041	0.00047	0	0.01092	0	0.00121	0.00033	0.00011	0	0	0.00128	0.00176	0.00078	0	0.00086	0	0.0007	0.00064	0.00032	0.00118	0.00122	0.00028	0.00023	0	0	0	0.00022	0.00077	0.00174	0.00047	0.00067	0.00155	0.00012	6e-05	0	0	0.00021	6e-05	0.00023	0.00018	0.0006	0	0	0	0.00048
Actinomyces sp. oral taxon 178	0	0	0	0	0	0	0	0	0	0	0	0	0	0	0	0	0	0	0	0	0	0.00106	0.00025	0	0	0	0	0	0	0	0	0	0.00025	0.00041	0	0	0	0	0	0	0	0.00016	0	0	0	0	0	0	0
Actinomyces sp. oral taxon 180	0.00277	0.00044	0.00022	0	0.00037	0	0.00027	0.00068	0.00024	0.00046	0	7e-05	0.00027	0.00022	0.00185	0.00012	0.00022	0.00022	0.00033	0	8e-05	0.00256	0.00022	0.00025	0	5e-05	0.00011	0.00043	0	0	0.00019	0.00021	0.00064	0.00028	0.00028	0.00018	8e-05	0.00016	0.00024	0.00022	9e-05	0.00014	0.00013	2e-05	0.00044	0.00016	0.00026	0.0001	0.00036
Actinomyces sp. oral taxon 181	0.0026	0.0019	0.00118	0.00649	0.00071	0.00054	0.00142	0.00097	0.00234	0.00238	0.00068	0.00036	0.00199	0.00106	0.00089	0.00043	0.0014	0.00064	0.00177	0	0.00074	0.00318	0.00181	0.00186	0.00072	0.00243	0.00144	0.0015	0	0.00022	0.00822	0.00189	0.00196	0.0157	0.0032	0.00032	0.00421	0.00204	0.00563	0.00037	0.00658	0.00068	0.00073	0.00756	0.00036	0.00135	0.00091	0.00063	0.001
Actinomyces sp. oral taxon 414	0	0	0	0	0	0	0	0	0	0	0	0	0	0	0	0	0	0	0	0	0	0.00087	3e-05	0	0	0	0	0	0	0	0	0	0	3e-05	0	0	0	0	0	0	0	4e-05	0	0	6e-05	0	0	0	0.00038
Actinomyces sp. oral taxon 448	0	0.00146	0	0	6e-05	0	0	0	0	5e-05	0.00015	0	0	0	0.00033	0	4e-05	0	0	0	0	0.0018	0	0.00015	0	0.00023	4e-05	7e-05	0	0	3e-05	0.00011	0.00012	2e-05	0	4e-05	6e-05	0	0.00025	0	2e-05	9e-05	5e-05	3e-05	6e-05	0	0	0.00011	0.00056
Actinomyces sp. oral taxon 848	0	0	3e-05	0	4e-05	0	0	0	0	0	0	7e-05	0	0	0	0	0	0	0	0	0	0	4e-05	0	0	0	1e-05	9e-05	0	5e-05	0	4e-05	0	8e-05	8e-05	5e-05	0	0	0	0	4e-05	4e-05	9e-05	0	0	0	8e-05	0	7e-05
Actinomyces sp. oral taxon 849	0	0	0	0	0.00048	0	0	0	0	0	0	0	0	0	0	0	0	0	0	0	0	0.00259	0.00034	0	0	0	0	0	0	0.00033	0	0	0	0.00029	0	0	0	0	0	0	0	0.00041	0.00087	0.00012	0.00036	0	0	0	0
Actinomyces sp. oral taxon 877	0	0	0.0004	0	0.00039	0	0	0	0	0	0	0	0	0	0	0	0	0	0.00028	0	0	0.00099	0.0002	0	0	0	0	0	0	0	0.00022	0	0.00021	0.00023	0	0	0	0.00012	0	0	0.00026	0.00015	0.00033	0	0	0	0	0	0
Actinomyces sp. oral taxon 897	0	0	0	0	0	0	0	0.00025	0	0	0	0	0	0	0	0	0	0	0	0	0	0.0004	3e-05	0	0	0	0	0	0	0	0	0	0	3e-05	0	0	0	0	0	0	0	8e-05	0	0	6e-05	0	0.00019	0	0.00016
Actinomyces timonensis	0	0	0	0	0	0	0	0	0	0	0	0	0	0	0	0	0	0	0	0	0	0.00059	2e-05	0	0	0	0	0	0	0	0	0	0	4e-05	3e-05	0	0	0	0	0	0	0	0	0	0	0	0	0	0
Actinomyces viscosus	0	0	0.00138	0	0.00082	0.00038	0	0.01137	0.0007	0.00166	0.00092	0.00017	0.0002	0	0.00296	0.00087	0.00109	0.00025	0.00231	0.00074	0.00099	0.00103	0.00034	0.00197	0.00148	0.00076	0.00082	0	0.00097	0.00015	0.00045	0.00174	0.00407	0.00046	0.00084	0.00122	0.00022	6e-05	0.00061	0.00056	0.00022	9e-05	0.00032	0.00039	0.00047	0	0	0.00038	0.00085
Aggregatibacter actinomycetemcomitans	0	0	5e-05	0	0.00012	0.0002	0	0	0	0.00011	0.00065	0.00023	9e-05	0	0.00019	0.00017	0.00013	0	0	0	0.00012	0.00024	2e-05	0.00049	0.00025	0.00015	0	0.00012	0	0.00026	3e-05	0	0.00015	4e-05	8e-05	0.00017	0.00033	0.0001	0.0001	8e-05	0	4e-05	0	6e-05	0	0	0	0.00011	0.00011
Aggregatibacter aphrophilus	0	0.00038	0.00143	0.00113	0.00082	0.00267	0.0012	0.00301	0.00011	0.00227	0.00031	0.00087	0.00067	0.00432	0.00182	0.00126	0.00246	0.00049	0.00127	0.00492	0.00257	0.00657	0.00021	0.00132	0.00463	0.00483	9e-05	0.00094	0.00425	0.00093	0.0004	0.00066	0.00035	0.00037	0.00052	0.00187	0.00088	0.00099	0.004	0.00094	0.00117	0.00108	0.00181	0.00171	0.00082	0.00035	0.00063	0.00015	0.00106
Aggregatibacter segnis	0	0	0.00086	0.0002	0.00103	0.00121	0.00016	0.00404	0	0.00071	0.00012	0.00093	0.00019	0.00024	0.00195	0.00033	0.00317	0.00014	0.00033	0.01124	0.00064	0.00414	0.0002	0.00067	0.00398	0.00345	7e-05	0.00063	0.00164	0.00115	0.0004	0	0.00031	0.00015	0.00026	0.00027	0.0001	0.00185	0.0002	0.00053	0.00078	0.00342	0.00191	0.00021	0.00125	0.00076	0.00017	0	0.00019
Aggregatibacter sp. oral taxon 458	0.00316	0.00074	0.00133	0.00011	0.00336	0.00529	0.00133	0.00177	0.00013	0.00393	0.0006	0.00305	0.0003	0.00085	0.00628	0.00101	0.01134	0.00035	8e-05	0.0113	0.00193	0.01424	0.00049	0.00449	0.02423	0.00625	0.00052	0.00191	0.00168	0.00324	0.00256	0.0001	0.00235	0.00042	0.00114	0.00106	0.00037	0.00139	0.00021	0.00331	0.00186	0.00161	0.00331	0.0007	0.00051	0.00069	0.00061	0.00017	0.00077
Agrobacterium tumefaciens	0	0	0	0	0	0	0	0	0	0	0	0	0	0	0	0	0	0	0	0	0	0	0	0	0	0.0003	0	0	0	0	0	0	0	0	0	0	0	0	0	0	0	0	0	0	0	0	0	0	0
Alloprevotella rava	0.01788	0	0.00385	0.00439	0.00075	0.00511	0.00144	0.00118	8e-05	0.00011	0	0.00045	0.00091	0	0.00035	8e-05	0.00043	0.00034	0	0	0.00043	0.00033	0.00011	0.00013	0.0004	0	0.02397	0.0074	0.00037	7e-05	0.00092	0	0.00029	0.00012	3e-05	0.00349	0.00047	5e-05	0.00087	0.00964	7e-05	0.00129	0.00268	0.00018	0.00548	0.00377	0.00011	0.00089	0.00845
Alloprevotella tannerae	0.01002	0	0.00416	0.00248	0.00168	0.01666	0.00377	0.00972	0.00046	0.00016	7e-05	0.01439	0.01497	0	0	0.00021	9e-05	0.00106	0.00078	0.00239	0.00167	0	0.00109	0.0002	0.01648	0.00033	0.00083	0.00167	0.00059	0.00089	0.00159	0.00024	0.00066	0.00112	7e-05	0.00218	0.00262	0.00166	0.01053	0.00177	0.00032	0.00662	0.01224	6e-05	0.00107	0.00346	0.00562	0.00386	0.01535
Alloscardovia omnicolens	0	0	0	0.0002	9e-05	0	0.00028	0	0	0	9e-05	0	0.00015	0	0	0	4e-05	0	0	0	0	0	0	0.00021	0	0	0.0013	0.00017	0	0	0.00015	0.0017	0	0	3e-05	0.00016	0.00012	0	7e-05	0.00015	0	0	0	0	0.00022	8e-05	0	0.00097	0.00014
Anaerococcus lactolyticus	0	0	0	0	0	0	0	0	0	0	0	0	0	0	0	0	0	0	4e-05	0	0	0	0	0	0	0	0	0	0	0	0	0	0	0	0	0	0	0	0	0	0	0	0	0	0	0	0	0	0
Anaeroglobus geminatus	0	0	0	0.00056	5e-05	0	0.00014	0	0	0	0	3e-05	0	0	0.00032	0	0	3e-05	2e-05	0	0	0	0	0	0	0.00021	0	5e-05	0	6e-05	2e-05	0	0	7e-05	0	0	9e-05	1e-05	0.00022	0	4e-05	2e-05	0	0	0.00012	0	0.00063	0	0.00064
Anaerolineaceae bacterium oral taxon 439	0	0	0	0	0	0	0	0	0	0	0	0	0	0	0	0	0	0	0	0	0	0	0	0	0	0	0	0	0	0	0	0	0	0	0	0	0	0	0	0	0	0	0	0	0	0	0	0	0.00049
Arcanobacterium haemolyticum	0	0	0	0	0	0	0	0	0	0	0	0	0	0	0	0	0	0	0	0	0	0	0	0	0	0	0	0	0	0	0	0	0	0	0	0	0	0	0	0	0	0	0	0	0	0	0	0	0
Atopobium parvulum	0.03924	0.01856	0.00069	0.00704	0.01755	0.00191	0.00544	0.00389	0.00909	0.00825	0.00299	0.00148	0.0087	0.00068	0.00036	0.00032	0.00479	0.00401	0.00733	0.00099	0.00166	0.00065	0.00547	0.00317	0.00127	0.00175	0.00742	0.009	0.00117	0.00052	0.00954	0.01034	0.0027	0.00784	0.00561	0.00284	0.00298	0.00279	0.00585	0.00508	0.00326	0.00158	0.00129	0.00429	0.00498	0.00729	0.00347	0.00302	0.00494
Atopobium rimae	0	0	2e-05	0	7e-05	6e-05	0.00014	0.00146	0.00013	0	8e-05	6e-05	3e-05	0	0.00028	0	0	0	3e-05	0	0	0.00066	0.00016	0	0	0.0001	3e-05	0.00079	0	6e-05	5e-05	0.00011	0	0.00028	8e-05	0	0.0001	1e-05	0	0	0.00013	2e-05	0	0	0.00042	8e-05	0	5e-05	0.00029
Atopobium sp. oral taxon 199	0	0	0	0	3e-05	0	0	0	0	0	0	0	2e-05	0	0	0	0	0	0	0	0	0	1e-05	0	0	0	1e-05	0	0	0	0	4e-05	0	2e-05	0	0	0	0	0	0	0	0	0	0	3e-05	0	0	0	0
Atopobium vaginae	0	0	0	0	0	0	0	0	0	0	0	0	0	0	0	0	0	0	0	0	0	0	0	0	0	0	0	0	0	0	0	0	0	0	0	0	0	0	0	0	0	0	0	0	0	0	0	0	0
Bacteroides heparinolyticus	0	0	3e-05	9e-05	6e-05	7e-05	0	0	0	5e-05	0	6e-05	0.00012	0	0	0	0	0	0	0	0	0	0	0	0	0	0.00026	8e-05	0	0	3e-05	0	0	2e-05	8e-05	0.00013	0	2e-05	0	0	0	3e-05	0	2e-05	8e-05	4e-05	0	0	7e-05
Bacteroides pyogenes	0	0	0	8e-05	0	0	0	0.00012	0	0	0	0	2e-05	0	0	0	0	0	0	0	0	0	0	0	0	0	0	9e-05	0	0	3e-05	0.0001	0	0	0	9e-05	3e-05	2e-05	0	0	4e-05	1e-05	4e-05	2e-05	6e-05	3e-05	0	0	0
Bacteroides zoogleoformans	0	0	0	0	0	0	0	0	0	0	0	0	3e-05	0	0	0	0	0	4e-05	0	0	0	2e-05	0	0	0	0	0	0	0	0	0	0	0	0	0	3e-05	0	0	0	0	0	0	0	0	0	0	0	0
Bacteroidetes bacterium oral taxon 272	0	0	0	0	0	0	0	0	0	0	0	0	0	0	0	0	0	2e-05	0	0	0	0	1e-05	0	0	0	0	0	0	0	0	0	0	6e-05	0	0	0	0	0	4e-05	0	0	0	0	0	0	0	0	0
Bacteroidetes oral taxon 274	0.00158	0.00048	7e-05	0.00043	9e-05	0.00477	0.0022	0.00031	0.00011	6e-05	0.00375	0.00297	0.00017	0	0.00081	0	0.00014	0.00098	4e-05	0.00054	0.00095	0.00393	0.00019	0.00011	0.00332	0.0003	4e-05	0.00041	0.00179	0.00043	0.00012	0.00018	0	0.00012	0	6e-05	0.00017	0.00011	0.00121	0.00029	0.001	0.00127	0.0004	0.00032	0.0002	8e-05	0.00109	0.00049	0.0031
Bifidobacterium animalis	0	0	0	0	0	0	0	0	0	0	0	0	0	0	0	0	0	0	0	0	0	0	0	0	0	0	0	0	0	0	0	0	0	0	0	0	0	0	0	0	0	0	0	0	0	0	0	0	0
Bifidobacterium breve	0	0	0	0	4e-05	0	0	0	0	0	0	0	0	0	0	0	0	0	0	0	0	0	0	0	0	0	0	0	0	0	0	0	0	0	0	7e-05	0	0	0	0	0	0	0	0	0	0	0	0	0
Bifidobacterium dentium	0	0	0	0	0	0	0	0	0	0	0	0	0	0	0	0	0	0	0	0	0	0	0	0	0	0	0	7e-05	0	0	0	0	0	0	0	0	0	0	2e-05	0	0	0	0	0	0.00022	0	0	0	0
Bifidobacterium longum	0	0	0	0	0.00034	0	0.00022	0	0	0	0.0002	0	0	0	0	0	0	0	0	0	0	0	0	0	0	0	0	0	0	0	3e-05	0	0.00012	0	0	0.00068	0	0	0	0	0	0	0	0	0.00017	0	0	0.00022	0
Bifidobacterium scardovii	0	0	0	0	0	0	0	0	0	0	0	0	0	0	0	0	0	0	0	0	0	0	0	0	0	0	0	0	0	0	0	0	0	0	0	0	0	0	0	0	0	0	0	0	0	0	0	0	0
Brevundimonas diminuta	0	0	0	0	0	0	0	0	0	0	0	0	0	0	0	0	0	0	0	0	0	0	0	0	0	0	0	0	0	0	0	0	0	0	0	0	0	0	0	0	0	0	0	0	0	0	0	0	0
Bulleidia extructa	0	0	5e-05	0.00054	0	0	0.0003	0	0.00017	0	0	0	0	0	0.00039	0	0	0	4e-05	0	0.00013	0	5e-05	0	0	0	0	0	0	0	0.00016	0	3e-05	7e-05	0	0	3e-05	0	0	0	0	0.00011	6e-05	5e-05	0.00024	0	0	0	0.00152
Campylobacter concisus	0.00936	0.00661	0.01456	0.0099	0.02447	0.02188	0.01278	0.01528	0.0207	0.01256	0.00814	0.00818	0.01816	0.00405	0.00169	0.00838	0.01098	0.00433	0.02698	0.00762	0.00954	0.01262	0.00479	0.0073	0.01133	0.0157	0.00589	0.012	0.00351	0.00484	0.0154	0.00856	0.00644	0.01487	0.01003	0.00477	0.0246	0.00627	0.01099	0.0228	0.00745	0.01994	0.02099	0.01093	0.00899	0.0324	0.02627	0.02084	0.03058
Campylobacter curvus	0	0	4e-05	0	3e-05	0	0	0.0002	0	0	0	4e-05	3e-05	0	0	0	0	0	0	0	0	0	0	0	0	0	0	0	0	0	3e-05	0	0	2e-05	3e-05	0	0	1e-05	3e-05	5e-05	0	3e-05	7e-05	0	4e-05	5e-05	0.0001	5e-05	8e-05
Campylobacter gracilis	0.00124	0.00077	6e-05	9e-05	0.00019	0.0009	0.00032	0.00056	0.00013	0.00021	0.00038	0.00014	2e-05	0	0.00052	4e-05	0.0001	2e-05	6e-05	0.00083	8e-05	0.00191	6e-05	0.00053	0.00056	0.00082	2e-05	0.00031	0.00033	0.0001	0.00013	0.00015	0.00019	7e-05	0.00011	4e-05	0.00023	3e-05	0.0002	0.00025	0.00024	0.00043	0.00031	0	0.00027	7e-05	0.00193	0.00029	0.0012
Campylobacter rectus	0.00048	0	0	0.00047	9e-05	0.00045	0.00039	0.00247	0	0	0	0.00031	3e-05	0	0	0	6e-05	3e-05	0	0	0.00028	0.00029	0.00016	0	0.00173	0.00015	0	0.00016	0	0.00027	8e-05	4e-05	0.00014	0.00022	4e-05	0	0.00088	6e-05	0.00019	9e-05	0	6e-05	0.00013	2e-05	0	9e-05	0.0002	0	0.0009
Campylobacter showae	0	0	0.00014	0.00081	0.00039	0.0009	0.00031	0.00358	0.00012	0.00024	0.00013	0.00378	0.00087	0.00017	0.00056	0.00019	0.00039	0.00073	0.00012	0.00104	0.00022	0.00224	0.00012	0.00017	0.00262	0.00046	3e-05	0.00148	0	0.00071	0.00014	0.00011	7e-05	0.00019	0.00014	5e-05	0.00017	0.00015	0.00279	0.00123	0.00013	0.00093	0.00157	0.00019	0.00015	0.00032	0.00082	0.00013	0.00112
Campylobacter sputorum	0	0	0	0	0	0	0	0	0	0	0	0	0	0	0	0	0	0	0	0	0	0	0	0	0	0	0	0	0	0	0	0	0	0	0	0	0	0	0	0	0	0	0	0	0	0	0	0	0
Campylobacter ureolyticus	0	0	0	0	0	0	0	0	0	0	0	0	3e-05	0	0	0	0	0	0	0	0	0	0	0	0	0	0	0	0	0	2e-05	0	0	0	0	0	3e-05	0	0	0	0	0	0	0	0	4e-05	0	0	0
candidate division SR1 bacterium MGEHA	0	0	7e-05	0.00012	3e-05	0.00054	8e-05	0.00059	0	0.00061	0	0.00245	0	0	0.00024	7e-05	0.00026	7e-05	2e-05	0.00038	4e-05	0.00038	0.00014	0.00015	0.00186	0.00018	2e-05	0.00039	0.00032	0.00017	0	4e-05	0	0.00012	5e-05	0	0	0.00012	0	0.00107	5e-05	0.00105	0.00021	0	0.0001	0.00023	0	9e-05	0.00016
candidate division TM7 bacterium JGI 0001002-L20	0	0	0	0	0	0	0	0	0	0	0	0	0	0	0	0	0	0	0	0	0	0	0	0	0	0	0	0	0	0	0	0	0	0	0	0	0	0	0	0	0	0	0	0	0	0	0	0	0
candidate division TM7 single-cell isolate TM7b	0	0	0.00014	0.00031	0.00022	0.00063	0	0	0.00043	0.00011	0	8e-05	8e-05	0.00033	0	0.00011	0.0002	7e-05	7e-05	0	0	0	0.00013	0.00021	0	0.00032	0.00015	0.00025	0	0	0.00016	8e-05	0.00015	0.00011	0.00019	0.00014	4e-05	9e-05	0.00017	0.00019	7e-05	0.00019	0.00036	0	0.00023	0.00032	0	0.00033	0.00024
candidate division TM7 single-cell isolate TM7c	0.00042	0.0011	5e-05	0.0003	0.00014	0.0009	0.00032	0.00068	0.00025	0.00042	0.00026	0.00019	5e-05	0.00034	0.00083	0.00021	0.00027	0.00011	0.00021	0.0012	0.00013	0.00051	9e-05	0.00054	0.00086	0.00098	2e-05	0.00025	0.0007	0.00015	7e-05	0.00016	0.00035	0.00012	5e-05	0.00013	8e-05	0.00018	0.0001	0.00015	0.00022	0.00091	0.00036	4e-05	0.00028	0.00021	0.00063	0.00033	0.00033
Candidatus Saccharibacteria bacterium RAAC3_TM7_1	0	0	0	0	0	0	0	0	0	0	0	0	0	0	0	0	0	0	0	0	0	0	0	0	0	0	0	0	0	0	0	0	0	0	0	0	0	0	0	0	0	0	0	0	0	0	0	0	0
Candidatus Saccharibacteria oral taxon TM7x	0.00183	0.00039	0.00054	0.00179	0.00185	0.00141	0.00068	0.00095	0.00174	0.00231	0.00014	0.00056	0.00081	0.0003	0	0.001	0.00036	0.00095	0.00089	0	0.0002	0.00031	0.00154	0.0012	0.00079	0.00057	0.00011	0.0017	0	0	0.00131	7e-05	0.00012	0.00065	0.00019	0.00049	0.00028	0.00079	0.00069	0.00085	0.00023	0.00042	0.00417	0	0.0013	0.00119	0.00023	0.00248	0.00115
Candidatus Saccharimonas aalborgensis	0	0	0	0	0	0	0	0	0	0	0	0	0	0	0	0	0	0	0	0	0	0	0	0	0	0	0	0	0	0	0	0	0	0	0	0	0	0	0	0	0	1e-05	0	0	0	0	0	0	0
Capnocytophaga gingivalis	0	0.00091	0.00131	0.00012	0.00032	0.00044	0.00074	0.001	0.00053	0.00077	8e-05	0.00279	8e-05	0.0009	0.00066	0.00101	0.0001	0.00351	5e-05	0.00056	0.00075	0.00104	0.00051	0.00064	0.00126	0.00068	7e-05	0.00107	0.00073	0.00054	0.00031	5e-05	0.00018	0.0007	0.00013	0.00051	9e-05	0.00053	0.00283	0.00064	0.00054	0.00132	0.00271	0.00241	0	0.00015	0.00068	0.00019	0.00039
Capnocytophaga granulosa	0	0	0.00017	0.00046	0.00033	0.00139	0.00045	0.00019	8e-05	0	0.00042	0.0008	0.00091	0.00052	0.00082	0.00025	0.00139	4e-05	0	0.00175	0.0004	0.00563	0.00021	0.00076	0.0031	0.0024	4e-05	8e-05	0	0.00128	0.00066	0.00014	4e-05	0.00056	0.00015	0.00021	0.0001	0.00012	0.00019	0.00188	0.00063	0.0005	0.0008	0.00017	0.00013	0.00033	0.00075	6e-05	0.00047
Capnocytophaga haemolytica	0	0	8e-05	0	3e-05	0	0	0.00023	0	0	0	0.00021	5e-05	0.00085	0.00049	0	0	0	0	0	0	0.00119	3e-05	0	0	0	0	0.00037	0	0	0	0	0	0	0	0	0	2e-05	0.0015	0	0.00016	0.00027	9e-05	2e-05	0	0	0.00246	0.00037	0.0001
Capnocytophaga ochracea	0	0	0.00011	0	0	0.00035	0	0	0	0.00034	0	0.00017	0	0	0	0	0.00011	0.00024	0	0	0	0	8e-05	0.00048	0	0.00029	0	0	0	0	0	0.00015	0	9e-05	0	0	0	0	0.00015	0.0002	0	0.00021	0.00178	0	0	0	0	0	0.0003
Capnocytophaga sp. oral taxon 323	0	0	0	0	0	0.00036	0	0	0	0	0	0.00029	0	0	0	0	0	0.00019	0	0	0	0	0.00011	0	0	0.00042	0	0	0	0	0	0	0.00029	7e-05	0	0	0.00029	0	0.00019	0	0	0.00045	0	0	0	0	0	0	0
Capnocytophaga sp. oral taxon 324	0	0	0	0	0	0.00037	0	0	0	0	0	0.00016	0	0	0	0	0	0.00013	0	0	0	0	0	0	0	0	0	0	0	0	0	0	0	9e-05	0	0	0	0	0	0	0	0.00019	0	0	0	0	0	0	0
Capnocytophaga sp. oral taxon 326	0	0	0.00051	0.00025	0.0002	0.00188	0.00089	0.00035	0.00019	0.00048	0.00056	0.00043	4e-05	0.00133	0.00101	0.00031	0.00045	0.00179	0.00016	0.00135	0.00025	0.00183	0.00037	0.00128	0.00307	0.00055	0.00013	0.00061	0	0.0002	0.00017	0.0002	6e-05	0.00055	0.0005	0.00028	0.00016	0.00034	0.00093	0.00087	0.00052	0.00079	0.00098	0.00038	0.00036	0.00012	0.00117	0.00057	0.00043
Capnocytophaga sp. oral taxon 329	0	0.00069	0.00065	0.0002	0.0006	0.00176	0.00089	0.00352	0.00023	0.00283	0.00036	0.00632	0.00021	0.00335	0.00164	0.00031	0.00053	9e-05	8e-05	0.0016	0.00169	0.00393	0.00082	0.00058	0.00146	0.00266	5e-05	0.00044	0.00053	0.00084	0.001	5e-05	9e-05	0.00143	0.00027	0.00067	7e-05	0.00031	0.00478	0.00511	0.00119	0.00292	0.00227	0	0.00045	0.00035	0.00138	0.00017	0.00067
Capnocytophaga sp. oral taxon 332	0	0	2e-05	0	0	0.00077	0.00022	0.00056	0	0	0	0.0003	0	0	0.00036	0	7e-05	4e-05	0	0.00118	0.00014	0.00157	0.0001	0.00016	0.00234	0.00057	0	0	0	0	0.00014	0	0	0.0001	0	0	0	3e-05	9e-05	0.00019	9e-05	0.0006	0.00036	3e-05	0	7e-05	0	0	0.00011
Capnocytophaga sp. oral taxon 335	0	0	0	0	0	0.00035	0	0	0	0	0	0.00018	0	0	0	0	0	0.00012	0	0	0	0	0	0	0	0.0006	0	0	0	0	0	0	0	6e-05	0	0	0	0	0.00014	0	0	0.00013	0.00019	0	0	0	0	0	0.00035
Capnocytophaga sp. oral taxon 336	0	0	0	0	0	0.00045	0	0	0	0	0	0.0002	0	0	0	0	0	0.00023	0	0	0	0	0.00013	0	0	0.00046	0	0	0	0	0	0	0	0.00012	0	0	0	9e-05	0.00019	0.00025	0	0.0002	0.00028	0	0	0	0	0	0
Capnocytophaga sp. oral taxon 338	0	0	0	0	6e-05	0.00041	0	0.00015	0	0	0	4e-05	2e-05	0	0.00029	0	7e-05	4e-05	0	0.00035	9e-05	0.00039	5e-05	0.00029	0	0.00041	2e-05	0.00022	0.00081	0	4e-05	5e-05	9e-05	4e-05	0	0	0	3e-05	5e-05	0.00016	6e-05	0.0001	0.0001	5e-05	0	0	0	0	0.00021
Capnocytophaga sp. oral taxon 380	0	0	0.00013	0	0	0.00028	0	0	0	0	0	0.00022	0	0	0	0	0	0.00025	0	0	0	0	0	0	0	0.0004	0	0	0	0	0	0	0	0.0001	0	0	0	0	0.00022	0.00041	0.00023	0.00024	0	0	0	0	0	0	0.00061
Capnocytophaga sp. oral taxon 412	0	0	0	0	0	0.00041	0	0	0	0	0	0.00013	0	0	0	0	0	0.00044	0	0	0	0	7e-05	0	0	0.00044	0	0	0	0	0	0	0	0.0001	0	0	0	0	0.00013	0.0003	0.00024	0.00023	0	0	0	0	0	0	0.00033
Capnocytophaga sp. oral taxon 863	0	0	3e-05	0	0	0.00032	0.00018	0	0	6e-05	0	0.00014	4e-05	0.00024	0.00049	0	7e-05	6e-05	0	0	4e-05	0.00115	0.00015	0	0.00039	0.00011	0	9e-05	0	0.00016	3e-05	0	0	0.00011	0	0	0	5e-05	9e-05	0.00023	0.00023	0.00031	0.00021	9e-05	0	0.00019	0.00011	0	6e-05
Capnocytophaga sp. oral taxon 864	0	0	0	0	0	0	0	0	0	0	0	0	0	0	0	0	0	0.00014	0	0	0	0	0	0	0	0	0	0	0	0	0	0	0	0.0001	0	0	0	0.00042	0	0.00027	0	0.00015	0	0	0	0	0.00101	0	0
Capnocytophaga sp. oral taxon 878	0	0	8e-05	0	0	0.00012	0	0	0	0.0001	0	0.00016	0	0.00024	0	0	0	0.00015	0	0	5e-05	0.00031	6e-05	0.00014	0	0.00019	0	0	0	0	5e-05	0	0	7e-05	4e-05	6e-05	0	0.00012	0.0002	0.00014	0.00017	0.00013	0.00013	5e-05	0	0	0	0	0
Capnocytophaga sputigena	0	0.00173	0.00122	0.00036	4e-05	0.00177	0.00142	0.00081	0.00018	0.00157	0.00021	0.0004	2e-05	0.00292	0.00179	0.00066	0.00072	0.00557	0.00039	0.00207	0.00017	0.00191	0.00055	0.00177	0.00589	0.00126	0.00025	0.00128	0.00137	0.0005	5e-05	0.00041	5e-05	0.00098	0.00031	0.00066	9e-05	0.00116	0.00226	0.00116	0.00081	0.00183	0.00152	0.00033	0.00075	0.00034	0.00141	0.00078	0.00059
Cardiobacterium hominis	0.0015	0.00073	0.00049	0.0008	0.00041	0.00086	0.00033	0.00235	0.00016	0.00034	0.00015	0.00099	0.00021	0.00059	0.00122	0.00034	0.00049	0.00024	9e-05	0.00098	0.00045	0.00703	0.00026	0.00045	0.00732	0.00142	9e-05	0.00057	0.00086	0.00106	0.00017	0.00019	0.00015	0.00046	0.0004	0.00074	8e-05	0.00071	0.00083	0.00083	0.00083	0.00156	0.00259	3e-05	0.00067	0.00016	0.0007	0.00074	0.00165
Cardiobacterium valvarum	0	0	0.0002	0	6e-05	0.00018	0	0.00011	7e-05	6e-05	0	7e-05	3e-05	0	0.00024	7e-05	8e-05	2e-05	7e-05	0	0.00014	0.00312	4e-05	0.00026	0.00142	0.00038	2e-05	0.00045	0	6e-05	0	4e-05	0	5e-05	6e-05	0	2e-05	0.00012	0.00066	0.00083	4e-05	0.00025	0.0005	0	6e-05	5e-05	0.00089	0	0.0003
Catonella morbi	0	0	0.00014	0.0003	0.00012	0.00127	0.00043	0.00139	0.00038	0.00022	0.00019	0.00174	0.0002	0.0002	0.00055	0.00026	0.00022	9e-05	0.00021	0.00049	0.00034	0.00037	0.0001	8e-05	0.00537	0.00027	4e-05	0.00031	0.00039	0.00023	0.00015	7e-05	5e-05	0.00028	0.00013	0.00015	0.00059	0.00019	0.00028	0.00022	0.00029	0.00116	0.00033	0.00015	0.00029	0.00028	0.00054	0.00015	0.0023
Centipeda periodontii	0	0.00037	6e-05	0.00053	0.00034	0.0004	0	0.00041	0.00096	0	0	0.00045	8e-05	0	0	0	0	6e-05	8e-05	0	7e-05	0.00148	6e-05	0	0.00037	9e-05	0.00016	0.00051	0	0	9e-05	0.00011	5e-05	0.00011	0.0001	4e-05	0.00015	4e-05	0.00032	0.00016	0.0001	0.00052	0.00065	0	0.00038	0.00012	0.00144	0.00011	0.00167
Corynebacterium diphtheriae	0	0	0	0	0	0	0	0	0	0	0	0	0	0	0	0	0	0	0	0	0	0	0	0	0	0	0	0	0	0	0	0	0	0	0	0	0	0	0	0	0	0	0	0	0	0	0	0	0
Corynebacterium durum	0.0003	0.00045	0.00063	0.0004	0.00032	0.00052	0.0008	0	0.00012	0.00027	0.0003	0.00097	4e-05	0.0006	0.0025	0.0004	0.00018	0	0	0.00051	0.00058	0.00119	0.00029	0.00102	0.00188	0.00031	0.00012	0.00026	0.00087	0.00046	0.00015	0.00011	0.00049	0.0009	0.00016	0.00032	2e-05	0.00018	0.00104	9e-05	0.00026	0.00036	0.00079	0.00025	0.00115	6e-05	0.00018	0.00045	0.00018
Corynebacterium matruchotii	0.00296	0.00123	0.00048	0.00069	0.00181	0.00466	0.00237	0.00137	0.00051	0.0017	0.00049	0.0012	4e-05	0.00136	0.00783	0.00089	0.00373	0	4e-05	0.00303	0.00135	0.01756	0.00085	0.00281	0.00684	0.01175	0.00011	0.00084	0.00134	0.00205	0.0008	0.00061	0.00703	0.00456	0.00257	0.00117	0.001	0.00109	0.00086	0.00164	0.00081	0.00197	0.00342	8e-05	0.00304	0.00043	0.00242	0.0014	0.00254
Corynebacterium sp. HMSC064E08	0	0	0	0	0	0	0	0	0	0	0	0	0	0	0	0	0	0	4e-05	0	0	0	0	0	0	0	0	0	0	0	0	0	0	0	0	0	0	0	0	0	0	0	0	0	0	0	0	0	0
Corynebacterium sp. HMSC069E04	0.00052	0.00136	6e-05	0.00029	9e-05	0.00026	0.00072	0.00086	0.00039	0.00032	0.00054	0.00012	6e-05	0.00022	0.00131	0.00016	0.00015	0.00015	9e-05	0.00186	0.00021	0.00036	5e-05	0.00055	0.00134	0.00028	7e-05	0.00026	0.00106	0.00015	5e-05	0.00018	0.00028	8e-05	5e-05	0.00012	5e-05	3e-05	0.00024	0.00025	0.00018	3e-05	0.0001	7e-05	0.00017	0.00015	0.0009	0.0007	0.00027
Corynebacterium sp. HMSC076D02	0	0	0	0	0	0	0	0.00012	0	0	0	0	0	0	0	5e-05	0	0	0	0.00024	0	0	0	0	0	0	0	0	0	0	0	0	6e-05	0	0	0	0	0	0	0	3e-05	0	0	0	0	0	0	0	0
Corynebacterium sp. KPL1818	0	0	0	0	0	0	0	0	0	0	0	0	0	0	0	0	0	0	0	0	0	0	0	0	0	0	0	0	0	0	0	0	0	0	0	0	0	0	0	0	0	0	0	0	0	0	0	0	0
Cryptobacterium curtum	0	0	0	0	0	0	0	0	0	0	0	0	0	0	0	0	0	0	0	0	0	0	0	0	0	0	0	0	0	0	0	0	0	0	0	0	0	0	0	0	3e-05	0	0	0	3e-05	0	0	0	0
Cutibacterium acnes	0.00036	0	3e-05	0	0	0	8e-05	0	0	0.0001	0	0	1e-05	0	0	0	0	0	9e-05	0.00049	0	0	3e-05	8e-05	0	0.0002	2e-05	0	0	0	7e-05	0	0.0001	3e-05	6e-05	0	4e-05	3e-05	7e-05	0	3e-05	1e-05	0	0	6e-05	4e-05	0	0	4e-05
Cutibacterium avidum	0	0	0	0	0	0	0	0	0	0	0	0	0	0	0	0	0	0	0	0	0	0	0	0	0	0	0	0	0	0	0	0	0	0	0	0	0	0	0	0	0	0	0	0	0	0	0	0	0
Delftia acidovorans	0	0	0	0	0	0	0	0	0	0	0	0	0	0	0	0	0	0	0	0	0	0	0	0	0	0	0	0	0	0	0	0	0	0	0	0	0	0	0	0	0	0	0	0	0	0	0	0	0
Dermabacter hominis	0	0	0	0	0	0	0	0	0	0	0	0	0	0	0	0	0	0	0	0	0	0	0	0	0	0	0	0	0	0	0	0	0	0	0	0	0	0	0	0	0	0	0	0	0	0	0	0	0
Desulfobulbus sp. oral taxon 041	0	0	0	0	0	0	0	0	0	0	0	0	0	0	0	0	0	0	0	0	0	0	0	0	0	0	0	0	0	0	0	0	0	0	0	0	0	0	0	0	0	0	0	0	0	0	0	0	0
Desulfomicrobium orale	0	0	0	0	0	0	0	0	0	0	0	0	0	0	0	0	0	0	0	0	0	0	0	0	0	0	0	0	0	0	0	0	0	0	0	0	0	0	0	0	0	0	0	0	0	0	0	0	0
Dialister invisus	0.00445	0.00059	9e-05	0.00045	0.00028	0.00065	0.00069	0.00106	0.00042	0.00014	0.00038	0.00182	6e-05	0	0.0007	6e-05	8e-05	0.00021	0.00017	0.00079	0.00014	0.00162	0.00012	0.0002	0.00271	0.00128	0.00014	0.00084	0.00119	0.00042	0.00017	0.00023	0.00022	0.00025	0.00013	0.00019	0.00046	0.00011	0.00051	0.00022	0.0003	0.00084	0.00019	0	0.0008	0.00028	0.00089	0.00062	0.00259
Dialister micraerophilus	0	0	2e-05	0	3e-05	0	0	0	0	0	0.00014	0	0	0	0	0	0	0	0	0	0	0	0	0	0.00037	0	0	5e-05	0	0	0	0	0	0	0	6e-05	4e-05	0	0	0	0	0	0	0	0	0	0	0	0
Dialister pneumosintes	0	0	4e-05	0.00055	3e-05	0.00023	0.00012	0.00133	0	0	0	0.0002	2e-05	0	0.00017	0	0	2e-05	8e-05	0	0.00012	0	0.00011	0	0	0	2e-05	7e-05	0	0.00012	0	5e-05	0	0.00011	0	0	0.00061	0	0	0	4e-05	6e-05	5e-05	0	9e-05	0	0.00021	0	0.00042
Dolosigranulum pigrum	0	0	0	0	0	0	0	0	0	0	0	0	0	0	0	0	0	0	0	0	0	0	0	0	0	0	0	0	0	0	0	0	0	0	0	0	0	0	0	0	0	0	0	0	0	0	0	0	0
Eggerthella lenta	0	0	0	0	0	0	0	0	0	0	0	0	0	0	0	4e-05	0	0	0	0	0	0	0	0	0	0	0	0	0	0	0	0	5e-05	0	0	0	0	0	0	0	0	0	0	0	0	0	0	0	0
Eggerthia catenaformis	0	0	0	0	0	0	0	0	0	0	0	0	0	0	0	0	0	0	0	0	0	0	3e-05	0	0	0	0	0	0	0	0	0	0	0	0	0	0	1e-05	0	0	0	1e-05	0	0	0	0	0	0	0.00072
Eikenella corrodens	0	0	0.00045	0.00021	0.00013	0.00063	0.00024	0.0014	9e-05	0.00052	7e-05	0.00105	3e-05	0.00203	0.00088	0.00025	0.00023	0.00018	0.00012	0.00058	0.00032	0.00395	0.00024	0.00033	0.00114	0.00068	3e-05	0.00041	0.00034	0.00053	8e-05	0	6e-05	0.00035	0.00037	0.00011	4e-05	0.00047	0.00128	0.00111	0.00051	0.00063	0.00081	0.00027	0.00012	0.00013	0.00101	0.00024	0.00054
Enhydrobacter aerosaccus	0	0	0	0	0	0	0	0	0	0	0	0	0	0	0	0	0	0	0	0	0	0	0	0	0	0	0	0	0	0	0	0	0	0	0	0	0	0	0	0	0	0	0	0	0	0	0	0	0
Enterobacter cancerogenus	0	0	0	0	0	0	0	0	0	0	0	0	0	0	0	0	0	0	0	0	0	0	0	0	0	0	0	0	0	0	0	0	0	0	0	0	0	0	0	0	0	0	0	0	0	0	0	0	0
Enterococcus durans	0	0	0	0	0	0	0	0	0	0	0	0	0	0	0	0	0	3e-05	0	0	0	0	0	0	0	0	0	0	0	0	0	0	0	0	0	0	0	0	0	0	0	0	0	0	0	0	0	0	0
Enterococcus faecalis	0	0	0	0	0	0	0	0	0	0	0	0	0	0	0	0	0	0	0	0	0	0	0	0	0	0	0	0	0	0	0	0	0	0	0	0	0	0	0	0	0	0	0	0	0	0	0	0	0
Enterococcus italicus	0	0	0	0	0	0	0	0	0	0	0	0	0	0	0	0	0	0	3e-05	0	0	0	0	0	0	0	0	0	0	0	0	0	0	0	0	0	0	0	0	0	0	0	0	0	0	0	0	0	0
Escherichia coli	0.00457	0.00189	4e-05	0.00034	0.00019	0.00018	0.00034	0.00101	0.00015	0.00023	0.00029	5e-05	2e-05	0.00063	0.00085	0.00019	0.00017	0.0001	0.00017	0.00098	0.00017	0.00045	2e-05	0.00039	0.00135	0.00022	4e-05	0.00021	0.00084	0.00012	3e-05	0.0001	0.00029	2e-05	5e-05	0.00012	4e-05	4e-05	0.00018	7e-05	0.00013	2e-05	0.00016	8e-05	0.00011	0.0001	0.00054	0.00023	0.00019
Fastidiosipila sanguinis	0	0	0	0	0	0	0	0	0	0	0	0	0	0	0	0	0	0	0	0	0	0	0	0	0	0	0	0	0	0	0	0	0	0	0	0	0	0	0	0	0	0	0	0	0	0	0	0	0
Filifactor alocis	0	0	3e-05	0.00085	0.00011	0.00016	0	0.00248	0.00021	0	0.0002	0.00033	4e-05	0	0	0	0	3e-05	0	0	0.00028	0	0.00026	0	0.00096	0	2e-05	0	0	0.00026	3e-05	9e-05	0	0.0002	7e-05	8e-05	0.00115	2e-05	0	0	0	5e-05	0	0	0.00019	3e-05	0	0	0.00302
Finegoldia magna	0	0	0	0	0	0	0	0	0	0	0	0	3e-05	0	0	0	0	0	0	0	0	0	0	0	0	0	0	0	0	0	0	0	0	0	0	0	0	0	0	0	0	0	0	0	0	0	0	0	0
Fretibacterium fastidiosum	0	0	0	0	7e-05	0	0	0.00103	0	0	0	0.00033	0	0	0.00037	0	0	5e-05	0	0	0	0	2e-05	0	0	0	0	0	0	8e-05	0	0	0	6e-05	0	0	0.00049	6e-05	0	0	0	2e-05	0	0	0	0	0.00015	0	0.0017
Fusobacterium gonidiaformans	0	0	0	0.00044	0	0	0	0	0	0	0	0	0	0	0	0	0	0	0	0	0	0	0	0	0	0	0	0	0	0	0	0	0	0	0	0	0	0	0	0	0	0	0	0	0	0	0	0	0
Fusobacterium hwasookii	0	0	0.00013	0	0.00019	0.00073	0.00021	0.00028	0.00026	8e-05	0	0.00064	0.00027	0.00024	0	0.00026	0.00016	0.00045	0	0	0.00037	0	0.00023	6e-05	0	0.00022	0	0.00035	0	0.00022	7e-05	0	0	0.00015	0.00031	8e-05	0.00013	0.0002	0.00045	0.00013	0.00011	0.0006	0.00043	0.00017	0	0.00013	0.00017	0	0.00019
Fusobacterium necrophorum	0	0	0	0	0	0	0	0	0	0	0	0	3e-05	0	0	0	0	0	0	0	0	0	0	0	0	0	0	0	0	0.00043	2e-05	0	0	0	0	0	0	0	0	0	0	0	0	0	0	0	0	0	7e-05
Fusobacterium nucleatum	0	0.00195	0.00098	0.00372	0.00132	0.00784	0.00341	0.00706	0.0024	0.00214	0.00267	0.0045	0.00236	0.00147	0.00353	0.00209	0.00144	0.00371	0.00041	0.00928	0.00454	0.00268	0.00266	0.00214	0.01166	0.00305	0.00037	0.00486	0.00677	0.00321	0.00108	0.0011	0.00077	0.00158	0.00164	0.00114	0.00456	0.00235	0.00291	0.00244	0.00192	0.00436	0.00223	0.00143	0.00218	0.00176	0.0062	0.00134	0.00668
Fusobacterium periodonticum	0.00233	0	0.00522	0.00991	0.00551	0.0088	0.00343	0.00849	0.01193	0.00589	0	0.0172	0.01556	0.0039	0.00213	0.01323	0.00492	0.01848	0.00081	0.00467	0.0141	0.00086	0.00794	0.00332	0.00292	0.00165	6e-05	0.01109	0.00625	0.011	0.00249	0	0.00016	0.0046	0.00436	0.00157	0.00194	0.00926	0.0021	0.00897	0.0066	0.01559	0.00712	0.00813	0.0011	0.00863	0.00118	0.0014	0.0099
Fusobacterium sp. CM1	0	0	0	0	0	0.0005	0	0	0	0	0	0.00025	0.0001	0	0	0	0	0	0	0	0	0	0.00015	0	0	0	0	0	0	0	0	0	0	0	0	0	0.00019	0.0001	0.0002	0	0	0.00021	0	0	0	0	0	0	0.00039
Fusobacterium sp. CM22	0	0	0.00011	0	0	0.00029	0	0	0	0	0	0.0004	0.00022	0	0	0	0	0.00029	0	0	0.00027	0	0.00012	0	0	0	0	0	0	0	9e-05	0	0	8e-05	0.00011	0	7e-05	0.00021	0.00029	0.00017	0.00029	0.00058	0	0.00014	0	0	0	0	0.00019
Fusobacterium sp. HMSC064B11	0	0	0	0	0	0.00032	0	0	0	0	0	0.00045	0.00011	0	0	0	0	0.00015	0	0	0.00035	0	0.00014	0	0	0.00029	0	0	0	0.00038	0	0	0	0.00019	0	0	0.00011	7e-05	0.00034	0	0.00021	0.00038	0.00027	0	0	0.00029	0	0	0
Fusobacterium sp. HMSC064B12	0	0	0	0	0	0	0	0	0	0	0	0	0	0	0	0	0	0.00036	0	0	0	0	0	0	0	0	0	0	0	0	0	0	0	0	0	0	0	0	0	0	0	0.00038	0	0	0	0	0	0	0
Fusobacterium sp. HMSC065F01	0	0	0	0	0	0	0	0	0	0	0	0	0	0	0	0	0	0	0	0	0	0	0	0	0	0	0	0	0	0	0	0	0	0	0	0	0	0	0	0	0	0	0	0	0	0	0	0	0
Fusobacterium sp. OBRC1	0	0	0	0	0	0.00065	0	0	0	0.00035	0	0.00049	0.00026	0	0	0	0.00046	0.0003	0	0	0	0	0.00022	0	0	0	0	0	0	0	0.00022	0	0	0.00013	0	0	0.00015	9e-05	0.0006	0	0	0.00055	0	0	0	0.00023	0	0	0
Fusobacterium sp. oral taxon 203	0	0	0	0	0	0	0.00183	0	0.00026	0	0	9e-05	3e-05	0	0.00067	0	0	6e-05	0	0	0.00015	0	8e-05	0.0006	0	0.00125	0	0	0	0	0.00014	0	0.00018	4e-05	0	0.00013	0.00011	5e-05	6e-05	0.00037	0	0.00037	0.00112	5e-05	0	0	0	0.00016	0.00255
Fusobacterium sp. oral taxon 370	0	0	7e-05	0.00027	0.00016	0.00033	0.00012	0.00138	9e-05	8e-05	0	0.0004	0.00018	0	0	0.00023	0	0.0002	0	0	0.00029	0	9e-05	0	0.00088	0	2e-05	0.00022	0	0.00029	0	0	0	7e-05	8e-05	0.00037	6e-05	0.00019	0	0.00015	7e-05	0.00022	0.00014	0.00012	0	9e-05	0	0	0.00054
Gardnerella vaginalis	0	0	0	0	0	0	0	0	0	0	0	0	0	0	0	0.00023	0	0	0	0	0	0.00041	0	8e-05	0	0	0	0	0	0	0	0	0	0	0	0	0	0	0	0	0	0	0	0	0	0	0	5e-05	0
Gemella bergeri	0	0	0	0	0	0	0	0	0	0	0	0	0	0	0	0	0	0	0	0	5e-05	0	0	0	0	8e-05	0	0	0	0	0	0	3e-05	0	0	0	0	0	0	0	0	0	0	0	0	0	0	0	0
Gemella haemolysans	0	0	0.00072	0.00678	0.00165	0.00017	0.00304	0.001	0.00185	0.00262	0.00036	0.00066	0.00026	0.00211	0.0135	0.00209	0.00136	0.00051	0.00206	0.00738	0.00012	0.00018	0.00247	0.0051	0.01328	0.00042	0.00069	0.00448	0.00273	0.00441	0.00032	0.00276	0.00415	0.00331	0.00174	0.00075	0.00066	0.00143	0.00071	0.00371	0.00643	0.0007	0.00019	0.00029	0.0024	0.00107	0.00037	0.00267	0.00035
Gemella morbillorum	0	0	0.00033	0.00019	0.00021	0.00039	0.00023	0.00143	0.00018	0.00061	0.00011	0.00044	8e-05	0.00026	0.00143	0.00023	0.00063	0	0.0001	0.00117	0.0001	0.00046	0.00059	0.00095	0.00301	0.00036	0	0.00033	0.00051	0.0012	0	5e-05	0.00023	0.00035	0.00073	0.00021	0.00014	0.00044	5e-05	0.00022	0.00055	0.00084	0.00028	7e-05	0.00021	0.0001	0.00033	8e-05	0.00026
Gemella sanguinis	0	0	0.0009	0.00318	0.00135	0.00047	0.00138	0.00078	0.00314	0.00192	0.00017	0.0013	0.00134	0.00135	0.00145	0.00186	0.00267	0.00268	0.00075	0.00112	0.00093	0.00076	0.00352	0.00046	0.00139	0.00082	6e-05	0.00188	0.00116	0.00172	0.0003	0.00071	0.00075	0.00128	0.00726	0.00047	0.00079	0.0016	0.00087	0.00125	0.00505	0.00357	0.00057	0.00273	0.00062	0.00056	0.00331	0.00177	0.00041
Gemella sp. oral taxon 928	0	0	0	0	0	0	0	0	0	0	0	0	2e-05	0	0	0	0	0	0	0	0	0	0	0	0	0	0	0	0	0	0	0	0	0	0	0	0	0	0	0	0	0	0	0	0	0	0	0	0
Granulicatella adiacens	0.00132	0.00121	0.00415	0.00349	0.00317	0.0017	0.00584	0.01012	0.00468	0.01441	0.00379	0.00236	0.00179	0.0072	0.00754	0.00448	0.00392	0.01513	0.0126	0.01383	0.00283	0.00429	0.00349	0.00754	0.0064	0.00455	0.00236	0.00326	0.01375	0.00817	0.00268	0.00352	0.00676	0.00988	0.01008	0.00249	0.00427	0.00617	0.00862	0.00224	0.00982	0.00442	0.00217	0.00505	0.0085	0.00316	0.00577	0.00385	0.0008
Granulicatella elegans	0	0	0.00019	0.0011	6e-05	0.00045	0.00085	0	0.00016	0.00027	9e-05	0.00074	3e-05	0.00271	0.01208	0.00023	0.00084	0.00034	0.00016	0.00066	7e-05	0	0.00259	0.00101	0.00394	0.00022	0.00016	0.001	0.00161	0.00212	0.00019	0.0001	0.00197	0.00659	0.00458	0.00095	0.00039	0.00324	0.00095	0.00089	0.00173	0.00026	0.00021	5e-05	0.00363	0.0001	0.00024	8e-05	0.00012
Haemophilus haemolyticus	0	0	0.0009	0.00168	0.0012	0.00105	0.00201	0.00245	0.00031	0.00133	0.00279	0.00193	0.00097	0.00238	0.01023	0.00693	0.00313	0.00077	0.00064	0.0026	0.00362	0.00091	0.00094	0.001	0.00999	0.00149	0.00023	0.00135	0.01204	0.00325	0.00077	0.00044	0.00184	0.00221	0.00341	0.00475	0.00069	0.0032	0.00461	0.00128	0.00349	0.00075	0.00063	0.00188	0.00098	0.00201	0.0006	0.00049	0.00031
Haemophilus influenzae	0	0	0.00131	0.00175	0.00202	0.00085	0.00201	0.00261	0.00036	0.00251	0.00262	0.00393	0.00173	0.00379	0.0094	0.0099	0.00434	0.00141	0.00078	0.00512	0.00701	0.00278	0.00075	0.00239	0.00693	0.0035	0.00039	0.00218	0.00999	0.00291	0.00271	0.00059	0.00244	0.00254	0.00868	0.00594	0.00256	0.00383	0.00798	0.00321	0.00311	0.00146	0.0012	0.00438	0.00173	0.00183	0	0.00106	0.00046
Haemophilus parahaemolyticus	0	0	0.00201	0.00019	0.00028	8e-05	0.00406	0.00414	0.0021	0.00161	0.00018	0.00043	0.0008	0.00024	0.0046	0.0035	0.00034	0.00027	0.00045	0.00851	0.0053	0.00066	5e-05	0.00458	0.002	0.0035	9e-05	0	0.00048	0.00308	0.00617	0.00014	0.00031	0.00025	0.00021	0.00864	0.00054	0.00335	0.0421	0.00086	0.00112	0.0001	0.00031	0.00155	0.00157	0.00032	0.0001	0	0.00078
Haemophilus parainfluenzae	0.01017	0.00954	0.01775	0.01964	0.02274	0.01519	0.02316	0.04278	0.00399	0.02376	0.03303	0.04697	0.03562	0.03257	0.01282	0.05591	0.04169	0.05423	0.0027	0.06901	0.16001	0.02952	0.00355	0.03493	0.0111	0.03686	0.00752	0.01277	0.02256	0.0307	0.02594	0.00505	0.00898	0.00868	0.02355	0.06272	0.02052	0.03186	0.04565	0.02875	0.04576	0.02363	0.00876	0.07528	0.01098	0.01809	0.00784	0.01233	0.00979
Haemophilus paraphrohaemolyticus	0	0	0.0018	0	7e-05	0.00016	0.00103	0.00087	0.0005	0.00113	0.00093	0.00026	0.00055	0	0.00116	0.00099	0.00087	8e-05	0.0001	0.00345	0.00383	0.00061	5e-05	0.00199	0.0005	0.00208	2e-05	0	0.00035	0.00067	0.00146	4e-05	0.00011	0.00012	0.00021	0.00331	0.00027	0.00093	0.00935	0.00098	0.00021	8e-05	0.0005	0.00052	0.00043	8e-05	0	0	0.0002
Haemophilus pittmaniae	0	0.00218	0.00011	9e-05	0.0002	0.00256	0.00039	0.00014	5e-05	0.0026	0.00024	0.00032	0.0007	0.00031	0	0.00037	0.00083	0.0003	0.00011	0.00717	0.00079	0.00036	6e-05	0.00035	0.00046	0.00058	7e-05	0.0002	0	0.00022	0.00019	0	6e-05	8e-05	0.00021	0.00032	0.00014	0.00019	0.00051	0.00034	0.00036	0.00208	9e-05	0.00038	8e-05	0.00025	0.0001	0.00017	6e-05
Haemophilus sp. C1	0	0	5e-05	0.00021	0.00014	0.00017	0.00037	0.00029	0	0.00015	0.00019	0.00015	9e-05	0.00029	0.00103	0.00104	0.00034	9e-05	6e-05	0	0.00027	0	8e-05	0	0.00161	0.00025	0	0	0.00059	0.00022	8e-05	0	0.00012	0.0003	0.00037	0.00038	9e-05	0.00023	0.00067	0.00025	0.00039	6e-05	0	0.00016	0.0001	0.00017	0	0	0
Haemophilus sp. CCUG 60358	0	0.00076	0.00296	0.00488	0.00259	0.00289	0.00479	0.00326	0.00114	0.00451	0.0076	0.01738	0.0059	0.01006	0.00247	0.02024	0.01478	0.00709	0.001	0.01004	0.0302	0.0072	0.00173	0.00291	0.0029	0.0105	0.00151	0.00604	0.00563	0.01516	0.00375	0.00087	0.00156	0.00294	0.01344	0.00677	0.00571	0.01344	0.01805	0.00427	0.01223	0.00771	0.00437	0.00974	0.00388	0.00387	0.00309	0.00622	0.0019
Haemophilus sp. CCUG 66565	0	0	0.00021	0.00159	0.0016	0.00034	0.00117	0.0008	0.00028	0.00088	0.00057	0.00044	0.00034	0.00387	0.00439	0.00762	0.00131	0.00034	0.00038	0	0.0017	0	0.00048	0.00084	0.00796	0.00105	0.00014	0.0005	0.00377	0.00131	0.00052	0.00042	0.00283	0.00142	0.00209	0.00066	0.0002	0.00255	0.00166	0.00024	0.00088	0.00014	0.00019	0.00103	0.00137	0.00022	0.00039	0	0
Haemophilus sp. HMSC061E01	0	0.00142	0.00356	0.00625	0.00327	0.00416	0.00586	0.0045	0.00154	0.00733	0.0378	0.00737	0.01079	0.00879	0.00309	0.01273	0.01121	0.00993	0.00373	0.01377	0.03273	0.00881	0.00139	0.00661	0.00589	0.01226	0.00306	0.00324	0.00867	0.00635	0.01221	0.00202	0.00723	0.00199	0.00827	0.01226	0.02992	0.014	0.01917	0.00884	0.01034	0.00514	0.00246	0.01331	0.00393	0.00963	0.00218	0.00364	0.00343
Haemophilus sp. HMSC066A11	0	0	0	0	0	0	0	0	0	0	0	0	0	0	0	0	0	0	0	0	0	0	0	0	0	0	0	0	0	0	0	0	0	0	0	0	0.00141	0	0	0	0	0	0	0	0	0	0	0	0
Haemophilus sp. HMSC066D02	0	0	0.02676	0	0	0	0	0	0	0	0	0	0	0	0	0	0	0	0	0	0	0	0.00846	0	0	0	0	0	0	0	0	0	0	0	0	0	0	0	0	0	0	0.02059	0	0	0	0	0	0	0
Haemophilus sp. HMSC066D03	0	0	0	0	0	0	0	0	0	0	0	0	0	0	0	0	0	0	0	0	0	0	0	0	0	0	0	0	0	0	0	0	0	0	0	0	0	0	0	0	0	0	0	0	0	0	0	0	0
Haemophilus sp. HMSC068C11	0.00267	0.0009	0.00379	0.01061	0.00323	0.00424	0.00669	0.00363	0.00172	0.00645	0.018	0.00978	0.00857	0.00834	0.00297	0.01388	0.01303	0.01039	0.00147	0.01929	0.04139	0.0086	0.00134	0.00692	0.00475	0.01166	0.00375	0.00373	0.00714	0.0096	0.01043	0.00298	0.00262	0.00221	0.0091	0.009	0.01003	0.01052	0.01555	0.00716	0.00974	0.00599	0.00338	0.01757	0.00335	0.01346	0.0021	0.0041	0.00276
Haemophilus sp. HMSC071C11	0	0	0	0	0	0	0	0	0	0	0	0	0	0	0	0	0	0	0	0	0	0	0	0	0	0	0	0	0	0	0	0	0	0	0	0	0	0	0	0	0	0	0	0	0	0	0	0	0
Haemophilus sp. HMSC073C03	0	0.00054	0.0016	0.0021	0.00415	0.00157	0.00207	0.00344	0.00038	0.00217	0.00541	0.00537	0.00448	0.00443	0.00167	0.00855	0.00633	0.00375	0.00101	0.00716	0.01623	0.00271	0.00158	0.00166	0.00254	0.00506	0.00118	0.00181	0.00298	0.00445	0.00347	0.00058	0.00144	0.00401	0.00752	0.00691	0.00363	0.00586	0.01011	0.00435	0.00558	0.00261	0.00149	0.00635	0.00199	0.00254	0.00112	0.00196	0.00149
Haemophilus sp. HMSC61B11	0	0.00188	0.00955	0.00557	0.0078	0.00761	0.00994	0.01962	0.00156	0.01196	0.01422	0.01389	0.0132	0.00784	0.0024	0.01746	0.00994	0.01719	0.0009	0.02681	0.07545	0.01188	0.00132	0.01358	0.00665	0.01153	0.00209	0.00433	0.00742	0.00906	0.00812	0.00222	0.00336	0.00272	0.00896	0.02142	0.00862	0.01015	0.01888	0.01	0.01564	0.00657	0.00265	0.03523	0.00449	0.00836	0.00303	0.00366	0.0041
Haemophilus sp. HMSC71H05	0.00478	0.00136	0.00325	0.00519	0.0035	0.00552	0.00727	0.00442	0.00714	0.00929	0.01434	0.00576	0.00692	0.00803	0.00296	0.01261	0.01333	0.01539	0.00134	0.01771	0.03604	0.01127	0.00141	0.00762	0.00544	0.01001	0.00439	0.00254	0.01141	0.00552	0.01392	0.00361	0.00292	0.00212	0.00707	0.009	0.00717	0.01169	0.01239	0.00845	0.00943	0.00568	0.00177	0.01412	0.00542	0.00817	0.00463	0.00356	0.00275
Haemophilus sp. oral taxon 036	0	0	0.00018	0.00102	0.00087	0	0.00098	0.0004	0	0.00081	0.00033	0.0005	0.00024	0.00416	0.00659	0.00657	0.00062	0.00019	0.0003	0	0.00124	0	0.00045	0.00084	0.00638	0.00046	6e-05	0.00041	0.00311	0.00101	0.00024	0.00042	0.00234	0.00304	0.00205	0.00053	0.0001	0.00242	0.00061	0.00029	0.00134	0.00012	0.00018	0.0007	0.00901	0.00046	0.00041	0	0
Haemophilus sp. oral taxon 851	0	0	0.00011	0	0.0002	0.00022	0.00032	0.00038	0	0.00027	0.0002	0.00026	0.00017	0.00042	0.00164	0.0014	0.00057	9e-05	7e-05	0	0.00038	0	0.00015	0.0003	0.0018	0.00018	7e-05	0.00018	0.00218	0.00033	9e-05	9e-05	0.00031	0.00033	0.00053	0.0006	0.0001	0.0005	0.00075	0.00019	0.00052	0.00012	0	0.00021	0.0001	0.00021	0	0	0
Haemophilus sputorum	0.00329	0.00104	0.00078	0.00595	0.00106	0.00814	0.00491	0.00352	0.00136	0.01483	0.00013	0.00769	0.00026	0.001	0.0006	0.00267	0.01883	0.00731	0.0015	0.01956	0.00696	0.0072	0.00135	0.00566	0.00522	0.00599	0.00061	0.00672	0.00435	0.00487	0.00012	0.00105	0.00045	0.00052	0.0013	0.02212	6e-05	0.00425	0.00077	0.00543	0.00152	0.0083	0.00042	0.00105	0.00138	0.00457	0.00028	0.00242	0.00101
Johnsonella ignava	0	0	0	0	4e-05	0.00036	0	0	0	0	0	5e-05	2e-05	0	0	0	6e-05	0	0	0	4e-05	0	0	9e-05	0	0	0	0.00011	0	0	4e-05	0	5e-05	1e-05	0	0	2e-05	1e-05	0	4e-05	0	0.00012	0.00014	2e-05	0	0	0	0	0.00026
Kingella denitrificans	0	0	0.00011	0.00016	0.00013	0.00106	0.00028	0	0.00011	0.00269	0	9e-05	0	0.00251	0.00145	7e-05	8e-05	0.00045	3e-05	0.00263	0.00026	0.00536	0.00064	0.0012	0.0058	0.00021	0.0001	0.00054	0	0.00294	0.00099	0.0001	0	0.00191	0.00087	0.00025	0	0.00331	0.0012	0.00053	0.00241	0.00101	0.00023	0.0003	0.00018	0.00044	0.00038	0.00011	0.00011
Kingella kingae	0	0	0	0	0	0	0	0	0	0	0	2e-05	1e-05	0	0	0	7e-05	0	0	0	0	0	3e-05	0	0	0	0	0	0	0	0	0	0	1e-05	0	0	0	0	0	0	0	3e-05	0	0	0	0	0	0	0
Kingella oralis	0.00073	0.0003	0.00112	0	0.00036	0.00028	0.00058	0.01007	0.0002	0.00059	0.00027	0.00021	0.00012	0.002	0.00257	0.00069	0.00054	0.00018	0.00026	0.00091	0.00227	0.00424	0.00022	0.00139	0.00125	0.00115	0.00018	0.00026	0.00228	0.00059	0.00087	0.0003	0.00075	0.00214	0.00021	0.00079	0.00019	0.00041	0.00288	0.00117	0.00069	0.00034	0.00037	0.00136	0.0022	0.00022	0.00191	0.00039	0.00062
Klebsiella pneumoniae	0	0	0	0	0	0	0	0	0	0	0	0	0	0	0	0	0	0	0	0	0	0	0	0	0	0.00022	0	0	0	0	0	0	0	0	0	0	0	0	0	0	0	0	0	0	0	0	0	0	0
Kocuria palustris	0	0	0	0	0	0	0	0	0	0	0	0	0	0	0	0	0	0	0	0	0	0	0	0	0	5e-05	0	0	0	0	0	0	0	0	0	0	0	0	0	0	0	0	0	0	0	0	0	0	0
Kocuria rhizophila	0	0	0	0	0	0	0	0	0	0	0	0	0	0	0	0	0	0	0	0	0	0	0	0	0	0	0	0	0	0	0	0	0	0	0	0	0	0	0	0	0	0	0	0	0	0	0	0	0
Lachnoanaerobaculum saburreum	0	0	0.00016	0.00032	0.00023	0.00042	0.0002	0.00024	0.00027	0.00017	0.00013	0.00021	0.0002	0.00024	0	0.00011	9e-05	0.00019	0.00021	0	0.00029	0.00059	0.00011	0.0004	0.00061	0.00041	0.00015	0.00027	0	0.00013	0.00089	8e-05	0.00019	0.00016	0.00016	0.0001	0.00014	9e-05	0.00053	0.00013	0.00031	0.00029	0.00016	0.00019	0.00018	0.00049	0.00019	0.00023	0.00087
Lachnoanaerobaculum sp. MSX33	0	0	0.00049	0.00149	0.00106	0.0005	0.00067	0.00085	0.00031	0.00042	0	0.00236	0.0008	0.00161	0.0003	0.00152	0.00049	0.00323	0.00032	0.00066	0.00107	0.00046	0.0014	0.0003	0.00039	0.00023	0.00012	0.00117	0	0.00054	0.00106	7e-05	0.00011	0.00069	0.00047	0.00031	0.00011	0.00128	0.0001	0.00053	0.00073	0.00197	0.00056	0.00097	0.00019	0.00117	0.00034	0.00033	0.00086
Lachnospiraceae bacterium oral taxon 082	0.00144	0.00172	0.00172	0.00239	0.00287	0.00145	0.00139	0.00122	0.00407	0.00189	0.00037	0.00043	0.00276	0.00109	0	0.00035	0.00077	0.00134	0.00347	0.00036	0.00193	0.00041	0.00093	0.00278	0.00087	0.00066	0.00198	0.00126	0.00065	0.00054	0.00961	0.00114	0.00061	0.00207	0.00038	0.00052	0.00129	0.00057	0.0019	0.00134	0.00085	0.00105	0.00076	0.00155	0.00133	0.00619	0.00069	0.00128	0.0056
Lachnospiraceae bacterium oral taxon 096	0.00141	0	0.00215	0.00105	0.00086	0.00036	0.00164	0.00192	0.00263	0	0	0.00011	0.00028	0	0	5e-05	0.00014	7e-05	5e-05	0	0.00019	0.00018	8e-05	0	0.0004	0.00015	0.00318	0.00043	0	0	9e-05	0.00033	0.00109	9e-05	9e-05	0.0003	2e-05	0.0002	0.00056	0.00069	4e-05	0.00037	0.00183	3e-05	0.00454	0.00287	0	0.00211	0.00556
Lachnospiraceae bacterium oral taxon 500	0	0	0.00011	0.0002	0.00019	0.00063	0.00014	0.00033	0.00016	7e-05	0	0.00041	0.00017	0.00024	0	9e-05	6e-05	0.00025	9e-05	0	0.00015	0.00029	0.0002	0.0002	0.00049	0.00018	5e-05	0.00041	0	0.00017	0.00018	6e-05	5e-05	0.00015	0.00012	8e-05	0.00046	0.00016	7e-05	0.00018	0.00016	0.00078	0.00017	9e-05	9e-05	0.00018	0.00024	0	0.00092
Lactobacillus acidophilus	0	0	0	0	0	0.0004	0	0	0	0	0	0	0	0	0	0	0	0	0	0	0	0	0	0	0	0	0	0	0	0	0	0	0	0	0	0	0	0	0	0	0	0	0	0	0	0	0	0	0
Lactobacillus amylovorus	0	0	0	0	0	0	0	0	0	0	0	0	0	0	0	0	0	0	0	0	0	0	0	0	0	0	0	0	0	0	0	0	0	0	0	0	0	0	0	0	0	0	0	0	0	0	0	0	0
Lactobacillus brevis	0	0	0	0	0	0	0	0	0	0	0	0	0	0	0	0	0	0	0	0	0	0	0	0	0	0	0	0	0	0	0	0	0	0	0	0	0	0	0	0	0	0	0	0	0	0	0	0	0
Lactobacillus coleohominis	0	0	0	0	0	0	0	0	0	0	0	0	0	0	0	0	0	0	0	0	0	0	0	0	0	0	0	0	0	0	0	0	0	0	0	0	0	0	0	0	0	0	0	0	0	0	0	0	0
Lactobacillus crispatus	0	0	0	0	0.00022	0	0	0	0	0	0	0	0	0	0	0	0	0	0	0	0	0	0	0	0	0	0	0	0	0	0	0	0	0	0	0	0	0	0	0	0	0	0	0	0	0	0	0	0
Lactobacillus fermentum	0	0	0	0	6e-05	0	0	0.00095	0	0	0	0	0	0	0	0	0.00012	0	0	0	0	0	0	0	0	0	0	0	0	0	0	0.00012	0	0	0	0	0	0	0	0	0	0	0	0	0	0	0	0.00012	0
Lactobacillus gasseri	0	0	0	0	0	0	0	0.00203	0	0	0	0	0	0	0	0	0	0	0	0	0	0	0	0	0	0	3e-05	0	0	0	0	0	0	0	0	0	0	0	3e-05	0	0	0	0	0	0	0	0	0	0
Lactobacillus iners	0	0	0	0	0	0	0	0	0	0	0	0	0	0	0	0	0	0	0	0	0	0	0	0	0	0	0	0	0	0	0	0	0	0	0	7e-05	0	2e-05	0	0	0	2e-05	0	0	0	0	0	0	0
Lactobacillus jensenii	0	0	0	0	0	0	0	0	0	0	0	0	0	0	0	0	0	0	0	0	0	0	0	0	0	0	0	0	0	0	0	0	0	0	0	0	0	0	0	0	0	0	0	0	0	0	0	0	0
Lactobacillus johnsonii	0	0	0	0	0	0	0	0	0	0	0	0	0	0	0	0	0	0	0	0	0	0	0	0	0	0	0	0	0	0	0	0	0	0	0	0	0	0	0	0	0	0	0	0	0	0	0	0	0
Lactobacillus oris	0	0	0	0	0	0	0	0	0	0	0	0	0	0	0	0	0	0	0	0	0	0	0	0	0	0	0	0	0	0	0	0	0	0	0	0	0	0	0	0	0	0	0	0	0	0	0	0	0
Lactobacillus panis	0	0	0	0	0	0	0	0	0	0	0	0	0	0	0	0	0	0	0	0	0	0	0	0	0	0	0	0	0	0	0	0	0	0	0	0	0	0	0	0	0	0	0	0	0	0	0	0	0
Lactobacillus paracasei	0	0	0	0	0	0	0	0	0	0	0	0	0	0	0	0	0	0	0	0	0	0	0	0	0	0	0	0	0	0	0	0	0	0	0	0	0	0	0	0	0	0	0	0	0	0	0	0	0
Lactobacillus paragasseri	0	0	0	0	0.00017	0	0	0.00033	0	0	0	0	0	0	0	0	8e-05	0	0	0	0	0	0	0	0	0	0	0	0	0	0	0.00032	0	0	0	0	0	0	0	0	0	0	0	0	0	0	0	0	0
Lactobacillus plantarum	0	0	0	0	0	0	0	0	0	0	0	0	0	0	0	0	0	0	0	0	0	0	0	0	0	0	0	0	0	0	0	0	0	0	0	0	0	0	0	0	0	0	0	0	0	0	0	0	0
Lactobacillus rapi	0	0	0	0	0	0	0	0	0	0	0	0	0	0	0	0	0	0	0	0	0	0	0	0	0	0	0	0	0	0	0	0	0	0	0	0	0	0	0	0	0	0	0	0	0	0	0	0	0
Lactobacillus reuteri	0	0	0	0	0	0	0	0	0	0	0	0	0	0	0	0	0	0	0	0	0	0	0	0	0	0	0	0	0	0	0	0	0	0	0	0	0	0	0	0	0	0	0	0	0	0	0	0	0
Lactobacillus rhamnosus	0	0	0	0	0	0	0	0	0	0	0	0	0	0	0	0	0	0	0	0	0	0	0	0	0	0	0	0	0	0	0	0	0	0	0	0	0	0	0	0	0	0	0	0	0	0	0	0	0
Lactobacillus salivarius	0	0	0	0	0	0	0	0	0	0	0	0	0	0	0	0	0	0	0	0	0	0	0	0	0	0	7e-05	0	0	0	0	0.00047	0	0	0	0	0	0	0	0	0	0	0	0	0	0	0	0	0
Lactobacillus ultunensis	0	0	0	0	0	0	0	0	0	0	0	0	0	0	0	0	0	0	0	0	0	0	0	0	0	0	0	0	0	0	0	0	0	0	0	0	0	0	0	0	0	0	0	0	0	0	0	0	0
Lactobacillus vaginalis	0	0	0	0	0	0	0	0	0	0	0	0	0	0	0	0	0	0	0	0	0	0	0	0	0	0	0	0	0	0	0	0	0	0	0	0	0	0	0	0	3e-05	0	0	0	0.00035	0	0	0	0
Lactococcus lactis	0	0	0	0	0	0	0.00039	0	0.00016	0	0	0	0	0	0	0.00021	0	5e-05	4e-05	0	0	0	2e-05	0.00075	0	0	4e-05	0	0	0	0	9e-05	0	0.00066	5e-05	0	0	0	0	0	0	0	0	0	0	0	0	0.01328	0
Lautropia mirabilis	0.00754	0.00346	0.00374	0.00191	0.00117	0.00737	0.00464	0.00628	0.00185	0.00938	6e-05	0.00029	0.00015	0.00354	0.00986	0.00963	0.00201	0.0018	0.00643	0.00226	0.00154	0.10631	0.00025	0.0079	0.00295	0.00703	9e-05	0.01693	0.00199	0.00035	0.00056	0.00318	0.00335	0.00114	0.0012	0.00119	0.00018	0.00037	0.0078	0.00369	0.00137	0.00143	0.00521	0.00564	0.00164	0.00092	0.0005	0.00432	0.00128
Lawsonella clevelandensis	0	0	0	0	0	0	0	0	0	0	0	0	0	0	0	0	0	0	0	0	0	0	0	0	0	0	0	0	0	0	0	0	0	0	0	0	0	0	0	0	0	0	0	0	0	0	0	0	0
Leptotrichia buccalis	0	0	0.00023	0.00025	0.00027	0.001	0.00027	0.00042	0.00055	9e-05	0.00011	0.00039	0.00016	0.00027	0.00121	0	0.00022	0.00018	0	0.00085	9e-05	0.00089	0.00014	0	0.00078	0.0003	0.0002	0.00026	0	0.00025	0.00022	6e-05	0.00024	0.00015	0.00013	9e-05	4e-05	0.00011	0.00019	0.00064	0.00037	0.00096	0.00025	0	0.00069	0.00049	0.00056	0.00033	0.00075
Leptotrichia goodfellowii	0	0	3e-05	0	0	0.00027	0	0	0	0.00011	5e-05	0.00015	9e-05	0	0	0	5e-05	6e-05	4e-05	0.00039	9e-05	0.00023	0.00011	9e-05	0.00042	0.0003	5e-05	0.00015	0	9e-05	0	5e-05	0	2e-05	0	5e-05	0	4e-05	6e-05	8e-05	6e-05	9e-05	0.00018	3e-05	6e-05	0.00012	0.00048	0.00012	0.00011
Leptotrichia hofstadii	0	0.00049	0.00029	0.00025	0.00035	0.00192	0.00052	0.0006	0.0007	0.00013	0.00041	0.00052	0.00036	0.00057	0.00071	0.0002	0.00036	0.00033	0	0.00104	0.00015	0.00106	0.00025	0.00052	0.00088	0.00209	0.0003	0.00038	0.0008	0.00038	0.00069	0.00033	0.00048	0.00033	0.00029	0.00062	6e-05	7e-05	0.0004	0.0004	0.00029	0.00059	0.00042	0	0.00059	0.00059	0.00124	0.00041	0.00064
Leptotrichia shahii	0.00092	0.00045	0.00167	0.00155	0.00153	0.00662	0.00083	0.00087	0.00409	0.00013	0.00093	0.0006	0.00093	0.00107	0	0.0004	0.00124	0.00066	6e-05	0.00102	0.00014	0.00059	0.00048	0.00028	0.00084	0.0009	0.00151	0.00144	0	0.00036	0.00203	0.00046	0.00091	0.00047	0.00115	0.00072	0.00033	0.00016	0.00079	0.00143	0.00048	0.00053	0.00148	5e-05	0.00265	0.00331	0.00021	0.00216	0.00197
Leptotrichia sp. oral taxon 212	0	0	5e-05	0.00012	8e-05	0.0023	0.00034	0.00058	0.00035	0.00109	7e-05	0.0008	9e-05	0.00104	0.00059	0.00032	0.00016	0.00094	0.00012	0.00137	0.00016	0.00041	0.00054	0.00024	0.00173	0.00039	3e-05	0.00065	0.00061	0.0006	5e-05	0.00011	9e-05	0.00027	0.0004	0.00021	5e-05	0.00039	0.00234	0.00034	0.00048	0.00113	0.00045	7e-05	8e-05	0.00017	0.00042	0.0004	0.00042
Leptotrichia sp. oral taxon 215	0.00045	0	0.00039	0.00184	0.00125	0.00095	0.00066	0.00471	0.00513	0.00046	6e-05	0.00577	0.00138	0.00211	0.00078	0.0029	0.00071	0.01032	0.00065	0.00056	0.00089	0.00023	0.00428	0	0.0018	0.00025	0.00019	0.00236	0.00088	0.0022	0.00096	0	8e-05	0.00149	0.00399	0.00061	0.00093	0.0018	0.00128	0.00077	0.00086	0.0028	0.00238	0	0.00041	0.0026	0.00033	0.00057	0.00211
Leptotrichia sp. oral taxon 225	0	0	0.0002	0	0.00026	0.00124	0.00031	0.00037	0.00035	0	0.00014	0.00022	0.00012	0	0.00069	0	0.00025	0.00015	0	0.00084	0.00024	0	0.00018	0.00027	0	0.00059	0.00016	0.00043	0	0.00025	0.00021	0.00017	0.00012	0.00021	0.00019	0.00035	5e-05	0.00014	0.00059	0.00041	0.00013	0.0005	0.00019	0	0.00039	0.00033	0.00045	0.00026	0.00027
Leptotrichia sp. oral taxon 498	0.00164	0.0006	0.00213	0.00368	0.00369	0.0033	0.00088	0.00042	0.00173	0.00067	0.00026	0.0043	0.0023	0.0014	0	0.00027	0.00041	0.0003	6e-05	0	0.00022	0	0.00076	0.00012	0.00093	0.00241	0.00619	0.00332	0	0	0.0012	0.0003	0.00167	0.00066	0.00048	0.00068	0.00023	0.00045	0.00076	0.00092	0.00066	0.00065	0.00081	0	0.008	0.0057	0.0005	0.00364	0.00356
Leptotrichia sp. oral taxon 847	0	0	0.00086	0.00103	0.00064	0.00089	0.00024	0.00024	0.00065	0.00013	0.00022	0.00067	0.00047	0.00038	0	8e-05	0.0001	0.0001	0	0	6e-05	0	0.00015	0	0.00031	0.00044	0.00107	0.00056	0	7e-05	0.00035	0.00011	0.0004	0.00013	0.00018	0.00019	0.00011	0.00011	0.00048	0.00026	0.0001	0.00011	0.00023	0	0.00143	0.00127	0.00011	0.00085	0.00082
Leptotrichia sp. oral taxon 879	0	0	0.00021	0.0004	0.00017	0.00105	0	0	0.00038	0	0.00029	0.0003	0.0001	0.00063	0.00116	0	0.00023	0.00015	0	0.0007	0.00029	0.00045	0.00033	0.00053	0.00132	0.00065	0.00016	0.00024	0	0.00062	0.00055	0.00026	0.00021	0.00034	0.00018	0.0004	0.00014	8e-05	0.00017	0.0002	0.0004	0.00022	0.00039	8e-05	0.00028	0.00031	0.00038	0.00042	0.0003
Leptotrichia wadei	0.00242	0.00163	0.00516	0.00476	0.0047	0.01409	0.00095	0.00341	0.01076	0.00059	0.00323	0.00174	0.00275	0.00332	0.00066	0.00099	0.00324	0.00186	0.00024	0.00077	0.00045	0.00043	0.00122	0.00108	0.00139	0.00266	0.00443	0.00412	0.0005	0.00067	0.0057	0.00138	0.00284	0.00121	0.0034	0.00193	0.00109	0.00045	0.00311	0.00371	0.00102	0.00123	0.00409	0.00011	0.00788	0.00926	0.00149	0.0054	0.00583
Listeria monocytogenes	0	0	0	0	0	0	0	0	0	0	0	0	0	0	0	0	0	0	0	0	0	0	0	0	0	0	0	0	0	0	0	0	0	0	0	0	0	0	0	0	0	0	0	0	0	0	0	0	0
Megasphaera micronuciformis	0.0697	0.00686	0.01365	0.01629	0.03101	0.01182	0.01489	0.005	0.03208	0.01199	0.0142	0.00812	0.03155	0.00645	0.00038	0.00016	0.00823	0.01719	0.00859	0.00151	0.00548	0.00094	0.00718	0.01354	0.00316	0.00991	0.02066	0.02474	0.00271	0.0084	0.04762	0.01529	0.00882	0.01781	0.00107	0.01348	0.033	0.008	0.00697	0.00862	0.013	0.00504	0.00552	0.0246	0.00974	0.03183	0.00411	0.0236	0.02102
Microbacterium ginsengisoli	0	0	0	0	0	0	0	0	0	0	0	0	0	0	0	0	0	0	0	0	0	0	0	0	0	0	0	0	0	0	0	0	0	0	0	0	0	0	0	0	0	0	0	0	0	0	0	0	0
Micrococcus luteus	0	0	0	0	0	0	0	0	0	0	0	0	0	0	0	0	0	0	0	0	0	0	0	0	0	0	0	0	0	0	0	0	0	0	0	0	0	0	0	0	0	0	0	0	0	0	0	0	0
Mitsuokella multacida	0	0	0	0	0	0	0	0	0	0	0	0	0	0	0	0	0	0	0	0	0	0	0	0	0	0	0	0	0	0	0	0	0	0	0	0	0	0	0	0	0	0	0	0	0	0	0	0	0
Mitsuokella sp. oral taxon 131	0	0	0	0	5e-05	0	0	0	8e-05	0	0	0	2e-05	0	0	0	0	0	0	0	0	0	0	0	0	0	2e-05	6e-05	0	0	0	3e-05	0	0	0	0	0	0	0	0	0	2e-05	0	0	8e-05	4e-05	0	0	5e-05
Mobiluncus mulieris	0	0	0	0	0	0	0	0	0	0	0	0	0	0	0	0	0	0	0	0	0	0	0	0	0	0	0	0	0	0	0	0	0	0	0	0	0	0	0	0	0	0	0	0	0	3e-05	0	0	0
Mogibacterium diversum	0.0013	0.00063	0.00024	0.00177	0.00096	0.00023	0.00052	0.00125	0.00261	0.00118	0.00016	0.00079	0.00117	0.00026	0	0.00012	0.00047	0.00076	0.0006	0	0.00043	0	0.00059	0.00067	0.00078	0.00012	0.00034	0.00217	0	0	0.00067	4e-05	0.00015	0.00132	0.00235	0.00053	0.00068	0.00044	0.00033	0.00133	0.00063	0.00036	0.00056	6e-05	0.00057	0.00071	0.00031	0.0003	0.00157
Mogibacterium pumilum	0	0	0	9e-05	3e-05	0	0	0	8e-05	0	0	5e-05	4e-05	0	0	0	0	3e-05	0	0	0	0	3e-05	0	0	0	0	6e-05	0	0	4e-05	0	0	4e-05	6e-05	0	2e-05	2e-05	0	0	0	1e-05	0	0	0	3e-05	0	0	0.0001
Mogibacterium timidum	0	0	2e-05	0	0	0	0	0.0006	0	0	0	0	1e-05	0	0	0	0	0	3e-05	0	0	0	4e-05	0	0	0	0	0	0	0	3e-05	0	0	4e-05	5e-05	0	0.0001	2e-05	0	0	0	0	0	0	4e-05	0	0	0	0.00041
Moraxella catarrhalis	0	0	0	0	0	0	0	0	0	0	0	0	0	0	0	0	0	0	0	0	0	0	0	0	0	0	0	0	0	0	0	0	0	0	0	0	0	0	0	0	0	0	0	0	0	0	0	0	0
Moraxella lincolnii	0	0	0	0	0	0	0	0	0	0	0	0	0	0	0	0	0	0	0	0	0	0	0	0	0	0	0	0	0	0	0	0	0	0	0	0	0	0	0	0	0	0	0	0	0	0	0	0	0
Moraxella nonliquefaciens	0	0	0	0	0	0	0	0	0	0	0	0	0	0	0	0	0	0	0	0	0	0	0	0	0	0	0	0	0	0	0	0	0	0	0	0	0	0	0	0	0	0	0	0	0	0	0	0	0
Moraxella osloensis	0	0	0	0	0	0	0	0	0	0	0	0	0	0	0	0	0	0	0	0	0	0	0	0	0	0	0	0	0	0	0	0	0	0	0	0	0	0	0	0	0	0	0	0	0	0	0	0	0
Mycoplasma orale	0	0	0	0	0	0	0	0	0	0	0	7e-05	0	0	0	0	0	0	0	0	0	0	0	0	0	0	0	0	0	0	0	0	0	0	0	0	0	0	0	0	0	3e-05	0	0	0	0	0	0	0
Mycoplasma salivarium	0	0	0	0	0	8e-05	0	0	0	0	0	0.0001	0	0	0	0	0	0	0	0	0	0	0	0	0	0	0	0	0	0	0	0	0	0	0	0	0.00022	0	5e-05	0	0	0	0	0	0	4e-05	0	0	0
Neisseria bacilliformis	0	0	0.00038	0.00049	9e-05	8e-05	0	0.00313	0	0.0001	0.00055	0.00035	0.00017	0.00658	0	5e-05	0.00013	3e-05	7e-05	0	0.00072	0.00217	5e-05	0.00058	0.00028	0.00035	0	0	0	0.00015	0.00049	3e-05	0	9e-05	7e-05	0.00121	0	0.00022	0.0057	0.00094	0.00027	8e-05	0.00026	0.00029	4e-05	4e-05	0.00027	5e-05	0.00015
Neisseria cinerea	0	0	0.00036	0.00051	0.0001	0.00057	0.00024	0.00023	0.00011	0.00047	0.00014	0.001	0.0001	0.00218	0.00281	0.00137	0.00042	0.00062	0.00023	0	0.0026	0.00088	0.00032	0.00023	0	0.00128	0	0.00118	0.00242	0.00278	0	0	5e-05	0.00076	0.00589	0.00037	0.00053	0.00122	0.00025	0.00086	0.00042	0.00064	0.00099	0.00396	0.00037	0.00022	0.0005	0.00018	0.00014
Neisseria elongata	0	0.00092	0.0006	0.00025	0.00049	0.00279	0.00071	0	8e-05	0.00899	0.00063	0.00201	0.0002	0.00113	0.00071	0.00116	0.00143	0.00093	0.00048	0.00101	0.00135	0.01806	0.00025	0.00075	0.00794	0.00368	0.00013	0.00073	0.00119	0.00299	0.00094	0.00021	0.00051	0.00078	0.00054	0.00112	0.0001	0.00219	0.00015	0.00211	0.00063	0.00401	0.00414	0.00015	0.00089	0.00039	0.0006	0.00058	0.00094
Neisseria flavescens	0.00236	0.00092	0.01716	0.00883	0.00296	0.02516	0.00467	0.00553	0.00541	0.01504	0.00405	0.04393	0.00368	0.078	0.03037	0.05006	0.00812	0.01565	0.0025	0.01125	0.00762	0.0436	0.00641	0.00217	0.00409	0.03695	0.00015	0.01035	0.03884	0.04681	0.00067	0.00042	0.00174	0.01133	0.07387	0.00652	5e-05	0.04314	0.00505	0.01696	0.01511	0.03345	0.03461	0.00685	0.01816	0.01078	0.00592	0.00483	0.00221
Neisseria gonorrhoeae	0	0	0.00019	0	8e-05	0.00037	0.00036	0	0	0.00026	0	0.00043	9e-05	0.00033	0.00037	0.00126	0.00023	0.00012	0.00019	0.00116	0.00077	0.00059	6e-05	0	0	0.00056	0	6e-05	0	0.0006	0	0	0	0.00011	0.00123	0.00013	0	0.00036	0.0001	0.00061	0.00057	0.00031	0.00071	0.00058	0.00013	0.00013	0.00026	0.00057	0
Neisseria lactamica	0	0	0.00025	0.00032	0.00011	0.00087	0.00069	0	0.00015	0.00044	0.00015	0.00091	8e-05	0.00164	0.0017	0.00299	0.00025	0.0007	0.00012	0.00081	0.00153	0.00128	0.00022	0.0002	0	0.00154	0	0.00058	0.0014	0.00154	0	0	0.0001	0.00054	0.00313	0.0004	7e-05	0.00162	0.0002	0.00066	0.00045	0.00067	0.00098	0.00166	0.00032	0.00031	0	0.00023	0.00028
Neisseria macacae	0.00434	0	0.00354	0.00233	0.00028	0.01078	0.00448	0.00051	0.00156	0.0129	0	0.00131	0.0001	0.02367	0.0136	0.0086	0.00123	0.00113	0.00037	0.02296	0.00435	0.00785	0.00586	0.01234	0.00393	0.00286	0.00062	0.00784	0.00691	0.01004	0.00074	0.00079	0.00372	0.01258	0.00466	0.0013	7e-05	0.00724	0.00106	0.01449	0.01002	0.00194	0.00652	0.0013	0.00155	0.00494	0.00461	0.00376	0.00035
Neisseria meningitidis	0	0	0.00386	0.001	0.00069	0.00275	0.00156	0.00143	0.00072	0.00402	0.0022	0.00737	0.0008	0.01082	0.00707	0.00952	0.0013	0.00418	0.00047	0.00318	0.00261	0.00691	0.00095	0.00134	0	0.01425	0	0.00283	0.00726	0.01181	0.0001	0.00027	0.00051	0.00188	0.01211	0.00173	0.00011	0.00789	0.00135	0.00414	0.00333	0.00206	0.00526	0.00256	0.00184	0.00175	0.0011	0.00129	0.0004
Neisseria mucosa	0.01818	0.00666	0.01561	0.01137	0.00255	0.03879	0.01794	0.00469	0.00369	0.03606	0.00592	0.02739	0.00176	0.06997	0.02493	0.06347	0.00759	0.01595	0.00273	0.03582	0.04082	0.01665	0.01351	0.00579	0.00866	0.03942	0.00039	0.01289	0.02422	0.1966	0.00126	0.00219	0.00246	0.01598	0.05453	0.00391	0.00011	0.03902	0.00427	0.05155	0.01116	0.0115	0.02403	0.02839	0.00961	0.0211	0.01184	0.00516	0.00827
Neisseria polysaccharea	0	0	0.00051	0	0	0.00068	0	0	0.00031	0.00089	0	0.00317	0.0002	0.00333	0.00134	0.0019	0.00048	0.0005	0.00013	0	0.00066	0.00141	0.00024	0	0	0.00153	0	0.00058	0.00159	0.00147	0	0	0	0.00042	0.00282	0.00033	0	0.00188	0.00018	0.00101	0.00027	0.00048	0.00103	0.00057	0.00027	0.00046	0	0.00019	0
Neisseria sicca	0.01163	0.00099	0.00515	0.00476	0.0004	0.01812	0.00756	0.00068	0.00309	0.02347	0	0.00189	0.00027	0.04904	0.02664	0.01647	0.00208	0.00198	0.00048	0.04065	0.00669	0.01185	0.0107	0.02222	0.00873	0.00428	0.00065	0.01244	0.00964	0.0166	0.00128	0.00161	0.00735	0.02302	0.00721	0.00194	0.00018	0.01326	0.00179	0.02191	0.01353	0.00265	0.01269	0.00196	0.00235	0.01326	0.0077	0.00566	0.00073
Neisseria sp. oral taxon 014	0	0.00082	0.00077	0.01805	0.00132	0.02106	0.00301	0	0.00013	0.00159	0	0.00151	3e-05	0.00483	0.00225	0.00258	0.00094	0.00073	3e-05	0.017	0.00078	0.01526	0.00332	0.0014	0.002	0.00159	0.00055	0.00606	0.00884	0.00243	4e-05	0.00446	0.00015	0.00893	0.00603	7e-05	0.0005	0.00075	0.0003	0.00737	0.0032	0.00423	0.00961	0.00026	0.00362	0.00102	0.02184	0.02108	0.00069
Neisseria sp. oral taxon 020	0	0	0.00078	0.00062	3e-05	0.0003	0	0	0	0.0002	0	7e-05	0	0.0003	0.00068	0.00041	0	7e-05	3e-05	0.00267	6e-05	0.00051	6e-05	0.00025	0	0.00017	0	0.00022	0	0.00031	4e-05	0.00039	3e-05	0.00025	0.00041	3e-05	0	0.00024	0.00016	0.0005	0.00043	5e-05	0.00016	3e-05	0.0001	6e-05	9e-05	0.00013	0.0001
Neisseria subflava	0.00231	0.00056	0.02046	0.05728	0.009	0.01415	0.0049	0.03747	0.0051	0.01043	0.0056	0.05884	0.00306	0.10131	0.02728	0.03113	0.03765	0.02005	0.01716	0.01243	0.01119	0.03175	0.00768	0.00185	0.03422	0.03962	0.0001	0.02842	0.0876	0.06583	0.00337	0.00035	0.00227	0.01331	0.08635	0.00497	0.00012	0.04698	0.02285	0.01912	0.01562	0.0119	0.03147	0.00888	0.02728	0.00866	0.00432	0.01697	0.00297
Neisseria weaveri	0	0	0	0	0	0	0	0	0	0	0	2e-05	0	0	0	0	0	0	0	0	0	0	0	0	0	0	0	0	0	0	0	0	0	1e-05	3e-05	0	0	2e-05	0	0	0	2e-05	0	0	0	0	0	0	0
Ochrobactrum anthropi	0	0	0	0	0	0	0	0	0	0	0	0	0	0	0	0	0	0	0	0	0	0	2e-05	0	0	0	0	0	0	0	0	0	0	0	0	0	0	0	0	0	0	0	0	0	0	0	0	0	0
Olsenella profusa	0	0	0	0	0	0	0	0	0	0	0	0	0	0	0	0	0	0	0	0	0	0	0	0	0	0	0	0	0	0	0	0	0	0	0	0	0	0	0	0	0	0	0	0	0	0	0	0	0
Olsenella sp. oral taxon 807	0.0007	0	3e-05	0	4e-05	8e-05	0.00011	0.0002	8e-05	0	0	6e-05	0	0	0.00015	0	0	0	0	0	0	0.00088	3e-05	0	0.00025	0	0	5e-05	0	0	0	4e-05	4e-05	6e-05	6e-05	0	2e-05	0	0	3e-05	0	0.00011	0	0	0.00025	0	0.00039	5e-05	0.00095
Olsenella sp. oral taxon 809	0	0	0	0	0	0	0	0	0	0	0	0	2e-05	0	0	0	0	2e-05	0	0	0	0	3e-05	0	0	0	0	0	0	0	2e-05	0	0	4e-05	0	0	0	0	0	0	0	0	0	0	0	0	0	0	0
Olsenella uli	0	0	0	0	0	0	0	0	0	0	0	0	0	0	0	0	0	0	0	0	0	0	0	0	0	0	0	0	0	0	0	0	0	2e-05	0	0	0	0	0	0	0	0	0	0	0	0	0	0	0.00017
Oribacterium parvum	0.00163	0.00034	0.00138	0.00313	0.0039	0.00377	0.00075	0.00352	0.00327	0.00064	0.00015	0.00587	0.00411	0.00161	0	0.00033	0.00185	0.00577	0.00168	0.00036	0.00164	0.00019	0.00141	0.0005	0.0006	0.00058	0.00027	0.00478	0	0.00022	0.00151	0.00023	9e-05	0.00057	0.00046	0.00021	0.00117	0.00154	0.00095	0.00233	0.0004	0.00635	0.00151	0.00109	0.0006	0.00632	0.00053	0.00136	0.01214
Oribacterium sinus	0.00319	0.00078	0.00423	0.00548	0.00368	0.0104	0.00495	0.00267	0.01913	0.00573	0.00072	0.00229	0.00423	0.00424	0.00301	0.00585	0.00523	0.00289	0.00285	0.00138	0.013	0.00558	0.00287	0.00475	0.00858	0.00139	0.00038	0.00223	0.00103	0.0018	0.00426	0.00377	0.00159	0.00748	0.00514	0.00232	0.00479	0.00456	0.00411	0.00273	0.00294	0.00651	0.00191	0.01432	0.00241	0.00759	0.01166	0.00156	0.01431
Oribacterium sp. oral taxon 078	0	0	3e-05	0	6e-05	0.00034	0	0.00041	9e-05	0	0	8e-05	1e-05	0.00014	0.00019	0	0	2e-05	0	0	0	0.00025	4e-05	5e-05	0.00023	0	1e-05	0.0001	0	0	3e-05	0	2e-05	3e-05	0.0001	0	4e-05	1e-05	7e-05	6e-05	3e-05	9e-05	0	3e-05	5e-05	3e-05	0.0005	4e-05	0.00036
Oribacterium sp. oral taxon 108	0.0018	0.00085	0.00082	0.00289	0.00148	0.0049	0.00237	0.00123	0.00658	0.00218	0.00024	0.00092	0.0023	0.00095	0	0.00135	0.00183	0.00152	0.00235	0.00057	0.00219	0.00064	0.00162	0.00171	0.00141	0.00077	0.00036	0.00091	0	0.00031	0.00305	0.00026	0.00047	0.00217	0.00318	0.00056	0.00189	0.00217	0.00139	0.00087	0.00053	0.00188	0.00163	0.00115	0.00163	0.00308	0.00231	0.00087	0.00553
Ottowia sp. oral taxon 894	0	0	5e-05	0.0001	2e-05	0.00026	0	0.00068	4e-05	0	0	0.00022	0	0	0	0	0	2e-05	8e-05	0.00031	0	0.00814	3e-05	9e-05	0	0.00076	0	0.00012	0	5e-05	0	0	0	4e-05	4e-05	0	0	0.00016	0	0.00452	0.00031	0.00042	0.00021	0	5e-05	0	0.0009	0	0.00012
Parascardovia denticolens	0	0	0	0	0	0	0	0	0	0	0	0	0	0	0	0	0	0	0	0	0	0	0	0	0	0	0	0	0	0	3e-05	0	0	1e-05	0	0	0	0	0	0	0	0	0	0	0	0	0	0	0
Parvimonas micra	0	0	5e-05	0.0004	8e-05	0	0.00017	0.00143	0.00028	0	9e-05	0.00026	3e-05	0	0.00024	0	0	0	0	0	9e-05	0	0.00021	0	0.00095	0.00015	0	0	0	0.00024	7e-05	6e-05	0	9e-05	7e-05	6e-05	0.00069	2e-05	0	0	0	0.00013	0	0	0.00021	0	0.00044	5e-05	0.00091
Parvimonas sp. oral taxon 110	0	0	0	0	0	0	0.00016	0.00021	7e-05	0	0	0.00014	0	0	0	0	0	0	0	0	0	0	4e-05	0	0	0	0	0	0	0	0	0	0	0	0	0	8e-05	0	0	0	0	0.00012	0	0	0	0	0	0	0.00015
Parvimonas sp. oral taxon 393	0	0	0	0	0	0	0	0	0	0	0	8e-05	0	0	0	0	0	0	0	0	0	0	1e-05	0	0	0	0	0	0	0	0	0	0	0	0	0	3e-05	0	0	0	0	0.0001	0	0	0	0	0	0	0.00014
Peptoniphilus harei	0	0	0	0	0	0	0	0	0	0	0	0	0	0	0	0	0	0	0	0	0	0	0	0	0	0	0	0	0	0	0	0	0	0	0	0	0	0	0	0	0	0	0	0	0	0	0	0	0
Peptoniphilus indolicus	0	0	0	0	0	0	0	0	0	0	0	0	0	0	0	0	0	0	0	0	0	0	0	0	0	0	0	0	0	0	0	0	0	0	0	0	0	0	0	0	0	0	0	0	0	0	0	0	0
Peptoniphilus lacrimalis	0	0	0	0	0	0	0	0	0	0	0	0	0	0	0	0	0	0	0	0	0	0	0	0	0	0	0	0	0	0	0	0	0	0	0	0	0	0	0	0	0	0	0	0	0	5e-05	0	0	0
Peptoniphilus sp. HMSC062D09	0	0	0	0	0	0	0	0	0	0	0	0	0	0	0	0	0	0	0	0	0	0	0	0	0	0	0	0	0	0	0	0	7e-05	0	0	0	0	0	0	0	0	0	0	0	0	0	0	0	0
Peptoniphilus sp. HMSC075B08	0	0	0	0	0	0	0	0	0	0	0	0	0	0	0	0	0	0	0	0	0	0	0	0	0	0	0	0	0	0	0	0	0	0	0	0	0	0	0	0	0	0	0	0	0	0	0	0	0
Peptoniphilus sp. oral taxon 375	0	0	0	0	0	0	0	0	0	0	0	0	0	0	0	0	0	0	0	0	0	0	0	0	0	0	0	0	0	0	0	0	0	0	0	0	0	0	0	0	0	0	0	0	0	0	0	0	0
Peptoniphilus sp. oral taxon 386	0	0	0	0	0	0	0	0	0	0	0	0	0	0	0	0	0	0	0	0	0	0	0	0	0	0	0	0	0	0	0	0	0	0	0	0	0	0	0	0	0	0	0	0	0	0	0	0	0
Peptostreptococcaceae bacterium oral taxon 113	0	0	0	0	0	0	0	0	0	0	0	3e-05	0	0	0	0	0	0	0	0	0	0	2e-05	0	0	0	0	0	0	0	3e-05	0	0	2e-05	5e-05	0	2e-05	1e-05	0	0	0	2e-05	0	0	0	0	0	0	0.0001
Peptostreptococcus anaerobius	0	0	4e-05	0	0	0	0	0	0	0	0	7e-05	4e-05	0	0	0	0	0	0	0	0	0	1e-05	0	0	0	0	0	0	0	0	0	0	0	0	0	0	3e-05	0	0	0	7e-05	0	3e-05	0	0	0	0	0
Peptostreptococcus stomatis	0	0	0.0003	0.00073	0.00015	0.00018	0	0.00048	0.00014	0.0002	0	0.0016	0.00052	0	0	0.00025	0.00014	0.00017	7e-05	0	0.00028	0.00021	0.00025	0	0.00032	0	0	0.00026	0	6e-05	0	4e-05	0	4e-05	0.00019	0	0.00039	0.0004	7e-05	6e-05	6e-05	0.00073	0.00018	0.00024	0.00011	0.00022	0	6e-05	0.00058
Porphyromonas asaccharolytica	0	0	0	0	0	0	0	0.00019	0	0	0	0	0	0	0	0	0	0	0	0	0	0	0	0	0	0	0	0	0	0	0	0	0	0	0	0	0	0	0	0	0	0	0	0	0	0	0	0	0
Porphyromonas catoniae	0	0.00028	0.00011	0.00037	9e-05	0.0003	0.00027	0.00013	0.00012	0.00039	0	0.0008	6e-05	0.00078	0.00131	0.00013	0.0008	0.00035	5e-05	0.00107	9e-05	0.00171	0.00038	0.00021	0.00267	0.00066	0	0.00036	0.00082	0.00042	0	0	0.00018	0.00043	0.00013	0.00023	4e-05	0.00084	0.00024	0.0008	0.00027	0.00097	0.00053	0.00024	0.00016	2e-05	0.00013	0.0002	0.00012
Porphyromonas endodontalis	0	0	0.00013	0.00637	0.00018	0.00053	0.00213	0.00716	0.00022	0	0.00098	0.0049	7e-05	0	0.00333	0.00024	9e-05	0.00025	8e-05	0.00154	0.00039	0.00161	0.00119	0	0.00099	0.00045	1e-05	0.0003	0.00111	0.00079	0.00038	0.0001	0.00058	0.00085	5e-05	0.00024	0.00432	0.00044	0.00027	0.00014	0.00068	5e-05	0.00035	0.00017	0.00063	0.00014	0.00141	0	0.00838
Porphyromonas gingivalis	0.00248	0.01962	0.00051	0.00381	0.00149	0.00369	0.00438	0.00895	0.00609	0.00519	0.00466	0.00097	0.00048	0.00535	0.01036	0.00101	0.00215	0.00187	0.00205	0.01368	0.00258	0.00321	0.00057	0.00541	0.00752	0.00259	0.00078	0.00195	0.01267	0.00156	0.00048	0.0018	0.00291	0.00064	0.00057	0.00094	0.00088	0.00051	0.00093	0.00104	0.00207	0.00062	0.00112	0.00071	0.00138	0.00101	0.0042	0.00384	0.00208
Porphyromonas sp. oral taxon 278	0.00072	0.00218	9e-05	0.00066	0.00054	0.00061	0.00125	0.00121	0.00062	0.00068	0.00047	0.00093	7e-05	0.00052	0.00316	0.00021	0.00025	0.00042	0.00013	0.00437	0.00045	0.00183	0.00118	0.00076	0.002	0.00038	7e-05	0.00049	0.00233	0.00092	0.00012	0.00027	0.00031	0.00098	0.0003	0.00023	4e-05	0.00117	0.00037	0.00078	0.00045	0.00098	0.00047	0.00033	0.00027	0.00034	0.00213	0.00093	0.00034
Porphyromonas sp. oral taxon 279	0.00411	0.00028	0.00397	0.01272	0.00324	0.01686	0.0085	0.00132	0.0045	0.01414	0.00024	0.04397	0.00277	0.01157	0.02072	0.01247	0.01245	0.03519	0.00094	0.00815	0.00908	0.01759	0.00989	0.00756	0.01492	0.00391	0.00032	0.01272	0.02576	0.02631	0.00015	0.00023	0.00364	0.00614	0.01215	0.00408	0.00014	0.11217	0.00235	0.00752	0.00753	0.06035	0.01389	0.0307	0.00238	0.00227	0.0044	0.01043	0.00238
Porphyromonas uenonis	0	0	0	0	0	0	0	0.00024	0	7e-05	7e-05	0	0	0	0	0	0	0	0	0	0	0	0	0	0	0	0	0	0	0	0	0	0	3e-05	0	0	0	0	0	0	0	2e-05	0	0	0	0	0	0	0
Prevotella aurantiaca	0.00224	0	0.00108	0.00223	0.00219	0.00207	0.00143	0.00071	0.00137	0.00105	0.00102	0.05199	0.00357	0.00026	0	0.00047	0.00116	0.00146	0.001	0.00057	0.00134	0	0.00233	0.00158	0.00054	0.00095	0.00065	0.0027	0	0.00113	0.00205	0.00074	0.00042	0.00101	0.00027	0.00162	0.00207	0.0008	0.00074	0.0018	0.00108	0.00309	0.00388	0.00141	0.00096	0.00222	0.00074	0.00228	0.00323
Prevotella baroniae	0	0	2e-05	0	0	0.00023	0	0	0	0	0	0.00018	0.00012	0	0	0	0	4e-05	5e-05	0	0	0	0.0001	0.00011	0	0	0.00011	0	0	0.00015	3e-05	0.0001	9e-05	0.00043	0	0	0.00171	3e-05	0.00015	0.00016	0	3e-05	0.00016	5e-05	0.00034	8e-05	0	7e-05	0.0009
Prevotella bivia	0.00103	0	0.00121	0.00074	0.00169	0.00114	0.00103	0.00119	0.00131	0.00046	0.0016	0.00093	0.00262	0.00016	0	0.00011	0.00061	0.00045	0.00089	0	0.00024	0.00035	0.00113	0.00051	0.00053	0.00046	0.00078	0.00094	0	0.00029	0.00109	0.00041	0.00032	0.00059	0.0002	0.0006	0.00084	0.0004	0.00056	0.00125	0.00028	0.00067	0.00139	0.00062	0.00076	0.00098	0.00109	0.00159	0.00125
Prevotella buccae	0	0	0.00014	0.00033	0.00014	0.0003	0.00035	0.0024	7e-05	0.00011	0.00021	0.00036	0.00022	0	0.00052	0	0.00024	0.00015	0.00011	0	0.00011	0	0.00024	6e-05	0.00051	8e-05	0.00027	0.00029	0	0.00027	0.00019	0.0001	5e-05	0.00031	0.00017	0.00017	0.00022	0.00018	0.00012	0.00029	0.00012	0.00032	0.00013	0.00019	0.00037	0.00016	0.00037	0.00013	0.00227
Prevotella buccalis	0	0	0.00057	0.00017	0.00044	0.00022	0.00038	0.00017	0.0001	0.00027	0.00012	0.00044	0.00058	0	0.00026	7e-05	0.00019	0.00022	0.00021	0	0.00012	0	0.00028	0.00017	0	0.00021	0.00033	0.00024	0	0.00013	0.0003	0.00013	0.00016	0.00015	0.00019	0.00021	0.00042	0.00012	0.00029	0.00044	0.00023	0.00027	0.00035	0.00024	0.00028	0.00044	0.00028	0.00024	0.00057
Prevotella dentalis	0	0	3e-05	0	0	0	0	0	7e-05	0	0	0.00093	3e-05	0	0	0	0	0	0	0	0	0	8e-05	0	0	0.00011	0	0	0	7e-05	3e-05	0	0	9e-05	0	0	2e-05	4e-05	0	4e-05	3e-05	3e-05	6e-05	3e-05	0.00036	3e-05	0	0	0.00188
Prevotella denticola	0.00379	0.0009	0.00206	0.00162	0.00231	0.00519	0.00261	0.00773	0.00169	0.00108	0.0062	0.00188	0.00269	0.00075	0.00423	0.00069	0.00264	0.00126	0.00162	0.00153	0.00084	0.00633	0.00174	0.00089	0.00986	0.00229	0.00334	0.00241	0.0006	0.00201	0.00194	0.00124	0.00105	0.00139	0.00041	0.00161	0.00331	0.0008	0.00279	0.00119	0.00145	0.0031	0.00124	0.00106	0.00315	0.0047	0.00152	0.00284	0.00846
Prevotella enoeca	0.00064	0	8e-05	0.00051	0.00019	0.00088	0.00065	0.002	0.00011	0	0.00048	0.00064	0.00017	0	0.00049	0	0.00013	0.00014	9e-05	0	0.00032	0	0.00021	0.00011	0.00045	0	0.00041	0.00033	0	0	0.00017	6e-05	0.00011	0.00014	0.00013	0.00013	0.00032	0.0001	0.00018	6e-05	4e-05	7e-05	0.00015	7e-05	0.00032	0.00034	0	7e-05	0.00204
Prevotella fusca	0.00069	0	0.00102	0.00057	0.0023	0.00088	0.00039	0.00046	0.00091	0.00057	0.0013	0.00153	0.00069	0.00025	0	0.00018	0.00083	0.00064	0.00038	0.00115	0.00035	0	0.0014	0.00045	0.00038	0.0004	0.00077	0.00114	0	0.0006	0.00096	0.00045	0.00041	0.00081	0.00036	0.00175	0.00131	0.0008	0.00045	0.00079	0.00036	0.00085	0.00068	0.00057	0.00089	0.00149	0.00072	0.00154	0.0011
Prevotella histicola	0.03431	0.12364	0.07607	0.01284	0.0164	0.02774	0.09267	0.02604	0.02474	0.07609	0.06494	0.0011	0.0441	0.00643	0.00127	0.00078	0.0305	0.0388	0.20749	0.01737	0.02346	0.00345	0.07562	0.07586	0.03022	0.04786	0.16353	0.03622	0.01095	0.02064	0.16618	0.0836	0.04591	0.0579	0.00367	0.02411	0.10216	0.01246	0.00853	0.01916	0.08478	0.01878	0.09533	0.09197	0.03717	0.03527	0.09411	0.05181	0.06147
Prevotella intermedia	0.00035	0.00027	0.00024	0.01761	0.00095	0.00088	0.00226	0.01074	0.00177	0.00029	0.00056	0.00158	0.00061	0	0.00179	0.00011	0.00061	0.00019	0.00013	0.00184	0.00252	0	0.00053	0.00011	0.00539	0.0009	0.00025	0.00105	0.00114	0.0021	0.00167	0.00083	0.00062	0.00053	0.00012	0.00017	0.02164	0.0002	0.00016	0.00059	0.0038	0.00041	0.00172	0.0004	0.00028	0.0004	0.00047	0.00034	0.01301
Prevotella loescheii	0	0	0.00032	0	0.00014	0.00084	0.00058	0.0004	0	0.00021	9e-05	0.00066	0.00017	0.00022	0.00136	0.00023	0.00036	6e-05	0.00013	0.00043	0.00022	0.00128	0.00017	0.00083	0.00127	0.00115	4e-05	0.0006	0.00058	0	8e-05	0.00033	0.00016	0.00015	7e-05	0.00024	0.00013	0.00021	0.00799	0.00044	0.00012	0.00108	0.0003	0.00015	0.00015	0.00033	0.0008	7e-05	0.00109
Prevotella maculosa	0.00209	0.00052	0.00047	0.00043	0.00059	0.00203	0.00079	0.00079	0.00051	0.00044	0.00061	0.00087	0.00059	0.00026	0.00076	0	0.00032	0.00028	0.00023	0.00024	0.00034	0.0019	0.00052	0.00061	0.00066	0.00031	0.00029	0.00114	0.00039	0.00021	0.00043	0.00035	0.00023	0.00028	0.00026	0.00032	0.00036	0.00116	0.00169	0.00045	0.00036	0.0019	0.00151	0.00018	0.00071	0.00038	0.00246	0.00066	0.00156
Prevotella marshii	0	0	4e-05	0.00023	9e-05	0.00101	0.00016	0.00047	7e-05	0	0	0.00049	0.00014	0	0	0	0.00012	9e-05	0	0	0	0	4e-05	0	0	0.00011	5e-05	0.00011	0	0	7e-05	0	9e-05	4e-05	0	4e-05	8e-05	4e-05	0.00032	9e-05	0.0001	0.00039	0.0001	4e-05	5e-05	0.00016	0.00031	0	0.00135
Prevotella melaninogenica	0.05185	0.00796	0.06464	0.06244	0.05796	0.08606	0.03888	0.03049	0.05101	0.11617	0.08637	0.10063	0.11407	0.01865	0.01221	0.03926	0.12622	0.07447	0.04056	0.01868	0.07416	0.01764	0.22432	0.05343	0.01856	0.06766	0.06582	0.05444	0.02105	0.05795	0.07219	0.0116	0.01535	0.12516	0.08202	0.06688	0.15119	0.11731	0.10194	0.09551	0.13071	0.11856	0.06604	0.09225	0.12695	0.14627	0.11254	0.03996	0.08778
Prevotella micans	0	0	0.00013	0	0.00047	0.00055	0.00011	0.00062	0	0	0	0.00041	4e-05	0	0.00017	0	9e-05	0.00035	0	0	3e-05	0.00126	0.00014	0	0.00032	0.0001	4e-05	0.00019	0	0	3e-05	0	0.00042	6e-05	0	0	6e-05	1e-05	0.00069	0.00011	0.00024	0.00155	0.00015	8e-05	3e-05	2e-05	0	8e-05	0.00105
Prevotella multiformis	0	0	0.00033	0.00066	0.00021	0.00038	0.00039	0.00043	0.00081	0.00023	0.00081	0.00029	0.00042	0	0	8e-05	0.00045	0.00013	0.00014	0	0.00012	0	0.00077	0.00024	0	0.00037	0.00035	0.00034	0	0.00027	0.00039	0.00029	0.00014	0.0009	0.00023	0.00033	0.00056	0.0006	0.00022	0.00031	0.00034	0.00032	0.00028	0.00029	0.00032	0.00034	0.00074	0.00041	0.00035
Prevotella multisaccharivorax	0	0	5e-05	0	3e-05	0	0	0	0	0	0	0	0.00027	0	0	0	0	0	0	0	0	0	2e-05	6e-05	0	0	0.00021	0.00015	0	0	5e-05	6e-05	2e-05	0	0	4e-05	5e-05	0	5e-05	7e-05	0	0.0001	5e-05	8e-05	6e-05	0.00013	0	0.00012	0.0001
Prevotella nigrescens	0.00188	0.0059	0.0019	0.00356	0.00179	0.00573	0.00253	0.0172	0.00415	0.00256	0.00607	0.00579	0.00573	0.00073	0.00844	0.00129	0.00196	0.00181	0.00093	0.00245	0.00398	0.00371	0.00553	0.00115	0.00698	0.00616	0.00164	0.0062	0.00212	0.00313	0.00384	0.00064	0.00064	0.00344	0.00107	0.00328	0.00722	0.00189	0.00075	0.00324	0.00274	0.00233	0.00449	0.00114	0.00613	0.00478	0.0055	0.00277	0.0137
Prevotella oralis	0	0	2e-05	0	3e-05	0.00018	0	0.00013	9e-05	0	0	0.00068	4e-05	0	0.0007	0	0	2e-05	0	0	0	0	0.00023	0	0	0.0006	0	0.00011	0	0	0.0001	0	0	0.00011	0	0	0.0001	4e-05	0	7e-05	5e-05	5e-05	0	3e-05	0.00015	0	0	0	0.00032
Prevotella oris	0.00248	0.00598	0.00057	0.00305	0.00135	0.00631	0.0033	0.00611	0.00148	0.00178	0.00275	0.00151	0.0009	0.00182	0.00494	0.00064	0.00106	0.00081	0.00132	0.00485	0.00211	0.00472	0.0031	0.00202	0.00781	0.00442	0.00123	0.00543	0.00573	0.00194	0.00131	0.00255	0.00096	0.00207	0.00059	0.00279	0.00125	0.00083	0.00184	0.00118	0.00062	0.00184	0.00241	0.0004	0.00166	0.00134	0.01178	0.00295	0.00707
Prevotella oulorum	0.00545	0.00257	0.00076	0.00143	0.00293	0.00243	0.00203	0.0041	0.00138	0.00105	0.00099	0.00316	0.00871	0.00079	0.00084	9e-05	0.00082	0.00239	0.0003	0.00053	0.00097	0.00265	0.00251	0.00135	0.00142	0.00327	0.00259	0.00479	0.00115	0.00033	0.00642	0.00053	0.00144	0.00252	0.00043	0.00064	0.00137	0.00068	0.00375	0.00088	0.00087	0.0018	0.00079	0.00079	0.00401	0.00189	0.00608	0.00136	0.00412
Prevotella pallens	0.04618	0.00361	0.03044	0.06259	0.05054	0.09947	0.03208	0.02208	0.06432	0.03004	0.01099	0.08307	0.13638	0.00931	0.00171	0.01782	0.03579	0.03272	0.01669	0.00636	0.02163	0.00242	0.08335	0.02864	0.01713	0.02944	0.01513	0.07834	0.0068	0.0244	0.05573	0.00428	0.0053	0.02043	0.01006	0.0207	0.08121	0.03872	0.01471	0.0427	0.03013	0.07697	0.11424	0.03779	0.02803	0.106	0.0277	0.06086	0.07957
Prevotella pleuritidis	0	0.0015	0.00031	0.00423	0.00078	0.01242	0.00774	0.02404	0.00012	0.00072	0	0.0071	0.0002	0	0.00749	0.00015	0.00045	0.00094	9e-05	0	0.00474	0	0.00187	0.00141	0.00169	0.0002	4e-05	0.00025	0	0.0018	0.00201	0	0.00214	0.00127	0.00136	0.00033	0.00279	7e-05	0.00202	9e-05	0.00015	0.00024	0.00119	0.00012	0.00351	0.00086	0.00061	0.00114	0.00596
Prevotella saccharolytica	0	0	4e-05	0	7e-05	0.00055	0.0001	0.00013	7e-05	0.00013	6e-05	0.00044	5e-05	0	0.00022	0	9e-05	5e-05	0	0	0	0.00153	0.00013	0	0.00078	0.00019	6e-05	0.00018	0	0.0001	7e-05	3e-05	6e-05	6e-05	6e-05	6e-05	0.00013	0.0001	0.0003	8e-05	7e-05	0.00077	0.00049	2e-05	0.00015	6e-05	0.00059	0.0001	0.00025
Prevotella salivae	0.04923	0.01401	0.01886	0.01976	0.02394	0.01669	0.02276	0.005	0.03161	0.02357	0.01444	0.0086	0.03298	0.00376	0.00088	0.00191	0.0101	0.00749	0.03381	0.00475	0.00759	0.00113	0.01141	0.03162	0.0063	0.00866	0.01705	0.01845	0.0039	0.00546	0.03558	0.01308	0.00622	0.00698	0.00426	0.01044	0.01848	0.00742	0.03058	0.01577	0.00991	0.00734	0.02764	0.00905	0.02253	0.02941	0.02003	0.03064	0.02028
Prevotella scopos	0.00488	0.00125	0.00785	0.00365	0.00544	0.04977	0.00321	0.00237	0.0126	0.01036	0.00493	0.01125	0.00732	0.0011	0.0006	0.00683	0.0082	0.00322	0.0034	0.00391	0.00334	0.00126	0.01639	0.00267	0.00175	0.0059	0.00299	0.00737	0.00275	0.00315	0.00498	0.00219	0.00157	0.00785	0.00302	0.00639	0.00885	0.00641	0.00534	0.00804	0.00865	0.01603	0.00514	0.00371	0.00698	0.00715	0.00531	0.00596	0.00538
Prevotella shahii	0.00038	0	0.00056	0.00014	0.00069	0.00015	0.00023	0.00598	0.00375	0.00142	0.00011	0.03333	0.00083	0	0.00018	0.00085	0.00103	0.00206	0.00014	0	9e-05	0.00037	0.0002	0.00013	0.00045	0.00023	0.00018	0.00566	0.00271	0.00021	0.00013	0.0001	4e-05	0.00014	0.00014	0.00012	0.00063	0.00018	0.00013	0.00538	0.00014	0.01332	0.01302	0.00017	0.00017	0.00029	0.00023	0.00131	0.00099
Prevotella sp. F0091	0.00246	0.00033	0.00185	0.00178	0.0021	0.00345	0.00278	0.00477	0.0028	0.00377	0.00354	0.00641	0.00354	0.00038	0.00106	0.00133	0.00228	0.00222	0.00183	0.0025	0.00193	0.00078	0.00363	0.00123	0.00364	0.00155	0.0024	0.00266	0.00148	0.00203	0.00284	0.00072	0.00083	0.00223	0.00167	0.00253	0.00661	0.00268	0.00353	0.00183	0.00211	0.00442	0.00217	0.00206	0.0029	0.00411	0.00543	0.00287	0.00476
Prevotella sp. oral taxon 299	0.00046	0.00043	0.00084	0.00255	0.00067	0.00175	0.00406	0.00038	0.00087	0.00209	0	0.00558	0.0118	0.00055	0.00152	0.0021	0.00327	0.00682	0.00202	0.00162	0.00164	0.00099	0.01162	0.00029	0.00032	0.00149	0.00044	0.00304	0.00387	0.00666	0.00122	0.00063	0.00012	0.00418	0.00296	0.00196	0.00116	0.01332	0.00247	0.00113	0.00052	0.00465	0.0024	0.00489	0.0011	0.0007	0.00658	0.00308	0.00193
Prevotella sp. oral taxon 306	0.02628	0.00128	0.04011	0.01715	0.03167	0.01216	0.0216	0.00435	0.03471	0.00221	0.01304	0.00723	0.0187	0.00141	0.00073	0.0005	0.01989	0.01067	0.00388	0.00396	0.0038	0.00116	0.01463	0.09937	0.00656	0.00604	0.19997	0.0538	0.00914	0.00517	0.01298	0.02154	0.01552	0.00871	0.00231	0.04823	0.00654	0.01017	0.01023	0.04389	0.00207	0.00768	0.02396	0.0284	0.03423	0.00527	0.00257	0.05275	0.03947
Prevotella sp. oral taxon 313	0.08459	0.00308	0.08505	0.06915	0.09644	0.07155	0.05114	0.06972	0.13595	0.01792	0.09715	0.00416	0.08012	0.02555	0.00282	0.00124	0.07633	0.06298	0.00939	0.02078	0.00577	0.00176	0.0918	0.00289	0.01688	0.07423	0.02854	0.12423	0.02888	0.05622	0.05486	0.06908	0.0748	0.0726	0.00656	0.08583	0.0681	0.02982	0.01329	0.06628	0.01144	0.05172	0.05254	0.05055	0.07491	0.10954	0.00998	0.20269	0.07784
Prevotella sp. oral taxon 317	0.00105	0	0.00035	0.00028	0.00072	0.0009	0.0011	0.00377	0.00047	5e-05	0.00129	0.00105	0.00101	0.00298	0.00574	0.00014	0.0019	0.00039	0.00025	0.00176	0.00031	0.01063	0.00065	0.00153	0.007	0.00075	0.00031	0.00363	0.00153	0.00185	0.00081	0.00025	0.00029	0.00049	8e-05	0.00049	0.00049	0.00023	0.00045	0.00101	0.00313	0.00352	0.00189	0.00028	0.0009	0.00016	0.0075	0.001	0.00348
Prevotella sp. oral taxon 376	0	0	0.0001	0.00012	0	0	0	0.00022	0	0	0	0.00014	0.00019	0	0	0	9e-05	3e-05	7e-05	0	0	0	0.0002	0.00056	0	0	9e-05	0.00016	0	0	5e-05	0	0	0.0002	0	0	0.00022	2e-05	6e-05	0.00022	0	3e-05	7e-05	6e-05	4e-05	4e-05	0	7e-05	0.00021
Prevotella sp. oral taxon 472	0	0	0.00018	0	0.0001	0.001	0.00042	0.00028	0	0.0002	0	0.00066	6e-05	0	0.00159	0.00018	0.00037	0	4e-05	0.00082	0.00016	0.00116	0.00013	0.00072	0.0013	0.00122	3e-05	0.00053	0.00086	0	0	0.00042	0.00014	0.0001	0	0.00019	8e-05	0.00018	0.00757	0.00041	0.00012	0.00071	0.0002	6e-05	0	0.00019	0.0004	0	0.00094
Prevotella sp. oral taxon 473	0.00133	0	0.00055	0.00014	0.00026	0.0013	0.00044	0.00324	0.00044	0.00111	0.0003	0.00775	0.00075	0.00034	0.00503	0.00115	0.00118	0.00057	0.00064	0	0.00137	0.00227	0.00185	0.00058	0.00112	0.00037	0.00027	0.00048	0.0028	0.00063	0.00093	0	5e-05	0.00141	0.00585	0.00084	0.00069	0.00227	0.00093	0.00078	0.00031	0.0009	0.00061	0.00143	0.00229	0.00085	0	0.00046	0.00093
Prevotella sp. oral taxon 820	0	0	4e-05	0.0001	4e-05	0	0	0	8e-05	0	0	0	3e-05	0	0	0	0	3e-05	0.00024	0	0	0	0.00024	9e-05	0	0	0.00018	8e-05	0	0	0.0001	0	0	0.00015	0	0.0001	6e-05	3e-05	7e-05	9e-05	0	6e-05	6e-05	4e-05	9e-05	6e-05	0	0	0.00012
Prevotella veroralis	0.0075	0.0032	0.01174	0.00521	0.00803	0.00547	0.00777	0.00307	0.00919	0.00289	0.00516	0.00626	0.00559	0.00104	0.00391	0.00035	0.00625	0.00373	0.00155	0.00191	0.00427	0.01092	0.00659	0.02313	0.00291	0.00259	0.04882	0.01608	0.00439	0.00259	0.00537	0.00592	0.00469	0.00392	0.00097	0.01213	0.00377	0.00443	0.00439	0.0115	0.00279	0.00459	0.00701	0.00771	0.01001	0.00312	0.00523	0.0145	0.01178
Propionibacterium acidifaciens	0	0	0	0	0	0	0	0	0	0	0	0	0	0	0	0	0	0	0	0	0	0	0	0	0	0	0	0	0	0	0	0	0	0	0	0	0	0	9e-05	0	0	0	0	0	0	0	0	0	0
Pseudomonas aeruginosa	0	0	0	0	0	0	0	0	0	0	6e-05	0	0	0	0	0	5e-05	0	0	0	0	0	0	5e-05	0	0	0	0	0	0	0	0	4e-05	0	0	3e-05	0	0	6e-05	0	0	1e-05	0	0	0	0	0	9e-05	7e-05
Pseudomonas fluorescens	0	0	0	0	0	0	0	0	0	0	0	0	0	0	0	0	0	0	0	0	0	0	0	0	0	0	0	0	0	0	0	0	0	0	0	0	0	0	0	0	0	0	0	0	0	0	0	0	6e-05
Pseudopropionibacterium propionicum	0.00032	0	6e-05	0.00024	5e-05	0.0007	0.00012	0.00019	0	0.00015	0	0.00023	0	0.00016	0.00023	4e-05	6e-05	0.00027	0	0	0	0.00229	6e-05	0.00018	0.00153	0.00014	0	0.00021	0	0.0001	0	6e-05	0	6e-05	0.00013	4e-05	3e-05	0.00024	0.00158	0.0009	8e-05	0.00017	0.00021	5e-05	4e-05	0	0.00016	0.0002	0.00051
Pseudoramibacter alactolyticus	0	0	0	0	0	0	0	0	0	0	0	0	0	0	0	0	0	0	0	0	0	0	0	0	0	0	0	0	0	0	0	0	0	0	0	0	0	0	0	0	0	1e-05	0	0	0	0	0	0	0
Rothia aeria	0.00467	0.01113	0.00696	0.00815	0.00267	0.00201	0.0034	0.00922	0.00214	0.00665	0.00064	0.00126	5e-05	0.01219	0.02361	0.01098	0.00219	9e-05	0.03291	0.01712	0.00793	0.01735	0.00157	0.00754	0.00683	0.00102	0.00083	0.00298	0.01316	0.00185	0.00028	0.00039	0.00269	0.00551	0.00088	0.00055	0.00011	0.00253	0.00126	0.0057	0.0053	0.00149	0.00315	0.0007	0.00426	0.00124	0.00214	0.00281	0.00042
Rothia dentocariosa	0.01593	0.00266	0.00504	0.03249	0.01173	0.00125	0.01318	0.00152	0.00348	0.00536	0.00593	0.00134	4e-05	0.02885	0.02503	0.01131	0.00778	0.00202	0.01461	0.03109	0.00339	0.00557	0.00098	0.01991	0.0047	0.00436	0.00984	0.00204	0.03103	0.00165	0.00174	0.00554	0.01317	0.00382	0.00315	0.0024	0.00129	0.00073	0.00103	0.00312	0.00872	0.00128	0.0012	0.0118	0.01156	0.00059	0.00332	0.00457	0.00022
Rothia mucilaginosa	0.01279	0.00861	0.15078	0.05264	0.0222	0.00161	0.02867	0.01054	0.01606	0.00991	0.02446	0.0063	0.00207	0.00857	0.01512	0.03131	0.02921	0.00226	0.01126	0.03021	0.01475	0.08805	0.00856	0.01561	0.007	0.03768	0.03037	0.0116	0.00659	0.00551	0.00342	0.00648	0.09558	0.04075	0.04653	0.00598	0.01303	0.02162	0.02295	0.05185	0.06146	0.03861	0.01372	0.01967	0.01785	0.00739	0.02068	0.00637	0.00567
Scardovia inopinata	0	0	0	0	0	0	0	0	0	0	0	0	0	0	0	0	0	0	0	0	0	0	0	0	0	0	0	0	0	0	0	0	0	0	0	0	0	0	0	0	0	0	0	0	0	0	0	0	0
Scardovia wiggsiae	0	0.00207	0	0	0.00019	0	0	0.00028	0	0.00012	0	0	2e-05	0.00012	0.00032	0	0	0	0	0	0	0.0004	0	0.00012	0.00031	0	5e-05	0.00017	0	0.00013	0	0.0001	6e-05	0	0	0.00015	6e-05	3e-05	3e-05	0	0	1e-05	0	0	0.00042	0	0	5e-05	0.00012
Selenomonas artemidis	0	0.00057	8e-05	0	0.00018	0.0003	0	0.00066	0.00033	0.0001	0	6e-05	5e-05	0.0006	0	0	0.00015	4e-05	0	0	0	0.00248	0.00011	0	0	0.00064	0.00016	0.00014	0	0	0.00012	0.00017	0	0.00021	0.00012	0.00014	0.00019	9e-05	0.00075	0	0.00021	0.00037	0.00025	0	0.00018	0.00016	0.00089	0.00033	0.00056
Selenomonas flueggei	0.00187	0.00158	0.00023	0.001	0.00128	0.00111	0	0.00111	0.00326	0.00048	0.00015	0.00036	0.00065	0	0	0.00011	0.00014	0.00031	0.00051	0	0.00017	0.00047	0.00017	0.00022	0	0.00055	0.00093	0.00107	0	0.00015	0.00132	0.00092	0.00028	0.00055	0.00044	0.00039	0.00116	0.00023	0.00073	0.0005	0.00026	0.00053	0.00097	0.00015	0.00135	0.00146	0.00205	0.00115	0.00089
Selenomonas infelix	0	0	3e-05	0.0001	0.00031	0.00029	0	0.00078	0.00022	0	0	8e-05	3e-05	0	0.00026	0	0.00016	7e-05	6e-05	0	0	0.00143	7e-05	8e-05	0.00033	0.00013	8e-05	0.00016	0	0	9e-05	5e-05	3e-05	0.00012	0.00012	7e-05	7e-05	5e-05	0.00013	0.00015	9e-05	0.0003	0.00028	5e-05	0.00016	0.0001	0.00049	6e-05	0.00037
Selenomonas noxia	0.0008	0.00106	6e-05	0	0.00022	0.00059	0	0	0.00017	0.00016	0.00015	0.0007	6e-05	0.00015	0.00105	6e-05	8e-05	3e-05	3e-05	0	0.00011	0.0066	6e-05	0.00035	0.00058	0.00068	3e-05	0.00038	0	0.00014	0.00018	0.00014	0.00024	0.00014	0.00011	0.00014	0.00023	2e-05	0.00052	6e-05	0.00017	0.00083	0.00028	6e-05	0.00031	0.0001	0.0013	0.0003	0.00113
Selenomonas sp. F0473	0	0	0	0	3e-05	0	0	0	0	0	0	0	0	0	0	0	0	0	0	0	0	0	0	0	0	0	0	0	0	0	0	0	0	0	0	0	0	0	0	0	0	0	0	0	0	0	0	0	0
Selenomonas sp. oral taxon 126	0	0	2e-05	0	0.00025	0.00028	0	0.001	0.00033	6e-05	7e-05	8e-05	6e-05	0	0.00025	0	0.00011	2e-05	8e-05	0	0	0.00062	4e-05	0	0	0	6e-05	0.00024	0	0	0.0001	0.00024	3e-05	9e-05	6e-05	0	0.00025	3e-05	0.00017	0	5e-05	0.00015	0.00027	0	0.0002	9e-05	0.00016	0.00011	0.00236
Selenomonas sp. oral taxon 136	0.00558	0.00241	0.00053	0.00148	0.00328	0.00271	0.00053	0.00291	0.0057	0.00122	0.00032	0.00082	0.00167	0	0	0.00026	0.00051	0.00066	0.00143	0	0.00047	0.00095	0.00033	0.00036	0.00086	0.00086	0.00321	0.00207	0	0.00037	0.00287	0.00301	0.00063	0.00123	0.00115	0.00068	0.00228	0.0006	0.0013	0.00108	0.00036	0.00133	0.00317	0.00049	0.00342	0.00371	0.00179	0.00303	0.0024
Selenomonas sp. oral taxon 137	0	0	6e-05	0	0.00018	0.00027	0	0	0	0	0	0	4e-05	0	0	0	0	0	0	0	0	0.00213	6e-05	0	0	0.00025	5e-05	0	0	0	9e-05	0.00011	0	0.00024	0.0001	0.00011	0.0001	0	0.00026	0	0	0.00016	0.00015	0	0	0	0.00031	0.00017	0.00029
Selenomonas sp. oral taxon 138	0	0	2e-05	0	0.00013	0.00016	0	0.00051	0.00013	0	0	4e-05	3e-05	0	0	0	0	0	0	0	0	0	3e-05	0	0	0	4e-05	7e-05	0	0	5e-05	5e-05	3e-05	9e-05	8e-05	0	8e-05	2e-05	0.0004	0	0	9e-05	9e-05	0	0.00031	9e-05	0.00048	0	0.00023
Selenomonas sp. oral taxon 149	0.00395	0.00264	0.00058	0.00167	0.00309	0.00299	0.00038	0.00236	0.00585	0.00101	0.00035	0.00087	0.00173	0	0	0.00034	0.00051	0.00078	0.00159	0	0.00056	0.00105	0.00026	0.00038	0	0.00108	0.00331	0.00233	0	0.0004	0.00329	0.00289	0.00073	0.00116	0.00107	0.0009	0.00279	0.00062	0.00142	0.00083	0.00034	0.0013	0.00345	0.00034	0.00393	0.00338	0.00201	0.0032	0.00231
Selenomonas sp. oral taxon 478	0.00973	0.00582	0.00095	0.00296	0.0064	0.00451	0.00134	0.00466	0.01153	0.00205	0.00064	0.0016	0.00336	0	0	0.00061	0.0008	0.00137	0.00325	0	0.0012	0.00118	0.0005	0.00061	0.00103	0.00175	0.00547	0.00411	0	0.00062	0.00559	0.00581	0.00121	0.00202	0.00185	0.00161	0.00402	0.00131	0.0023	0.00155	0.00079	0.00232	0.00545	0.00076	0.00683	0.00725	0.00325	0.00508	0.00375
Selenomonas sp. oral taxon 892	0	0	4e-05	0.00015	0.00021	0.0002	0.00015	0.0002	0.00029	0	0	9e-05	7e-05	0	0	0	0.00011	2e-05	4e-05	0	0	0.00022	6e-05	0	0	0.00031	6e-05	0.00018	0	0	6e-05	7e-05	0	8e-05	4e-05	4e-05	0.0001	4e-05	0.0001	7e-05	0	0.00032	0.00045	0	0.00024	9e-05	0.00012	0.00019	0.00023
Selenomonas sp. oral taxon 920	0	0	3e-05	0	0.00021	0.00023	0	0.00021	0.00024	0	0	0.00012	5e-05	0	0	0	5e-05	6e-05	3e-05	0	0	0.00043	5e-05	0	0	0.0001	8e-05	7e-05	0	0	8e-05	0.00011	4e-05	8e-05	7e-05	5e-05	0.00013	5e-05	0.00013	8e-05	0	0.00011	0.00028	0	0.0002	9e-05	0.00045	6e-05	0.00025
Selenomonas sputigena	0.00117	0.00029	0.00038	0.00087	0.00483	0.00212	0.00022	0.00373	0.00491	7e-05	0.00012	0.00043	0.00019	0.00013	0.00046	0	0.00035	0.00021	2e-05	0	0.00031	0.0012	0.00017	6e-05	0.00084	0.00032	0.00024	0.00185	0	0.00026	0.00155	0.00054	0.00014	0.00036	0.00017	0.00037	0.00077	5e-05	0.00059	0.00055	0.00017	0.00081	0.00152	0	0.00184	0.00413	0.00082	0.00221	0.00251
Serratia marcescens	0	0	0	0	0.00018	0	0	0	0	0	0	0	0	0	0	0	0	0	0	0	0	0	0	0	0	0	0	0	0	0	0	0	0	0	0	0	0	0	0	0	0	0	0	0	0	0	0	0	0
Shuttleworthia satelles	0	0	2e-05	0	0	7e-05	0	0.0012	0	0	0	4e-05	2e-05	0	0.00027	0	0	0	0	0	0	0.00044	7e-05	0	0	0	5e-05	9e-05	0	0	3e-05	4e-05	0	0.00013	0	0	0	1e-05	8e-05	0	5e-05	2e-05	0	0	8e-05	0	0	0	0.00041
Simonsiella muelleri	0	0	0.00035	0	0	0.00051	0.0005	0	0	0	0	0.00256	3e-05	0	0	4e-05	0.00029	3e-05	0	0	0	0	0.00027	0	0	0.00049	0	0.00023	0.00199	0.00108	0	0	0	0.00014	5e-05	3e-05	0	5e-05	0	4e-05	3e-05	0.00115	0.00034	0	0	0	0	0.00036	0
Slackia exigua	0	0	0	0	0	0	0	0.00013	0	0	0	2e-05	6e-05	0	0	0	0	0	0	0	0	0	2e-05	0	0	0	0	0	0	0	0	0	0	2e-05	0	0	0	0	2e-05	0	0	1e-05	4e-05	0	5e-05	0	0	0	7e-05
Sneathia amnii	0	0	0	0	0	0	0	0	0	0	0	0	0	0	0	0	0	0	0	0	0	0	0	0	0	0	0	0	0	0	0	0	0	0	0	0	0	0	0	0	0	0	0	0	0	0	0	0	0
Sneathia sanguinegens	0	0	0	0	0	0	0	0	0	0	0	0	0	0	0	0	0	0	0	0	0	0	0	0	0	0	0	0	0	0	0	0	0	0	0	0	0	0	0	0	0	0	0	0	0	0	0	0	0
Solobacterium moorei	0.00192	0.00031	0.00192	0.00228	0.00151	0.00207	0.00109	0.00279	0.00097	0.00225	0.0013	0.003	0.00178	0.00018	0.00025	0.00045	0.0008	0.00109	0.00127	0.00055	0.00082	0.00058	0.00324	0.00232	0.00155	0.0005	0.00157	0.00251	0.00098	0.00039	0.00268	0.00038	0.00088	0.00232	0.00162	0.00052	0.00421	0.00214	0.00183	0.00165	0.00065	0.00247	0.00109	0.00066	0.00187	0.00373	0.00085	0.00109	0.0035
Staphylococcus aureus	0	0	0	0	0	0	0	0	0	0	0	0	0	0	0	0	0	0	0	0	0	0	0	0	0	0	0	0	0	0	0	0	0	0	0	0	0	0	0	0	0	0	0	0	0	0	0	0	0
Staphylococcus epidermidis	0	0	0	0	0	0	0	0	0	0	0	0	0	0	0	0	0	0	0	0	0	0	1e-05	0	0	0	0	0	0	0	0	0	0	0	0	0	0	0	0	0	0	0	0	0	0	0	0	0	0
Stenotrophomonas maltophilia	0	0	0	0	0	0	0	0	0	0	0	0	0	0	0	0	0	0	0	0	0	0	1e-05	0	0	9e-05	0	0	0	0	0	0	0	0	0	0	0	0	0	0	0	0	0	0	0	0	0	0	0
Stomatobaculum longum	0.00834	0.00155	0.00257	0.00097	0.00392	0.00064	0.00248	0.00277	0.00405	0.00163	6e-05	0.00027	0.00094	0.00049	0.00021	0.00052	0.00095	0.00021	0.00041	0	0.00169	0.00038	0.0016	0.00163	0.00175	0.00027	0.00235	0.00079	0	0.00012	0.00325	0.00037	0.00038	0.00261	0.00052	0.00057	0.00104	0.00077	0.00032	0.00038	0.00079	0.00083	0.00027	0.00366	0.00107	0.00231	0.00026	0.00039	0.0033
Streptococcus agalactiae	0	0	0	0	0.00012	0	0	0	7e-05	0	0	0	0	0	0	0	0	2e-05	0	0	0	0	0	0	0	0	0	0	0	0	4e-05	5e-05	0.0003	3e-05	0.00013	0	0	2e-05	0	0.00011	0	7e-05	0	0	0.00018	0	0	0	0
Streptococcus anginosus	0	0	0.00033	0.00034	0.00021	0.00018	0.00023	0.00262	0.00018	0.00018	0.00112	0.0002	0.00024	0	0.00043	0.0005	0.00021	0.00014	7e-05	0	0.00024	0	0.00024	0.00022	0.00138	0.00036	0.00021	0.00055	0.00031	0.00027	6e-05	0.00091	0.00029	0.00042	0.00012	9e-05	0.00021	0.00011	0.00016	0.00018	0.00024	0.00015	0.00038	0.00012	0.00178	5e-05	0.00089	0.00013	0.00082
Streptococcus australis	0.00165	0.00263	0.00039	0.00236	0.00171	0.00019	0.00341	0.00152	0.00199	0.00197	0.00056	0.00239	0.0011	0.01122	0.00068	0.00934	0.00484	0.00962	0.00104	0.00243	0.00263	0.00819	0.00053	0.00172	0.00078	0.00381	0.00029	0.00136	0.00673	0.00245	0.00257	0.00142	0.00049	0.00087	0.03538	0.00179	0.00044	0.00135	0.006	0.00374	0.00141	0.01523	0.00522	0.00108	0.0027	0.00069	0.00165	0.0013	0.0017
Streptococcus constellatus	0	0	9e-05	0	0.00011	0	0	0.00086	0	5e-05	0	8e-05	5e-05	0	0	0	8e-05	0	0	0	0	0	0.00027	0.00011	0.00054	0	0	0	0	0.00024	0	4e-05	6e-05	0.00015	0	0	0.00027	2e-05	0	0	0	7e-05	6e-05	0	0.00015	0	0	0.00019	0.00083
Streptococcus cristatus	0.00327	0.00132	0.00312	0.00083	0.00274	0.00081	0.00336	0.00136	0.00082	0.00269	0.0003	0.00081	0.00013	0.01073	0.01083	0.00158	0.00262	0.00108	0.00037	0.00725	0.00047	0.01252	0.00092	0.00479	0.01162	0.00364	0.00015	0.00222	0.00277	0.00308	0.00076	0.00134	0.00404	0.00089	0.00179	0.00096	0.00205	0.00061	0.0002	0.00239	0.00311	0.00122	0.00369	0.00066	0.00153	0.00064	0.00162	0.00013	0.00054
Streptococcus downei	0	0	0	0	0	0	0	0	0	0	0	0	0	0	0	0	0	0	0	0	0	0	0.00012	0	0	0	0	0	0	0	0	0	0	5e-05	0	0	0	0	0	0.00024	0	0	0	0	0	0	0	0	0
Streptococcus gordonii	0	0	0.00099	0	0.00098	0	0.00191	0.00051	0.00022	0.00059	7e-05	0	2e-05	0.00047	0.00035	0.00044	0.0003	0.00098	0.00011	0	0.0001	0	9e-05	0.00093	0.00045	0.00015	0.00037	7e-05	0.00273	0.00013	7e-05	0.00111	0.00122	0.00024	0.00067	0.00229	0	0.0002	0.00015	0.0002	0.00066	0.00023	0.00025	0.00021	0.00118	4e-05	0.00016	0.00012	0
Streptococcus infantarius	0	0	0	0	0	0	0	0	0	0	0	0	0	0	0	5e-05	0	0	0	0	0	0	0	0	0	0	0	0	0	0	0	4e-05	0	0	0	0	0	0	0	0	0	0	0	0	0	0	0	0	0
Streptococcus infantis	0.00475	0.00573	0.0128	0.01253	0.01415	0.00569	0.01225	0.00771	0.01247	0.02581	0.0181	0.01075	0.00992	0.02254	0.0088	0.02034	0.02416	0.03476	0.00821	0.02095	0.0192	0.01319	0.03028	0.01838	0.00922	0.00888	0.00467	0.01262	0.03517	0.02056	0.00735	0.0091	0.01009	0.01749	0.02225	0.01814	0.00699	0.02184	0.0165	0.01982	0.01247	0.00987	0.00699	0.00991	0.01424	0.00601	0.01216	0.02365	0.01391
Streptococcus intermedius	0	0.00078	0.00014	0.00058	0.00022	0.0002	0.00134	0.00108	0.00058	0.00027	0.00022	0.00015	0.00015	0.00369	0.00089	0.0003	0.00077	0.00045	0.00105	0.00191	0.00029	0.00091	0.00024	0.00133	0.00139	0.00086	0	0.00043	0.00255	0.00049	0.0002	0.00182	0.00028	0.00024	0.00019	0.00077	0.00026	0.0001	7e-05	0.00055	0.00061	0.00027	0.00065	3e-05	0.00034	8e-05	0.00344	0.00043	0.00161
Streptococcus mitis	0.0164	0.00861	0.01428	0.07072	0.03884	0.01504	0.07229	0.0301	0.02388	0.04884	0.03084	0.03039	0.00247	0.05786	0.29685	0.17707	0.04878	0.01872	0.04462	0.13176	0.01044	0.01395	0.03924	0.09403	0.22104	0.01161	0.00783	0.04715	0.21806	0.03642	0.0184	0.0162	0.15348	0.06542	0.04445	0.10026	0.0053	0.03954	0.0242	0.07946	0.0507	0.00396	0.00545	0.00586	0.05711	0.0051	0.0064	0.01968	0.00851
Streptococcus mutans	0	0	2e-05	0	0	0.00061	0.0002	0	0	0	0.00017	0	0	0	0	0	0.00013	0	0	0	0	0	1e-05	0	0	0.00011	2e-05	0	0	0	0	0.0009	0	1e-05	0	0.0001	0	0	5e-05	0	0	2e-05	7e-05	0	4e-05	0	0.00029	0	9e-05
Streptococcus oralis	0.00209	0.00307	0.00211	0.00327	0.00469	0.0023	0.00921	0.00564	0.00207	0.01647	0.00644	0.00289	0.00061	0.00711	0.02369	0.02405	0.00674	0.0054	0.00413	0.01569	0.00494	0.01568	0.00401	0.01228	0.0188	0.00333	0.0019	0.00556	0.02737	0.00518	0.00118	0.00221	0.01215	0.0105	0.00269	0.01245	0.00093	0.00453	0.00536	0.00979	0.00901	0.00158	0.00178	0.00746	0.01155	0.00046	0.0021	0.00198	0.00203
Streptococcus parasanguinis	0.02424	0.19066	0.0205	0.01267	0.05758	0.00615	0.03126	0.03385	0.04182	0.02737	0.03226	0.00175	0.02551	0.01779	0.00543	0.00786	0.01299	0.04504	0.07384	0.01278	0.01679	0.01746	0.01253	0.01721	0.0081	0.06473	0.02447	0.00637	0.00856	0.00991	0.01011	0.11313	0.03448	0.02232	0.03219	0.024	0.02467	0.00531	0.02643	0.01202	0.04785	0.02286	0.03493	0.03509	0.04246	0.00918	0.0627	0.01676	0.0156
Streptococcus peroris	0	0	0.00025	0.00043	0.00026	0.00023	0.00036	0.00023	0.00029	0.0005	0.00032	0.00021	0.00021	0.00076	0.00035	0.00046	0.00039	0.00069	0.00148	0	0.00035	0	0.00059	0.00031	0	0.0002	0.00013	0.00032	0	0.00048	0.00024	0.0003	0.00173	0.0005	0.00036	0.00036	0.00018	0.00037	0.00027	0.00046	0.0003	0.00018	0.00016	0.00022	0.00042	0.00012	0.00021	0.00036	0.00031
Streptococcus phage YMC-2011	0	0	0	0	7e-05	0	0	0	0	0	0	0	0	0	0	0	5e-05	0	0	0	0	0	0	0	0	0	0	0	0	0	0	0	0.0001	0	0	0	0	1e-05	0.00011	0	0	0	0	0	0	0	0	0	0
Streptococcus pneumoniae	0.00429	0.00396	0.00189	0.01529	0.00552	0.0026	0.01926	0.00416	0.003	0.01054	0.00384	0.00766	0.00059	0.01063	0.0634	0.03689	0.00679	0.00376	0.0096	0.025	0.00293	0.0028	0.01062	0.01627	0.04444	0.00255	0.00181	0.0072	0.03756	0.00769	0.00297	0.00316	0.03408	0.01376	0.00949	0.01874	0.00157	0.00664	0.00352	0.01704	0.0092	0.00106	0.00234	0.00126	0.0094	0.00089	0.00242	0.00407	0.00162
Streptococcus pyogenes	0	0	0	0	0	0	0	0	0	0	0	0	0	0	0	0	0	0	0	0	0	0	0	0	0	0	0	0	0	0	0	0	0.00027	0	0	0	0	9e-05	0	0	0	6e-05	0.00024	0	0	7e-05	0	0.0003	0
Streptococcus salivarius	0.01036	0.05786	0.01884	0.00694	0.02788	0.00565	0.02336	0.01303	0.02016	0.00543	0.02953	0.0003	0.00328	0.01494	0.0017	0.00338	0.01117	0.00774	0.03729	0.00881	0.00756	0.01233	0.00622	0.01549	0.00277	0.00742	0.00583	0.00623	0.00324	0.00796	0.00324	0.11458	0.03137	0.00529	0.02255	0.0152	0.00823	0.00289	0.02393	0.00257	0.01613	0.01069	0.00985	0.01996	0.0165	0.00538	0.04701	0.01179	0.01597
Streptococcus sanguinis	0.00773	0.01616	0.00901	0.00464	0.00418	0.00757	0.01255	0.03578	0.00307	0.02262	0.00414	0.00125	0.00055	0.03987	0.00878	0.02097	0.01112	0.0082	0.00982	0.01676	0.00829	0.02843	0.00438	0.01269	0.00997	0.01349	0.00061	0.0113	0.00885	0.00315	0.00079	0.01463	0.01117	0.00458	0.00344	0.00595	0.00092	0.001	0.01104	0.0051	0.00807	0.00316	0.0078	0.00633	0.01284	0.00347	0.0035	0.00334	0.00161
Streptococcus sinensis	0	0	7e-05	0	5e-05	0	0	0	0	6e-05	0	0	0	0	0	7e-05	0	5e-05	3e-05	0	0	0	4e-05	0.00014	0.00027	0.0001	0	6e-05	0	8e-05	2e-05	4e-05	0.00011	5e-05	3e-05	6e-05	4e-05	4e-05	3e-05	8e-05	4e-05	3e-05	7e-05	0	6e-05	0	0	0	0
Streptococcus sobrinus	0	0	0	0	0	0	0	0	0	0	0	0	0	0	0.00115	0	0	0	0	0	0	0	0	0.00018	0	0	0	0	0	0	0	0.00024	0.00015	0	0	0	0	0	0	0	0	0	0	0	0	0	0	0	0
Streptococcus sp. F0441	0	0	0.00034	0.00151	0.00066	0	0.00096	0	0.00031	0.00139	0.0009	0.0006	0	0.00143	0.00419	0.00303	0.00077	0.0006	0.00045	0.00262	0	0	0.00048	0.00171	0.00386	0.00045	0.00013	0.00068	0	0.00059	0.0002	0.00041	0.00565	0.00118	0.00159	0.00174	0.00015	0.00069	0.00095	0.00155	0.00094	0.00019	0	0.00033	0.00205	0	0	0.00037	0.00045
Streptococcus sp. F0442	0.00104	0.01025	0.00111	0.00226	0.00173	0.00047	0.00196	0.00217	0.00362	0.00402	0.00256	0.00061	0.00092	0.00577	0.00082	0.00118	0.00137	0.0078	0.00446	0.00344	0.00184	0.00445	0.00144	0.00141	0.00088	0.0067	0.00097	0.00135	0.0014	0.00088	0.00085	0.0059	0.00215	0.00222	0.00724	0.0035	0.00122	0.00189	0.00376	0.00086	0.00468	0.00927	0.00316	0.00325	0.01	0.00108	0.00363	0.00234	0.00075
Streptococcus sp. oral taxon 056	0	0	0.00042	0	0.00016	8e-05	0.00078	0.00031	0.00021	0.00053	6e-05	6e-05	0	0.00336	0.00074	0.00022	0.00022	0.0001	5e-05	0.001	0.00018	0.0012	0.00036	0.00043	0.00186	0.00023	3e-05	0.00028	0.0004	0.00138	0	8e-05	0.00013	0.00061	0.00038	0.00016	0	0.00037	4e-05	0.00048	0.00236	0.00047	0.00036	9e-05	0.00037	0	0.0003	0.00012	7e-05
Streptococcus sp. oral taxon 058	0	0	0.00016	0.00034	0.00021	0.0002	0.00039	0	0.00014	0.00083	0.00013	0.00025	2e-05	0.00039	0.00152	0.00084	0.0004	0.00016	0.00013	0.00067	0.00014	0.00135	0.00023	0.00044	0.00096	0.00063	7e-05	0.00027	0.00151	0.00045	9e-05	0.0002	0.00087	0.00078	0.00025	0.0005	6e-05	0.00012	0.00013	0.00111	0.00027	5e-05	0.00014	7e-05	0.00061	0	0.00018	0.00018	0.00011
Streptococcus sp. oral taxon 064	0	0	0.00037	0	0.00092	0	0.00301	0.00175	0	0.00324	0.0013	0.0005	0.00016	0.00195	0.00279	0.00529	0.00192	0.00272	0.00084	0.0033	0.0009	0.00344	0.00068	0.00265	0.00396	0.0006	0.00055	0.00093	0.00827	0.00102	0.00025	0.00035	0.00151	0.00349	0.00049	0.00346	0.00014	0.00079	0.00109	0.00142	0.00173	0.00034	0	0.00163	0.00352	0	0	0	0
Streptococcus sp. oral taxon 071	0	0	0.00021	0	0.00051	0	0	0	0	0.00125	0.00071	0.00036	0.0001	0	0.00343	0.00266	0.00064	0.00049	0.00077	0	0	0.00235	0.00047	0.00133	0.00381	0	0	0.00055	0	0	0.00047	0.00038	0.00299	0.00091	0.00124	0.00136	0	0.0005	0.00053	0.00146	0.00071	0.00023	0.00031	0.00027	0.00211	0	0	0.00048	0
Streptococcus sp. oral taxon 431	0.00321	0.00069	0.0019	0.0041	0.0025	0.0011	0.004	0.00355	0.00344	0.00539	0.00524	0.00207	0.0017	0.00413	0.00416	0.00699	0.00658	0.00436	0.00223	0.00485	0.00227	0.00537	0.00249	0.00555	0.00387	0.00182	0.00124	0.0023	0.0069	0.00442	0.00091	0.00143	0.0059	0.00379	0.00425	0.00556	0.00182	0.0025	0.00191	0.00474	0.0019	0.00197	0.00231	0.00152	0.00341	0.0011	0.00313	0.00299	0.00364
Streptococcus thermophilus	0	0.00039	5e-05	0	0.00011	0.00104	0	0.00034	0	0	0.00046	0	0	0.00018	0	0	9e-05	6e-05	0.00015	0	0	0	3e-05	0.00076	0	0.0002	4e-05	0	0	0.00061	0	0.00094	0.00017	5e-05	0.00034	5e-05	4e-05	0.00042	8e-05	0	8e-05	6e-05	0	8e-05	0.00027	4e-05	0.00025	8e-05	9e-05
Streptococcus vestibularis	0.00087	0.0011	0.00028	0.00024	0.00061	0.00015	0.00105	0	0.00056	0.00031	0.00056	7e-05	0.00016	0.00047	0.00053	0.00029	0.00025	0.00042	0.00053	0	0.00018	0.00035	0.00023	0.00092	0	0.00046	0.00063	0.00024	0	0.00042	0.00023	0.00281	0.00098	0.00024	0.0006	0.00062	0.0002	0.00037	0.00034	0.00031	0.00075	0.00017	0.00035	0.00035	0.00556	9e-05	0.00082	0.00015	0.00028
Tannerella forsythia	0.00109	0	0.00021	0.00024	0.00012	0	0.00145	0.0023	0.00023	0	0.00261	0.00055	5e-05	0	0.00017	0	0	0.00095	0.00023	0.00235	0.00092	0	0.00049	0	0.00474	7e-05	3e-05	0.0003	0	0.00041	0.00013	0.00017	0.00036	0.00036	0	0.00013	0.00154	0.00013	0	0	4e-05	0.00011	0.00015	0.00035	0.00029	0.00014	0.00039	0.00029	0.00203
Tannerella sp. oral taxon 808	0.00127	0	7e-05	0.00025	0.00012	0.00077	0.00026	0.00056	0.00013	0	0	0.00091	4e-05	0.00013	0.00053	0	0	0.0001	8e-05	0.00025	7e-05	0.00035	0.00024	5e-05	0.00032	0	6e-05	0.00089	0.00032	4e-05	5e-05	3e-05	0.00015	0.00015	0.00024	5e-05	6e-05	5e-05	0.00021	0.00011	0.00018	0.00059	9e-05	8e-05	0.00017	0.00013	0.00014	0.00012	0.00133
Tannerella sp. oral taxon HOT-286	0.00169	0.00043	0.00025	0.00515	0.00314	0.00203	0.00066	0.00154	0.0019	0.0002	0.0002	0.00821	0.00143	0.00091	0.00119	8e-05	0.00064	0.00191	0.00027	0.00053	0.00047	0.00536	0.00092	0.00036	0.00242	0.00061	5e-05	0.00289	0	0.00069	0.00018	9e-05	0.0002	0.00068	0.00038	0.00018	0.00021	0.00047	0.0062	0.00395	0.00088	0.00366	0.00183	0.00037	0.00052	0.00085	0.00362	0.00093	0.00152
Treponema denticola	0	0	4e-05	0.00012	8e-05	0.00025	0.00081	0.00333	7e-05	0	0	0.0001	2e-05	0	0.00019	0	0	2e-05	0	0.0005	6e-05	0	0.00019	0	0.00171	0	2e-05	9e-05	0	0.0004	4e-05	6e-05	7e-05	0.0003	0	0.00019	0.00497	5e-05	0	0	0.0002	0.00035	9e-05	0	0.00029	0	0.0006	0	0.00545
Treponema lecithinolyticum	0	0	7e-05	0.00036	5e-05	0	0	0.00101	0	0	0.00135	0	0	0	0.00044	0	0	3e-05	0	0.0018	0.00043	0	0.00016	7e-05	0	0.00023	2e-05	0.00015	0	0	0	0	0.00026	0.00017	8e-05	4e-05	0.00053	0	0	0	0	0.00017	0.00012	0	5e-05	0	0	0.00025	0.00127
Treponema maltophilum	0	0	2e-05	0	3e-05	9e-05	0.00016	0.00036	0	0	0	0.00024	0	0	0	0	0	0.00013	0	0	5e-05	0	2e-05	0	0.00056	0	0	0	0	0	2e-05	0	0	4e-05	0	5e-05	0.00043	0	0	0	0	6e-05	0	0	7e-05	0	0	0	0.00064
Treponema medium	0	0	2e-05	0.00014	0.00013	0.00057	0.00031	0.00233	5e-05	0	0.00022	0.00082	0	0	0.00022	0	0	0	0	0.00052	0.00016	0	0.00016	0	0.00046	5e-05	0	0.00034	0	0.0003	6e-05	0	0.00012	0.00019	7e-05	0.00038	0.00074	0.00026	0	0	0.00017	0.00035	0.00025	0	0.00011	5e-05	0.0004	6e-05	0.00226
Treponema putidum	0	0	0	0	0	0	0	0	0	0	0	0	0	0	0	0	0	0	0	0	0	0	0	0	0	0	0	0	0	0	0	0	0	0	0	0	3e-05	0	0	0	0	2e-05	0	0	0	0	0	0	9e-05
Treponema socranskii	0.00069	0	3e-05	0.00025	0.00012	0.00037	0.00019	0.00071	0.0001	0	0.00014	0.0004	0	0	0.00026	0	0	3e-05	0	0	0.00011	0.00038	9e-05	0	0.00047	6e-05	0	0.00024	0	0.00011	6e-05	0.00022	6e-05	0.00012	7e-05	0	7e-05	3e-05	0	0	4e-05	0.00022	5e-05	0	0.00014	6e-05	0.0005	7e-05	0.00171
Treponema vincentii	0	0	2e-05	0	4e-05	0.00027	0.00014	0.00158	0	0	0.0001	0.00027	0	0	0	0	0	0	0	0	5e-05	0	0.0001	0	0.00044	0	0	0.00012	0	0.00017	0	0	5e-05	9e-05	0	0	0.00038	9e-05	0	0	7e-05	0.00013	0.00012	0	6e-05	0	0.00016	0	0.00229
Veillonella atypica	0.08233	0.13475	0.06706	0.04048	0.12837	0.04396	0.06165	0.05256	0.12602	0.04374	0.12626	0.01927	0.0815	0.02179	0.004	0.01131	0.04107	0.05411	0.10237	0.01389	0.04156	0.00431	0.02743	0.08434	0.01589	0.0609	0.14084	0.05012	0.01297	0.0268	0.09994	0.2014	0.11335	0.04572	0.03773	0.08269	0.10796	0.01971	0.04637	0.02342	0.04143	0.0308	0.0707	0.06051	0.05406	0.08035	0.0769	0.08481	0.05992
Veillonella dispar	0.0333	0.12573	0.0354	0.02001	0.0435	0.0214	0.06522	0.04292	0.03978	0.03909	0.09757	0.00714	0.05595	0.0345	0.01405	0.00672	0.05159	0.03874	0.10472	0.01242	0.03643	0.01055	0.04368	0.02516	0.02171	0.04765	0.0409	0.02408	0.00894	0.03083	0.08725	0.09656	0.07663	0.06484	0.04047	0.0639	0.05515	0.02561	0.05576	0.0178	0.05763	0.01959	0.02084	0.05199	0.03679	0.03987	0.09216	0.02033	0.02875
Veillonella parvula	0.00732	0.04417	0.00911	0.00531	0.01092	0.0103	0.01788	0.01551	0.00944	0.01356	0.02685	0.00736	0.01208	0.01462	0.01029	0.0064	0.01397	0.01293	0.01709	0.00505	0.0116	0.01362	0.00993	0.02219	0.00793	0.02092	0.00973	0.00718	0.0111	0.01033	0.01858	0.02188	0.02247	0.02114	0.01028	0.0239	0.01228	0.00841	0.02846	0.00589	0.01488	0.01277	0.0087	0.01383	0.01353	0.00804	0.03056	0.01057	0.01008
Veillonella sp. AS16	0	0.00072	0.00015	0.00017	0.00016	7e-05	0.00024	0	0.00017	0.00016	0.0002	9e-05	0.00016	0.0002	0.00098	7e-05	0.00021	0.00016	0.00023	0	0.00014	0	0.00013	0.00013	0	0.00025	0.00016	0.00013	0	0.00016	0.00025	0.00032	0.00016	0.00025	0.00016	0.00024	0.00015	0.00014	0.00019	8e-05	0.00017	0.00014	0.00017	0.00021	0.00013	0.00017	0.00033	9e-05	0.00015
Veillonella sp. oral taxon 158	0.01159	0.03978	0.01559	0.03878	0.02488	0.01025	0.02737	0.01719	0.02235	0.01747	0.02109	0.04225	0.02928	0.01737	0.00368	0.04522	0.03719	0.09645	0.03119	0.01332	0.01663	0.01468	0.01888	0.00665	0.01059	0.01724	0.01187	0.02359	0.01397	0.03533	0.01547	0.02617	0.01461	0.02766	0.04433	0.01956	0.01933	0.07205	0.06451	0.01087	0.0172	0.06673	0.02339	0.02427	0.01535	0.01624	0.04667	0.03083	0.01555
Veillonella sp. oral taxon 780	0	0	5e-05	0.00017	0	0	0.00041	0	0.00013	4e-05	0	9e-05	4e-05	0.00055	0.00867	0.00031	0.00106	0.00062	2e-05	0	0	0	0.00262	0.00079	0.00145	0.00022	0.00012	0.0003	0	0.00113	0.0002	0.00011	0.00057	0.00257	0.00397	0.00064	0.00016	0.0012	0.00243	0	0.00054	0.00021	0.00044	3e-05	0.00276	3e-05	0.00022	0	0.00012
Yersinia pestis	0	0	0	0	0	0	0	0	0	0	0	0	0	0	0	0	0	0	0	0	0	0	0	0	0	0	0	0	0	0	0	0	0	0	0	0	0	0	0	0	0	0	0	0	0	0	0	0	0
[truncated: 451 more columns]
