# Supplementary material for: Shotgun metagenomic mapping of saliva reveals insights into diversity and function of the oral microbiome in pregnancy
Source: Sci Rep. 2026 May 27;16:16450. doi: 10.1038/s41598-026-54100-3 (PMC13216312; doi:10.1038/s41598-026-54100-3)
Supplement: Supplementary file 3 — Supplementary Information 3. [file 41598_2026_54100_MOESM3_ESM.xlsx]

## Sheet: Sheet1
Sample_ID	Pregnancy_status	M00001 Glycolysis (Embden-Meyerhof pathway), glucose => pyruvate	M00002 Glycolysis, core module involving three-carbon compounds	M00003 Gluconeogenesis, oxaloacetate => fructose-6P	M00004 Pentose phosphate pathway (Pentose phosphate cycle)	M00005 PRPP biosynthesis, ribose 5P => PRPP	M00006 Pentose phosphate pathway, oxidative phase, glucose 6P => ribulose 5P	M00007 Pentose phosphate pathway, non-oxidative phase, fructose 6P => ribose 5P	M00008 Entner-Doudoroff pathway, glucose-6P => glyceraldehyde-3P + pyruvate	M00009 Citrate cycle (TCA cycle, Krebs cycle)	M00010 Citrate cycle, first carbon oxidation, oxaloacetate => 2-oxoglutarate	M00011 Citrate cycle, second carbon oxidation, 2-oxoglutarate => oxaloacetate	M00012 Glyoxylate cycle	M00013 Malonate semialdehyde pathway, propanoyl-CoA => Acetyl-CoA	M00014 Glucuronate pathway (uronate pathway)	M00015 Proline biosynthesis, glutamate => proline	M00016 Lysine biosynthesis, succinyl-DAP pathway, aspartate => lysine	M00017 Methionine biosynthesis, apartate => homoserine => methionine	M00018 Threonine biosynthesis, apartate => homoserine => threonine	M00019 Valine/isoleucine biosynthesis, pyruvate => valine / 2-oxobutanoate => isoleucine	M00020 Serine biosynthesis, glycerate-3P => serine	M00021 Cysteine biosynthesis, serine => cysteine	M00022 Shikimate pathway, phosphoenolpyruvate + erythrose-4P => chorismate	M00023 Tryptophan biosynthesis, chorismate => tryptophan	M00024 Phenylalanine biosynthesis, chorismate => phenylalanine	M00025 Tyrosine biosynthesis, chorismate => tyrosine	M00026 Histidine biosynthesis, PRPP => histidine	M00027 GABA (gamma-Aminobutyrate) shunt	M00028 Ornithine biosynthesis, glutamate => ornithine	M00029 Urea cycle	M00030 Lysine biosynthesis, 2-oxoglutarate => 2-aminoadipate => lysine	M00031 Lysine biosynthesis, 2-aminoadipate => lysine	M00032 Lysine degradation, lysine => saccharopine => acetoacetyl-CoA	M00033 Ectoine biosynthesis	M00034 Methionine salvage pathway	M00035 Methionine degradation	M00036 Leucine degradation, leucine => acetoacetate + acetyl-CoA	M00038 Tryptophan metabolism, tryptophan => kynurenine => 2-aminomuconate	M00039 Lignin biosynthesis, cinnamate => lignin	M00040 Tyrosine biosynthesis, prephanate => pretyrosine => tyrosine	M00044 Tyrosine degradation, tyrosine => homogentisate	M00045 Histidine degradation, histidine => N-formiminoglutamate => glutamate	M00046 Pyrimidine degradation, uracil => beta-alanine, thymine => 3-aminoisobutanoate	M00048 Inosine monophosphate biosynthesis, PRPP + glutamine => IMP	M00049 Adenine ribonucleotide biosynthesis, IMP => ADP,ATP	M00050 Guanine ribonucleotide biosynthesis IMP => GDP,GTP	M00051 Uridine monophosphate biosynthesis, glutamine (+ PRPP) => UMP	M00052 Pyrimidine ribonucleotide biosynthesis, UMP => UDP/UTP,CDP/CTP	M00053 Pyrimidine deoxyribonuleotide biosynthesis, CDP/CTP => dCDP/dCTP,dTDP/dTTP
E3717015229	Non-Pregnant	0.0191485	0.0164572	0.0168685	0.00895168	0.00189758	0.00289735	0.00391525	0.00246726	0.0202577	0.00115482	0.022346	0.00219882	1.56801e-05	0.000969429	0.00146635	0.0106641	0.0134936	0.00814629	0.00835045	0.00310513	0.00248454	0.00876386	0.00673087	0.00169041	0.00175939	0.00300823	0.0002784	0.00151972	0.00233128	0.000309447	8.16119e-07	0.00360041	0.00303905	0.00363084	0.0023631	0.00325582	0.000119239	1.49315e-06	0.00018879	3.27266e-07	0.00334509	1.98267e-05	0.0250825	0.00873038	0.00904089	0.0130774	0.00405544	0.0128188
E3717015228	Non-Pregnant	0.0211091	0.0165036	0.017688	0.00999857	0.00332767	0.00348685	0.00401597	0.00251773	0.0169501	0.0011449	0.0183116	0.00244251	0.000116281	0.000928784	0.00106664	0.0117259	0.0130895	0.00833152	0.00887452	0.00325809	0.00259814	0.00980947	0.00728289	0.00144788	0.00160268	0.00256405	0.000530986	0.00115623	0.00218796	0.00023665	7.335e-07	0.00284864	0.00440747	0.00484294	0.00268034	0.00349582	7.11268e-05	9.17307e-06	0.000370336	1.88121e-06	0.00327832	7.46181e-05	0.0213721	0.00915238	0.00998763	0.0142609	0.00386033	0.0116892
E3717015227	Non-Pregnant	0.0204988	0.0166623	0.0179117	0.00914055	0.00295116	0.00326488	0.0032118	0.00198785	0.0129648	0.00107133	0.0153409	0.00194419	9.91277e-05	0.000759382	0.00130496	0.0103502	0.0129299	0.00899691	0.00940146	0.00323844	0.00251316	0.00821371	0.00715798	0.00102449	0.00118232	0.00227595	0.000351305	0.0014407	0.0030058	0.000549542	4.8428e-07	0.000995908	0.00424281	0.00435098	0.00247276	0.00261968	0.0001025	5.03936e-06	7.6267e-05	9.14434e-07	0.00441268	5.29481e-05	0.0240031	0.00757291	0.00887874	0.0131169	0.00386438	0.0126159
E3717015223	Non-Pregnant	0.0191266	0.0154509	0.0168424	0.00970025	0.00274177	0.00410841	0.00373712	0.0026502	0.0155314	0.00099745	0.017447	0.00236237	5.82515e-05	0.000609511	0.00128332	0.0115233	0.0142012	0.00977847	0.00840265	0.00300309	0.00260046	0.00712025	0.00629089	0.00169907	0.00210371	0.00227607	5.14031e-05	0.00101996	0.0032206	0.000643031	1.31637e-06	0.0022265	0.00446024	0.00410393	0.00232527	0.00284401	0.000233988	1.09994e-05	0.000235027	1.9786e-06	0.00306823	4.256e-06	0.0209203	0.00833306	0.0108333	0.0136406	0.00374105	0.0124998
E3717015222	Non-Pregnant	0.0233732	0.01791	0.0195228	0.00964402	0.00206821	0.00363726	0.00321467	0.00322119	0.0109982	0.00151563	0.0118749	0.00212567	0.000236747	0.00165749	0.0016641	0.0109138	0.013562	0.00887037	0.00837775	0.00280941	0.00180497	0.00776531	0.00539485	0.00135993	0.00167124	0.0041152	0.000675766	0.00210685	0.00257695	5.33517e-05	2.10392e-06	0.00149849	0.00473362	0.00483634	0.00287312	0.00291912	0.000301486	2.86804e-05	0.000202073	5.6628e-06	0.0039204	6.42691e-06	0.0206016	0.00653617	0.00882103	0.0105853	0.0023059	0.0128052
E3717015221	Non-Pregnant	0.0207837	0.0167649	0.0192403	0.006933	0.00226836	0.00254899	0.00230082	0.00159629	0.0115067	0.000711602	0.0153318	0.00159729	0.000175176	0.00125912	0.00111681	0.0111304	0.0141708	0.0094646	0.00949219	0.00324102	0.00267173	0.00712653	0.00581604	0.000541423	0.00114093	0.00309362	0.000714652	0.00059799	0.00315175	0.000881633	4.65947e-07	0.000925419	0.00414644	0.00411524	0.00270928	0.00325318	0.000180978	9.40965e-06	2.27613e-06	1.86791e-06	0.0037448	0.000139152	0.0240449	0.00981393	0.00981359	0.0125203	0.00379549	0.0134448
E3717015219	Non-Pregnant	0.0182166	0.0161532	0.0159397	0.0078679	0.00164411	0.00249916	0.00329838	0.00185285	0.0161958	0.00104436	0.0194749	0.00209753	0.000122241	0.0010395	0.000912539	0.0108632	0.0148575	0.0078273	0.0102997	0.00335238	0.00245878	0.0073344	0.00713167	0.00116752	0.00147272	0.00168962	0.000218436	0.00107472	0.00310208	0.00030915	1.71113e-06	0.00122142	0.00405947	0.00369416	0.00226454	0.00390087	0.000237194	1.48764e-05	0.000176752	2.88681e-06	0.00396216	9.07948e-07	0.0183211	0.00660068	0.00837395	0.0126504	0.00373159	0.0144905
E3717015215	Non-Pregnant	0.0192816	0.0166396	0.016876	0.00742809	0.00195821	0.00166738	0.0036678	0.00141888	0.013801	0.00065195	0.0192724	0.00252831	7.34698e-05	0.00187572	0.000600795	0.0112329	0.012103	0.00820738	0.00634011	0.00490071	0.00237311	0.00865182	0.00456931	0.000640929	0.000704474	0.00167425	0.00047627	0.000454883	0.00107814	0.00058997	2.54864e-07	0.000219007	0.00402122	0.00578093	0.00411184	0.00335693	7.15166e-05	3.74892e-07	4.04518e-05	6.85872e-08	0.00465155	2.19374e-05	0.0255644	0.00841288	0.0105887	0.0135093	0.00436176	0.0147132
E3717015214	Non-Pregnant	0.0190585	0.0151589	0.0155255	0.00952888	0.00168985	0.00422296	0.00295928	0.00468895	0.0163483	0.00185054	0.0157449	0.00205554	0.000214123	0.000341168	0.00243997	0.0123308	0.0132591	0.00922017	0.00828561	0.00218403	0.00176852	0.00726976	0.00867427	0.0018791	0.00225244	0.00509379	0.000358081	0.00247911	0.00478218	0.000136809	8.25858e-07	0.00473496	0.00532113	0.00409429	0.00205712	0.00396459	3.69759e-06	2.69342e-05	0.000369493	5.21792e-06	0.00116978	9.36598e-06	0.0211181	0.00836973	0.00931354	0.0109724	0.00369942	0.00907325
E3717015213	Non-Pregnant	0.024181	0.0183203	0.0203154	0.0123822	0.00275108	0.00628347	0.00295465	0.00314805	0.012878	0.00168774	0.0132781	0.00245556	0.000219041	0.000555748	0.00107094	0.0115469	0.0133112	0.0076697	0.00982238	0.00136753	0.00269347	0.00654074	0.00622961	0.00137974	0.00125202	0.00280885	0.000902269	0.0015954	0.0025133	0.000176185	1.93724e-06	0.00299051	0.00352136	0.00407956	0.00231101	0.00357096	6.43519e-06	4.37994e-05	0.00013169	9.61939e-06	0.000700921	4.52022e-06	0.0172771	0.00918085	0.0112794	0.011228	0.00368533	0.0103749
E3717015211	Non-Pregnant	0.0226628	0.0168351	0.0180226	0.0112191	0.00361144	0.00473757	0.00329729	0.00345648	0.0144264	0.00137402	0.0146445	0.00206944	0.000165947	0.000440624	0.00163446	0.0113864	0.0153063	0.00911381	0.0107573	0.00200832	0.00246439	0.00728216	0.00720791	0.00133306	0.00110351	0.00388636	0.000368621	0.00140588	0.00377579	0.000122422	3.57809e-05	0.00356005	0.00437473	0.00343475	0.00187038	0.0034267	3.69221e-05	9.68669e-06	0.000310158	2.10997e-06	0.00151845	8.24008e-06	0.0188777	0.00896999	0.0108728	0.0105866	0.00368921	0.0102284
E3717015208	Non-Pregnant	0.0211291	0.0180096	0.0185284	0.0073396	0.00156001	0.00271545	0.00275214	0.00195868	0.0163516	0.00112627	0.0192814	0.00276172	0.000113637	0.00103581	0.00177981	0.0124792	0.013862	0.00860534	0.00808479	0.00361032	0.00211019	0.00833885	0.00673425	0.00159964	0.00164602	0.00313358	0.000396967	0.00124365	0.00280929	6.4505e-05	3.19707e-07	0.00202575	0.00362084	0.00381377	0.00246034	0.00402162	1.14118e-06	5.75029e-06	0.000174265	9.81324e-07	0.00343407	4.51948e-05	0.0209116	0.00762436	0.00998666	0.0122582	0.00352495	0.0138286
E3717015207	Non-Pregnant	0.0218702	0.018374	0.0184896	0.00824268	0.00212787	0.00315782	0.00250102	0.00256907	0.0146046	0.0013167	0.0171553	0.00227095	2.38198e-05	0.00109833	0.000946014	0.0106974	0.0131122	0.0085229	0.00860156	0.00314114	0.00248807	0.00754887	0.00537198	0.000997399	0.000967941	0.00220828	0.00032143	0.00129765	0.00232932	0.000304597	3.38495e-05	0.00150563	0.00394263	0.00395333	0.00297609	0.00432416	0.000165471	4.20694e-06	0.000252678	8.34784e-07	0.0035279	0.000100925	0.0224788	0.00900629	0.0106275	0.0121259	0.00341641	0.0130626
E3717015206	Non-Pregnant	0.0180228	0.0164307	0.0169309	0.00807688	0.00207811	0.00361101	0.00318405	0.00287257	0.0147719	0.000909943	0.0193583	0.00175197	0.000124492	0.00108878	0.00106759	0.0122556	0.0147823	0.0101129	0.0106055	0.00347646	0.00251358	0.00930231	0.00705423	0.00122399	0.00136099	0.00217744	0.000446693	0.00136085	0.00153591	0.000118714	1.30506e-07	0.00180415	0.00364287	0.00385633	0.00262541	0.00358315	0.000192564	4.42776e-06	3.9475e-05	7.62232e-07	0.00498992	2.87492e-06	0.022238	0.00794325	0.00955524	0.0120045	0.00365108	0.0165283
E3717015205	Non-Pregnant	0.0249635	0.0190021	0.0227171	0.010385	0.00257092	0.00466535	0.00272232	0.00379923	0.0150973	0.00169623	0.0143328	0.00296931	0.000251615	0.000162631	0.000993019	0.00857439	0.0141847	0.00782611	0.0137274	0.00225891	0.00263223	0.00643896	0.00527925	0.00130503	0.00173282	0.00413286	0.000337828	0.00173523	0.0023673	0.000251487	0.000195573	0.00412064	0.00420898	0.00299429	0.00137346	0.00409633	0.000621939	5.54459e-05	5.92312e-06	1.03557e-05	0.00130406	3.23614e-06	0.0195836	0.00822969	0.00782618	0.0127802	0.00263631	0.0107717
E3717015202	Non-Pregnant	0.019426	0.0154653	0.0154899	0.00836421	0.00243887	0.00297477	0.00344661	0.00314423	0.0174908	0.00185683	0.0185302	0.00248438	0.000194897	0.000990868	0.00136512	0.0111393	0.0117135	0.00796446	0.008905	0.00326561	0.00240213	0.00713853	0.00609678	0.00124656	0.00145549	0.00350656	0.000333736	0.00197339	0.00306038	0.000128381	1.49826e-06	0.00319038	0.00373299	0.00413238	0.00241334	0.00364433	0.000161341	7.51341e-06	0.000125097	1.2596e-06	0.00289073	1.28391e-05	0.0216392	0.00885391	0.00968065	0.0119687	0.00352147	0.0115175
E3717015191	Non-Pregnant	0.0196484	0.016271	0.0173657	0.00857399	0.00256826	0.00336837	0.00314094	0.00281612	0.0132171	0.00111904	0.0146334	0.00228474	8.29179e-05	0.00102642	0.00146515	0.0115357	0.0150442	0.00984841	0.010432	0.00312424	0.002586	0.00887982	0.005961	0.00117779	0.00153179	0.00237415	0.000461591	0.00134439	0.00301991	0.000403739	4.64928e-05	0.00200211	0.00367301	0.00626071	0.00504232	0.00324573	2.74478e-06	1.60214e-05	0.000148549	3.00843e-06	0.00272248	4.91003e-05	0.0203923	0.00760463	0.0100218	0.0134826	0.00438413	0.0142185
E3717015190	Non-Pregnant	0.021873	0.0154834	0.0183438	0.0118024	0.00364217	0.0048833	0.00309486	0.00272357	0.0104555	0.00137171	0.0116583	0.00208515	0.000175286	0.000444675	0.00168956	0.00992765	0.0148801	0.00985934	0.0105853	0.00277353	0.00225177	0.00908298	0.00628187	0.00198913	0.00181753	0.00257761	0.000439479	0.000757642	0.00384244	5.16435e-05	4.45626e-06	0.0020245	0.0030236	0.00470142	0.00295998	0.00349225	8.70481e-06	3.58767e-05	0.000170895	7.15645e-06	0.0027601	0.000173026	0.0193898	0.00927931	0.00931555	0.0137181	0.00546847	0.0131853
E3717015189	Non-Pregnant	0.0205781	0.0168026	0.0170076	0.00820988	0.00124289	0.00258947	0.00369178	0.0025063	0.0177303	0.00192794	0.0190596	0.0029238	0.000263388	0.000860621	0.00149962	0.0114777	0.0153223	0.00916534	0.0080226	0.00377154	0.00232534	0.00735407	0.0072431	0.00172888	0.0018597	0.00386646	0.000314426	0.0012572	0.00381619	0.000260049	1.13092e-06	0.00365425	0.00439202	0.00462091	0.00334494	0.00327038	4.03918e-05	7.56043e-06	0.000555121	1.47648e-06	0.0028722	2.32467e-06	0.0206978	0.00848946	0.00947918	0.0131276	0.00321558	0.0120073
E3717015188	Non-Pregnant	0.0182898	0.016551	0.0165477	0.00704613	0.00159285	0.00272689	0.0029461	0.00209176	0.0164273	0.000514311	0.0214422	0.00271406	8.19196e-06	0.00139476	0.000602418	0.0130158	0.0158573	0.0103503	0.00915479	0.00483348	0.00232691	0.00842242	0.00615301	0.00177367	0.0017928	0.0022354	0.000222137	0.000663208	0.00163082	0.000639865	8.10337e-07	0.000815056	0.00366667	0.00392343	0.00262912	0.00340789	3.55608e-05	1.65262e-06	5.31329e-05	2.97704e-07	0.00530768	5.83791e-07	0.0227961	0.0079651	0.0100523	0.0135459	0.00320485	0.0158376
E3717015186	Non-Pregnant	0.0190571	0.0143881	0.0150923	0.00876355	0.00370901	0.00397098	0.00294353	0.00304477	0.012794	0.00131534	0.0124841	0.00137534	0.000226816	0.000735389	0.00168238	0.0135581	0.0164044	0.0113835	0.0111254	0.00175689	0.00195851	0.00939299	0.00658025	0.00161306	0.00206562	0.00321303	0.000761781	0.000717426	0.00325448	5.94779e-05	1.14679e-06	0.00233096	0.00546067	0.00437809	0.00237951	0.00465417	5.51697e-06	4.93738e-05	0.000219579	9.60821e-06	0.00141901	1.95264e-06	0.0192313	0.00903738	0.0104372	0.00962498	0.004648	0.0129135
E3717015183	Non-Pregnant	0.0177941	0.0161789	0.0156187	0.00771593	0.0020828	0.00212003	0.00373626	0.00147138	0.0140442	0.000523135	0.0195463	0.00130749	4.37417e-05	0.0016558	0.000612944	0.0127383	0.01458	0.00991722	0.00888927	0.00479788	0.00253059	0.00892632	0.00645588	0.00115345	0.00135824	0.0020547	0.000395885	0.00058918	0.00191674	0.000819016	2.74975e-07	0.000451416	0.00377854	0.00563987	0.00381324	0.00354249	1.8409e-05	1.20425e-06	1.83032e-05	1.73446e-07	0.00425663	2.73706e-06	0.0229235	0.00842351	0.0105249	0.0144317	0.00353264	0.0155109
E3717015182	Non-Pregnant	0.0180738	0.0156723	0.0160885	0.00711693	0.00303436	0.00247226	0.00304929	0.0016605	0.0138815	0.00275291	0.0141629	0.00259101	0.000206795	0.000693076	0.00178236	0.0102078	0.0145247	0.00987812	0.0102934	0.00250256	0.00282911	0.00791854	0.00954503	0.0015576	0.00155758	0.00291314	0.000368675	0.00157829	0.00341394	0.000501283	5.73604e-07	0.000413337	0.00356359	0.00333389	0.00202258	0.00356584	0.000247302	1.01953e-05	0.000216554	1.96598e-06	0.00497291	4.74611e-06	0.0237443	0.00714137	0.00914342	0.0139996	0.00373163	0.0144559
E3717015180	Non-Pregnant	0.0218457	0.0175888	0.0191376	0.00944013	0.00360282	0.00413039	0.00268269	0.00177407	0.0140738	0.0011355	0.0146647	0.00185651	0.00021367	0.00087656	0.00197678	0.00883544	0.0142571	0.007789	0.0108843	0.00170416	0.00282072	0.00754223	0.00730999	0.00132591	0.001451	0.00185844	0.000250272	0.00112061	0.00323008	0.000327626	9.4795e-07	0.00232068	0.00294807	0.00313342	0.00186363	0.00300827	7.31067e-05	1.75698e-05	9.93822e-05	3.12343e-06	0.00232505	2.49438e-06	0.02248	0.00745584	0.0110336	0.0118735	0.00415325	0.0123112
E3717015178	Non-Pregnant	0.0199521	0.0148613	0.0162064	0.00983248	0.00220771	0.00296405	0.00367952	0.00333195	0.0190624	0.00186564	0.0197724	0.00229357	5.49749e-05	0.0005121	0.0021055	0.0107543	0.0131862	0.00838521	0.00901375	0.00247399	0.00194527	0.00690386	0.00821861	0.00088447	0.00143463	0.00409663	0.000470177	0.00175969	0.00411163	0.00010462	3.26136e-07	0.00469674	0.00450208	0.00393631	0.00258629	0.00451925	5.94486e-05	1.85774e-06	8.35397e-05	3.46777e-07	0.00137412	4.29092e-05	0.0198343	0.00832191	0.00858765	0.0112451	0.00290484	0.0109793
E3717015176	Non-Pregnant	0.0223089	0.0175664	0.0186087	0.00987543	0.00316413	0.00414595	0.00332474	0.00250119	0.0138756	0.00110343	0.0157464	0.00196605	7.88756e-05	0.00086327	0.00170913	0.00958363	0.0132777	0.00821588	0.00926155	0.00275279	0.00294746	0.00763435	0.00705726	0.00148844	0.00186997	0.00255739	0.000293316	0.00153466	0.0029444	0.000255572	7.24759e-07	0.0016293	0.00364572	0.00372261	0.00188794	0.00338992	6.05513e-05	3.75334e-06	0.000250453	7.03751e-07	0.003414	3.14209e-05	0.0209335	0.00822764	0.00939837	0.0106199	0.00300683	0.0121581
E3617025050	Non-Pregnant	0.0204583	0.0163326	0.01594	0.00935593	0.00179099	0.00341149	0.00329239	0.00273122	0.0161427	0.00152089	0.018686	0.00252275	8.45973e-05	0.000980647	0.00137939	0.011751	0.0127845	0.00800177	0.00861607	0.00330645	0.00314361	0.00770201	0.00655074	0.00141593	0.00162438	0.00355524	0.00048254	0.00151401	0.00286243	0.000175813	1.37872e-06	0.00342067	0.00348597	0.00459964	0.00260751	0.0030749	1.37872e-06	3.84591e-06	0.00041157	7.01456e-07	0.00255117	4.36596e-06	0.020584	0.00828385	0.009386	0.0123647	0.0036686	0.0118345
E3617025048	Non-Pregnant	0.0214311	0.0170849	0.0180053	0.00897655	0.00258997	0.00328145	0.00324352	0.00247168	0.0156263	0.00136547	0.0184917	0.00241814	8.01727e-05	0.00118851	0.00126533	0.0113945	0.0151092	0.00885651	0.0082853	0.00330171	0.00243802	0.0086601	0.00633065	0.000935533	0.00115301	0.00207356	0.000187681	0.000842013	0.00245247	0.000376183	5.57822e-07	0.00198703	0.00444294	0.00377662	0.00237056	0.00361425	0.000136495	5.57822e-06	7.76371e-05	9.6022e-07	0.00411042	5.82037e-05	0.0216889	0.00903567	0.010558	0.0119679	0.0041523	0.0134049
E3617025042	Non-Pregnant	0.0193319	0.0159243	0.0171369	0.00774585	0.00200699	0.00214428	0.00362978	0.00218121	0.0157811	0.00154714	0.0196212	0.0026418	5.25995e-05	0.00197484	0.00129898	0.0122258	0.0123704	0.00861141	0.00704623	0.00383794	0.00214987	0.00758858	0.00560098	0.000992589	0.00116914	0.00267487	0.000285735	0.00144511	0.00165266	0.000211125	3.34258e-05	0.00209808	0.00366988	0.00446732	0.0030309	0.00369739	1.1966e-06	2.9092e-06	0.000208332	6.83773e-07	0.00446822	3.43781e-05	0.0250407	0.00820833	0.00943999	0.0144423	0.00352622	0.0134907
E3617025038	Non-Pregnant	0.0215705	0.0172981	0.0178341	0.00916521	0.00225577	0.00370025	0.00263079	0.00294812	0.0147217	0.00141338	0.0167209	0.00237653	5.41092e-05	0.000787746	0.0011592	0.0118484	0.0142163	0.00879024	0.00881906	0.00326798	0.0020015	0.00744685	0.00549865	0.0010803	0.00113912	0.00257988	0.000322293	0.00153582	0.0030111	0.0001217	6.15597e-07	0.00147596	0.00374497	0.0039536	0.00269826	0.00351135	0.000170656	4.8663e-06	0.000171302	9.11084e-07	0.00413286	2.40083e-06	0.0221579	0.00867573	0.0102085	0.0117428	0.00338335	0.0127878
E3617025029	Non-Pregnant	0.0230611	0.0187755	0.0183254	0.0093714	0.00209064	0.00252221	0.00341838	0.00203722	0.0157114	0.00128695	0.0193563	0.00296488	5.26377e-05	0.00118748	0.00128179	0.0122112	0.0140181	0.00819282	0.00767208	0.00498538	0.00301558	0.00787601	0.00421415	0.000979253	0.00098962	0.0035298	0.00019161	0.00109753	0.00262812	0.00069733	7.36322e-07	0.00144519	0.00399143	0.00412954	0.00359253	0.00310766	4.9899e-05	1.05648e-05	5.2798e-05	2.19498e-06	0.00342571	5.08622e-05	0.0231103	0.0074621	0.0107812	0.01529	0.00365894	0.0125264
E3617025024	Non-Pregnant	0.0200977	0.0160866	0.0167474	0.00868111	0.00155609	0.00296495	0.00323383	0.00377959	0.0184345	0.00185737	0.0187659	0.00285458	6.61195e-05	0.000725809	0.00181495	0.0111198	0.0130177	0.00763972	0.00985518	0.00278033	0.00189736	0.00842788	0.00682723	0.00138617	0.00142554	0.00337097	0.000371226	0.00117858	0.00259485	0.000189957	5.02646e-07	0.00350537	0.00382575	0.00422144	0.00293236	0.00364532	7.1605e-05	4.58744e-06	0.00029389	1.11982e-06	0.00160077	1.18854e-05	0.0239256	0.00900658	0.00926593	0.011927	0.00326388	0.0106372
E3617025006	Non-Pregnant	0.0215723	0.0159604	0.0199824	0.00867133	0.00264989	0.00350449	0.00340498	0.00378106	0.0189886	0.00128969	0.0196048	0.00244807	0.000118172	0.000440329	0.00123843	0.0107622	0.0118144	0.00658784	0.00683963	0.00301337	0.00108688	0.00797339	0.00520148	0.00124382	0.00128165	0.00392712	0.000923399	0.000775615	0.00240401	6.75977e-05	2.32295e-06	0.0033343	0.00362587	0.0057929	0.00420473	0.00442994	3.71671e-06	2.32295e-05	0.000282584	3.65034e-06	0.00333553	0.000274739	0.0252572	0.00804376	0.00579994	0.0174947	0.00505311	0.0103614
E3617025005	Non-Pregnant	0.0209998	0.0156424	0.0169362	0.0103392	0.0020526	0.00352133	0.00360735	0.00395576	0.0158683	0.00222281	0.0175402	0.00342917	8.30783e-05	0.00106424	0.00136619	0.011917	0.0143832	0.00854981	0.00863987	0.00347576	0.00285275	0.00867431	0.00568635	0.00137115	0.00142862	0.00275912	0.000626907	0.00128138	0.00258104	0.000162502	0.000100415	0.00218691	0.00417529	0.00397149	0.00227874	0.00379917	1.20811e-06	6.49571e-06	0.000312462	1.23059e-06	0.00326292	5.18074e-05	0.0231704	0.0081163	0.00922155	0.0125844	0.00438124	0.0138067
E3617024996	Non-Pregnant	0.0187191	0.0143531	0.0150577	0.00822901	0.00254091	0.00312155	0.00273593	0.00286514	0.0152673	0.000789013	0.0194754	0.00240459	5.22762e-05	0.00127198	0.00126198	0.00993735	0.0128801	0.00814638	0.00872346	0.00348021	0.00175479	0.00775621	0.00686759	0.00119324	0.00120914	0.00277796	0.000430887	0.00104908	0.00261767	0.000188471	7.77073e-05	0.00173768	0.00341742	0.00322582	0.00190731	0.00374588	7.97042e-05	9.54751e-06	0.000329959	2.11564e-06	0.00397679	5.03595e-06	0.0229237	0.00891563	0.0104392	0.0126714	0.00300499	0.014143
E3617024991	Non-Pregnant	0.0195711	0.0161443	0.0175289	0.00868332	0.0023096	0.00330485	0.00333629	0.00219623	0.014037	0.000849045	0.0166402	0.00146419	9.04438e-05	0.000926837	0.000802059	0.00990266	0.0145484	0.00932449	0.00960396	0.00247978	0.00282447	0.00860721	0.0064951	0.00112239	0.00129281	0.00230772	0.000178985	0.00138665	0.00214056	0.000365155	4.47449e-07	0.00167503	0.00343867	0.00361614	0.00234883	0.00344562	0.000119139	3.69632e-06	4.78069e-05	7.39263e-07	0.00354732	1.02747e-05	0.0211338	0.00807073	0.010429	0.0114648	0.00379188	0.0131037
E3617024942	Non-Pregnant	0.0201148	0.0160877	0.0166045	0.00864298	0.00183637	0.00256666	0.0036231	0.00286445	0.0179834	0.00176542	0.0211882	0.00345259	4.45493e-05	0.00131928	0.00121952	0.011742	0.0133018	0.00859594	0.00703513	0.0040627	0.00218495	0.00858626	0.00579282	0.00123362	0.00139699	0.00235828	0.00052489	0.00112823	0.00242598	0.000425617	7.53007e-06	0.0023278	0.00446	0.00431866	0.00265534	0.00359631	1.39972e-05	3.05405e-07	0.000389962	6.32575e-08	0.0039131	1.46377e-05	0.0235963	0.00889124	0.0100966	0.0136699	0.00398481	0.0126491
E3617024933	Non-Pregnant	0.0191954	0.016644	0.0164646	0.00848505	0.00182811	0.00267368	0.00338298	0.00191353	0.0158008	0.00151433	0.019307	0.00264826	6.2287e-05	0.00126966	0.00130969	0.0116379	0.014599	0.00944435	0.00807824	0.00444749	0.00217085	0.00856761	0.00628877	0.00124089	0.00140459	0.00316323	0.00040752	0.00138869	0.00241582	0.000517794	7.12338e-07	0.00175376	0.00417785	0.00470898	0.00268921	0.00283861	6.71446e-05	1.6556e-06	0.000176573	3.13116e-07	0.0034914	2.66073e-05	0.024202	0.00881356	0.0102188	0.013465	0.00304274	0.0132613
E3617024924	Non-Pregnant	0.0200742	0.0152332	0.0165252	0.00975875	0.00179081	0.00317358	0.00374029	0.00307157	0.0181332	0.00208546	0.0177366	0.00278464	0.000252475	0.000571694	0.00196082	0.0101117	0.0136931	0.00832501	0.00789411	0.00230084	0.00189759	0.00805862	0.00811562	0.00181563	0.00211031	0.00383351	0.000296433	0.00129841	0.00351556	0.000353385	2.40645e-05	0.0039124	0.00425096	0.00406363	0.00242924	0.00342934	0.000112636	3.05202e-06	0.000510039	5.96829e-07	0.00245952	3.587e-05	0.0234509	0.00957764	0.00987233	0.0111686	0.00388787	0.0111418
E3617024874	Non-Pregnant	0.0252307	0.018414	0.0206369	0.00979735	0.00144996	0.00339047	0.00304297	0.00300929	0.0142345	0.000806521	0.0161829	0.00234529	1.57417e-05	0.00099086	0.000720546	0.00970998	0.0101773	0.00699508	0.00667051	0.00397289	0.00299038	0.00922206	0.00478882	0.000749508	0.000837281	0.00314081	0.000143234	0.000521427	0.00159315	0.000143474	2.66395e-05	0.00155392	0.00432956	0.0035452	0.00258035	0.00295967	2.67488e-05	3.07723e-06	0.000142157	6.08226e-07	0.00162519	2.92203e-05	0.0257232	0.00887618	0.0111961	0.009619	0.00366082	0.016326
E3617024873	Non-Pregnant	0.0173473	0.0150914	0.0150297	0.0071459	0.00233558	0.00245419	0.00309474	0.00203484	0.0159176	0.00102004	0.0198682	0.00257665	0.000174162	0.00126217	0.000917635	0.0118503	0.0138065	0.0097416	0.0087444	0.0032738	0.00213908	0.00862365	0.00591343	0.00115715	0.00114007	0.00268197	0.000482531	0.00133765	0.00271779	0.000659824	5.91583e-07	0.00123988	0.00429993	0.00446653	0.00310492	0.00431429	0.000157995	3.45462e-06	0.00015834	7.55291e-07	0.0044496	3.52159e-06	0.022717	0.00778662	0.0107011	0.0123375	0.00331508	0.0134589
E3617024868	Non-Pregnant	0.0198095	0.0158809	0.0162543	0.00790587	0.00234087	0.00241494	0.00321008	0.00181871	0.0149637	0.00115032	0.0188553	0.00267458	0.000130576	0.0013293	0.00114108	0.0115152	0.0131699	0.00831116	0.00822838	0.00366587	0.00218738	0.00854751	0.00529865	0.000917482	0.00115937	0.00227232	0.000606089	0.00112271	0.00161868	0.000190017	5.625e-05	0.00158414	0.00394642	0.00424358	0.00268216	0.00379483	0.000116134	1.5971e-05	5.85061e-05	3.2935e-06	0.0043753	3.8762e-06	0.0215746	0.00810909	0.0106893	0.0133349	0.00378914	0.0138409
E3617024846	Non-Pregnant	0.0183556	0.0140384	0.0143011	0.00876299	0.00145501	0.00237438	0.0033267	0.00343765	0.0193633	0.00183061	0.021514	0.00319183	2.7655e-05	0.00135931	0.00165487	0.0114171	0.0117442	0.00734623	0.00812334	0.00398928	0.00163226	0.00821854	0.00646875	0.00119155	0.00121566	0.00399821	0.000534552	0.0014729	0.00288738	0.000168628	2.54759e-07	0.00343282	0.00348804	0.00449151	0.00268737	0.00447995	3.13267e-05	9.17488e-07	0.000191869	2.00422e-07	0.00315712	3.18067e-05	0.0223447	0.00809926	0.00971416	0.0142145	0.00390213	0.0111532
E3617024837	Non-Pregnant	0.0214692	0.0168188	0.0175522	0.00969463	0.00175902	0.00426366	0.00272478	0.00341742	0.0184285	0.00179848	0.0185243	0.00252198	8.99078e-05	0.000583409	0.00209725	0.0107238	0.0125197	0.0078666	0.0098902	0.00230415	0.00221507	0.00724851	0.0065679	0.00111962	0.00108778	0.0032153	0.000376359	0.00154549	0.00355091	0.000106952	3.62729e-06	0.00454574	0.00384669	0.00373906	0.00243358	0.00478266	1.82001e-06	1.13528e-05	0.000201605	2.27819e-06	0.000869998	5.51094e-06	0.0213263	0.0105054	0.0102348	0.0128676	0.00417972	0.00986861
E3617024822	Non-Pregnant	0.0202539	0.0173062	0.0180549	0.00762068	0.00252613	0.00283512	0.00312363	0.00204308	0.0140531	0.00201534	0.015694	0.00283967	0.000105811	0.00133126	0.00152872	0.0105978	0.0136517	0.00929764	0.00994988	0.00308011	0.00199888	0.00898249	0.00687254	0.00155077	0.00137348	0.00298128	0.000180704	0.00165129	0.00381273	0.000267305	4.0683e-07	0.000931943	0.00326989	0.00382417	0.002215	0.00345073	0.000197454	4.40915e-06	0.00015313	7.09203e-07	0.00443118	2.75338e-05	0.0223807	0.00828891	0.00992868	0.0124051	0.00370198	0.0142081
E3617024784	Non-Pregnant	0.0188398	0.0149733	0.0152015	0.0104799	0.00241993	0.00351787	0.00393714	0.00321527	0.0153779	0.0022297	0.0160975	0.0026565	5.03093e-05	0.000908074	0.00226981	0.0107265	0.0127147	0.00947259	0.00935171	0.00272269	0.00273217	0.00825859	0.00658564	0.00174524	0.0022375	0.00357915	0.000678397	0.00243404	0.00454005	0.000306953	3.35251e-06	0.00294996	0.0043415	0.00437702	0.00202505	0.00360267	3.93044e-05	7.65977e-06	0.000527963	1.28025e-06	0.00287567	7.59593e-05	0.019641	0.00727689	0.00950683	0.0131224	0.00357044	0.0123983
E3617024782	Non-Pregnant	0.0191631	0.0156277	0.0164175	0.00753991	0.00202453	0.00265747	0.00332067	0.00289453	0.016908	0.00169984	0.0189704	0.00302805	0.00015831	0.00134821	0.0014453	0.0118404	0.0116481	0.00800189	0.00810694	0.00381872	0.00203947	0.0080608	0.0051304	0.000827797	0.00111905	0.00283399	0.000747759	0.00125427	0.00260212	7.06361e-05	0.00011248	0.00242851	0.00383572	0.00475519	0.00365333	0.00498748	2.24959e-06	1.0407e-05	0.000228052	2.05337e-06	0.00209391	0.00011889	0.0240217	0.008584	0.0116551	0.0121893	0.00343635	0.0122494
E3617024777	Non-Pregnant	0.0196689	0.0162237	0.0167791	0.00817427	0.00199519	0.00286169	0.00316557	0.00247082	0.0166633	0.00147384	0.0200256	0.0028202	4.2664e-05	0.00116743	0.00114937	0.0114519	0.0131222	0.0087036	0.00926275	0.00381689	0.00191338	0.00785295	0.00600877	0.00140636	0.00166796	0.0033989	0.000431206	0.000835677	0.00223578	0.000133572	3.97993e-07	0.0023656	0.0036332	0.00604407	0.00444089	0.00328608	4.17137e-05	4.22631e-06	0.0002807	7.72822e-07	0.0039447	3.88727e-06	0.0209754	0.00850247	0.0102591	0.0127139	0.00373135	0.0130132
E3617024776	Non-Pregnant	0.0213093	0.015767	0.0169347	0.010483	0.00273458	0.0033237	0.00383877	0.00325563	0.0175633	0.00228964	0.0162064	0.00308536	0.000162787	0.000599901	0.00273774	0.0115616	0.0132261	0.00902076	0.0097874	0.00197686	0.00237211	0.00721611	0.00667717	0.00170251	0.00189914	0.00383376	0.000409356	0.00208949	0.00319524	9.18465e-05	4.96073e-06	0.00508126	0.00466943	0.00464944	0.0030965	0.00301062	6.1609e-05	1.98109e-05	0.000451666	3.92591e-06	0.00112128	6.20028e-05	0.0184508	0.00848726	0.00998515	0.0134271	0.00347494	0.0108456
E3617024771	Non-Pregnant	0.0192873	0.016419	0.0165613	0.00726315	0.0024644	0.002367	0.00277167	0.0018804	0.0137902	0.00127553	0.0170186	0.00223725	0.000448154	0.00129443	0.000946991	0.0113278	0.0123212	0.00803412	0.0080789	0.00332471	0.00176435	0.0100731	0.00799087	0.0014591	0.00138601	0.0020974	0.000147858	0.001169	0.002367	0.000426661	8.84409e-07	0.00130872	0.00335	0.0047263	0.00311025	0.00333279	3.49002e-06	1.53411e-05	8.87245e-05	3.13625e-06	0.00458159	0.000164483	0.0241919	0.00946766	0.0101457	0.0133404	0.00403208	0.0133763
E3617024770	Non-Pregnant	0.0186195	0.0168521	0.0168014	0.00866505	0.00185617	0.00347736	0.00307751	0.00237475	0.0154463	0.00204229	0.0172727	0.00319705	4.28105e-05	0.00142632	0.00122116	0.0100755	0.011804	0.00859615	0.00833329	0.00534381	0.00257919	0.0076396	0.00496216	0.00107183	0.00133597	0.00326532	0.000403353	0.00109716	0.00287305	0.00125991	5.2696e-07	7.37292e-05	0.00333414	0.0050418	0.00343243	0.00216048	8.7225e-05	1.02047e-06	1.87276e-05	1.89249e-07	0.00438642	2.02293e-05	0.0271977	0.00709661	0.0096757	0.0141941	0.00354058	0.0134955
E3617024760	Non-Pregnant	0.0199681	0.0174348	0.0169304	0.00839955	0.00220665	0.00249025	0.00315644	0.00130192	0.0130335	0.00143019	0.0160384	0.00300466	3.52999e-05	0.00109347	0.00123442	0.0102826	0.013615	0.00918026	0.00802965	0.00506875	0.00270978	0.00749388	0.00674185	0.000671988	0.000890466	0.00274962	0.000382928	0.00125448	0.00295092	0.000961066	2.81362e-07	0.000298202	0.00371583	0.00507867	0.00287248	0.00250478	9.74921e-05	5.20715e-07	4.2726e-05	1.1528e-07	0.00421635	3.34389e-05	0.0260429	0.00725335	0.00940539	0.0140149	0.00398707	0.0125639
E3617024752	Non-Pregnant	0.0185075	0.0148686	0.0151817	0.00991248	0.00116371	0.00271876	0.00467391	0.00271375	0.0175715	0.00228775	0.0164061	0.00330952	0.000217725	0.000786439	0.00264897	0.00961323	0.0112089	0.00650495	0.00988874	0.00265784	0.00214711	0.00887689	0.0075896	0.00121388	0.00160334	0.00472004	0.000726581	0.00257338	0.00317951	0.000453179	3.12771e-06	0.00338971	0.00298184	0.00421703	0.00259871	0.00401531	0.000124976	2.35401e-06	0.000151349	4.60926e-07	0.00244632	7.3995e-06	0.0218123	0.00814484	0.00995881	0.0118067	0.00400839	0.0105746
E3617024714	Non-Pregnant	0.0209245	0.0158695	0.0159441	0.0112167	0.00181507	0.00395644	0.0037525	0.00324564	0.0168736	0.00181497	0.0175059	0.00251706	2.5426e-05	0.000620355	0.00212098	0.010936	0.0135261	0.00926853	0.0102005	0.00267162	0.00196169	0.00830595	0.00683732	0.0021015	0.002979	0.00386536	0.000574423	0.00213418	0.00243022	0.000287532	1.88264e-05	0.00322468	0.00370406	0.00429813	0.00228744	0.00377635	0.00016128	4.39658e-06	0.000774973	8.41302e-07	0.00289485	2.04094e-06	0.0218016	0.00760056	0.00872223	0.0126238	0.00382766	0.0107824
E3617024704	Non-Pregnant	0.0212683	0.0176891	0.018993	0.00862303	0.00234342	0.00367945	0.00272615	0.00272422	0.0149294	0.00111509	0.017594	0.00217118	4.74407e-05	0.000735948	0.00138593	0.0110168	0.013032	0.00845122	0.00925544	0.00347734	0.00242192	0.0086541	0.00628004	0.00123893	0.00139069	0.00325381	0.000186873	0.00118259	0.00272432	0.000429735	4.59339e-07	0.00186622	0.00416427	0.0041326	0.00275837	0.00322152	7.36388e-05	3.96784e-06	9.93877e-05	8.55216e-07	0.0025176	5.04521e-05	0.0211196	0.00756266	0.0096289	0.0123259	0.00416092	0.0129046
E3617024701	Non-Pregnant	0.0208446	0.0168741	0.017783	0.00869454	0.00170726	0.00248137	0.0039302	0.00232384	0.0161114	0.000993626	0.0192668	0.00274165	1.86368e-05	0.0015353	0.00119121	0.0112389	0.0124943	0.00796613	0.00715425	0.00369245	0.00248653	0.0081401	0.00484919	0.00119425	0.00137305	0.00280438	0.000202801	0.00113626	0.00234488	0.000318314	1.91614e-05	0.00166445	0.00397548	0.00437502	0.00295936	0.00412119	1.87698e-05	3.11584e-06	0.000337001	5.66351e-07	0.003373	3.90032e-05	0.0232869	0.00778217	0.00988647	0.0128445	0.00408972	0.0138383
E3617024675	Non-Pregnant	0.0231164	0.0179648	0.0195403	0.0102264	0.00286952	0.00402261	0.00293015	0.00253014	0.0125612	0.000867644	0.014947	0.00171853	5.51368e-05	0.000794786	0.00163684	0.0117813	0.0154397	0.00925805	0.00958611	0.00232391	0.0021862	0.00745916	0.00725584	0.00121212	0.00129348	0.00261541	0.000463704	0.00121794	0.00384233	0.000264797	6.25709e-07	0.00169019	0.00394575	0.00359174	0.00204641	0.0038518	3.88376e-05	3.04399e-06	0.000220842	5.50817e-07	0.00298895	2.98359e-06	0.0195612	0.00846804	0.0108324	0.0116617	0.00412334	0.0122478
E3617024674	Non-Pregnant	0.0185336	0.0159122	0.0172385	0.00754419	0.00239604	0.00244291	0.00317626	0.00172447	0.0138901	0.00112509	0.0177414	0.00267066	6.0821e-05	0.000948657	0.000797939	0.0116467	0.0138554	0.00958154	0.00848091	0.00403436	0.00195077	0.00832732	0.00698673	0.00092191	0.00120998	0.00166312	0.000120232	0.000663557	0.00223296	0.000799018	4.02378e-07	0.000571854	0.00367933	0.00578213	0.00361945	0.00347557	0.000182522	4.89417e-06	3.95079e-05	9.25643e-07	0.00438088	2.34865e-06	0.0245559	0.0077412	0.00966623	0.0120869	0.0041369	0.0135828
E3617024673	Non-Pregnant	0.0141846	0.0113892	0.0127809	0.0101072	0.00201851	0.00366315	0.00488514	0.00329735	0.016335	0.002659	0.0155253	0.0031383	0.000106227	0.00101325	0.00294341	0.0104349	0.0123422	0.00873278	0.0125824	0.00168857	0.00269908	0.00878036	0.00674005	0.00178122	0.00232891	0.00710058	0.000416992	0.00212979	0.00515521	0.00020522	7.59874e-07	0.00159934	0.00380874	0.00573954	0.00218004	0.00332002	2.94645e-06	1.70429e-05	0.000822412	3.62878e-06	0.00320849	2.35716e-06	0.0182499	0.0074457	0.00780885	0.0111614	0.00395645	0.0126972
E3617024665	Non-Pregnant	0.0196001	0.0152105	0.016807	0.00974918	0.00132766	0.00316915	0.00385233	0.0020814	0.0159058	0.00203992	0.0160122	0.00223162	0.000225714	0.000407259	0.00185396	0.0117372	0.0135722	0.00840203	0.00996712	0.00237061	0.00261736	0.0083583	0.00731782	0.00135035	0.0013527	0.00365945	0.000525424	0.00154168	0.00272995	0.000168372	4.47289e-06	0.00423528	0.0040065	0.00359215	0.00225566	0.00312559	0.000142351	3.4934e-05	0.000215795	6.04847e-06	0.00242854	5.11187e-06	0.0196336	0.00725509	0.00800893	0.0105458	0.00350276	0.0106739
E3617024660	Non-Pregnant	0.0178217	0.0130975	0.0150568	0.00969296	0.00239359	0.00230475	0.00455136	0.00212063	0.0180017	0.00274309	0.0180967	0.00442324	0.000310854	0.00142895	0.00181308	0.0106731	0.013058	0.00845957	0.00755132	0.00312665	0.002001	0.00800098	0.00807452	0.00171883	0.00215617	0.00408553	0.00099141	0.00162073	0.00358287	0.000539017	3.19969e-07	0.00358082	0.0037594	0.00355862	0.00258958	0.0031368	3.43762e-06	1.16338e-05	0.000617079	2.55975e-06	0.00283455	6.10403e-06	0.0192267	0.00836373	0.00854218	0.0120095	0.00377557	0.0134501
E3617024656	Non-Pregnant	0.0195825	0.0159066	0.0167234	0.00804203	0.00175258	0.0028763	0.00331789	0.00320347	0.0163122	0.0015998	0.0192653	0.00337597	1.42038e-05	0.00152698	0.00123875	0.0127832	0.0128589	0.00861652	0.0057138	0.00390521	0.00263196	0.00859187	0.00509368	0.00116259	0.00148658	0.00276541	0.000455391	0.00142806	0.00234454	0.000191111	8.16071e-07	0.00235882	0.00486025	0.00395461	0.00245049	0.00455988	3.6719e-05	2.23784e-06	0.000400045	5.03976e-07	0.00260794	2.14651e-05	0.0256982	0.00859564	0.00970052	0.0136004	0.00354744	0.012501
E3617024655	Non-Pregnant	0.0205215	0.0152509	0.0163657	0.00911362	0.00182557	0.00320362	0.00305445	0.00383582	0.0204003	0.00241582	0.0208188	0.003535	2.35429e-05	0.000868	0.00171191	0.011291	0.0116603	0.00739914	0.00734593	0.00321783	0.00221119	0.0085637	0.00535594	0.00103109	0.00129359	0.00433781	0.000561835	0.0017463	0.0031908	7.85099e-05	0.000106291	0.00442514	0.00378829	0.00360646	0.00242202	0.00539562	7.35073e-06	1.37605e-06	0.000255721	2.39887e-07	0.0016121	3.69273e-05	0.0229936	0.00961096	0.0103071	0.0121468	0.00340262	0.00978855
E3617024653	Non-Pregnant	0.0184037	0.015495	0.0159431	0.00759977	0.0020319	0.00222129	0.00333197	0.00176948	0.0151027	0.00109497	0.0196649	0.00292498	2.18684e-05	0.00134838	0.000891917	0.0109826	0.0132595	0.00846638	0.00814279	0.00454618	0.00239886	0.0084638	0.00554586	0.00102191	0.00125645	0.00190112	0.000363606	0.00089102	0.00213537	0.00051243	7.85796e-07	0.000811013	0.00358406	0.00452232	0.00292363	0.00282861	8.62909e-05	1.37052e-06	0.000115761	2.68922e-07	0.00575795	4.37194e-05	0.0252759	0.00768265	0.00997767	0.0137252	0.00322417	0.0145546
E3617024644	Non-Pregnant	0.0192289	0.0151481	0.0159985	0.0082297	0.00159505	0.0016342	0.00388489	0.00189841	0.0166459	0.00174137	0.0202573	0.00305374	5.16093e-05	0.00134192	0.0012917	0.0113909	0.0125559	0.00793095	0.00667405	0.00473624	0.00193747	0.00954123	0.00483587	0.00114474	0.00132134	0.00355113	0.000332171	0.0013702	0.00231175	0.000341834	1.91561e-05	0.00239294	0.00431651	0.00454566	0.00293542	0.00369046	2.87659e-05	7.09777e-07	0.000264211	1.54148e-07	0.00390354	1.18294e-05	0.0241705	0.00916927	0.0102065	0.0141399	0.00388505	0.0121343
E3617024637	Non-Pregnant	0.0196195	0.0162324	0.0164306	0.0075912	0.00244499	0.00172193	0.00347985	0.00194037	0.0138949	0.00144814	0.0170589	0.00224746	0.000152071	0.000902134	0.00111392	0.0110256	0.0107271	0.00796424	0.00628567	0.00333651	0.00191398	0.00956739	0.00544721	0.000845192	0.00112555	0.00245829	0.000720296	0.00118179	0.00200155	0.00066659	5.24456e-05	0.00177126	0.00380724	0.00487283	0.00355029	0.00385206	5.38502e-05	1.04089e-05	0.000162354	2.0828e-06	0.005662	5.49213e-05	0.0235977	0.00892167	0.0115325	0.0126843	0.00397802	0.0142098
E3617024606	Non-Pregnant	0.0205156	0.0173806	0.0167449	0.00781348	0.00181421	0.00181255	0.00362678	0.0017903	0.0165739	0.00127605	0.0216364	0.00329454	3.19656e-05	0.00190462	0.000961737	0.0116611	0.0129162	0.00792241	0.00645083	0.00524105	0.00174966	0.00833634	0.00544345	0.0011168	0.0012535	0.00226988	0.000334017	0.000400433	0.00170224	0.000649908	2.95559e-07	0.0013116	0.00376699	0.00452969	0.00407691	0.0029183	4.26481e-05	2.30114e-06	0.000132462	4.45099e-07	0.00467959	2.29075e-05	0.025649	0.00869047	0.0104823	0.0147346	0.00374059	0.0133045
E3617024590	Non-Pregnant	0.01916	0.0158801	0.0159816	0.00789513	0.00164738	0.00207746	0.00366569	0.00237429	0.0176045	0.00154367	0.0213443	0.00294084	9.53849e-05	0.00127803	0.0011872	0.0113744	0.013748	0.00827549	0.00593839	0.0035619	0.00222769	0.00860784	0.00541829	0.000832453	0.000922173	0.00261228	0.000375693	0.00100022	0.00207819	0.000401005	3.41486e-07	0.00251549	0.00466259	0.00473729	0.00294506	0.00340407	9.2418e-07	1.34155e-06	0.000177454	2.66955e-07	0.0033381	3.11967e-05	0.024488	0.0081332	0.00921661	0.0132385	0.00341369	0.0127513
E3617024579	Non-Pregnant	0.0211626	0.0156567	0.018264	0.0102812	0.00262778	0.00363886	0.00359651	0.0032191	0.0136969	0.00119909	0.0168583	0.00199823	0.0001851	0.00091099	0.00121364	0.0105376	0.0130839	0.00856614	0.00836681	0.00228341	0.00294315	0.00853014	0.00635991	0.00179317	0.00150203	0.0021733	0.000369257	0.00147707	0.00358422	8.53252e-05	5.44374e-05	0.00138119	0.00433214	0.00375846	0.00247147	0.00401027	2.50097e-06	1.15111e-05	0.000175815	2.49269e-06	0.00263141	3.01442e-06	0.0234189	0.0077069	0.00890108	0.0121073	0.00418141	0.0123674
E3617024572	Non-Pregnant	0.0199348	0.014497	0.0147644	0.0101133	0.00210776	0.00338845	0.00333413	0.00357826	0.0200428	0.0040426	0.0182108	0.00411211	0.000195281	0.000661768	0.00247233	0.0123052	0.0145763	0.00858971	0.00616178	0.00321578	0.00224012	0.00758435	0.00689934	0.00174618	0.00219556	0.0050233	0.000476166	0.00194022	0.00440235	0.000368952	2.54833e-06	0.0057737	0.00535538	0.00398538	0.00314912	0.00304661	4.99382e-06	2.18608e-05	0.000361844	4.13675e-06	0.00194097	9.0386e-05	0.0197478	0.00819881	0.00847076	0.0146361	0.00298159	0.00989406
E3617024554	Non-Pregnant	0.0185353	0.0164648	0.0168907	0.00728527	0.00217865	0.00218979	0.00347638	0.00172586	0.0146782	0.00141504	0.0191086	0.00277592	1.87592e-05	0.0014064	0.000797366	0.0119641	0.0142855	0.00975383	0.00778631	0.00496446	0.00273996	0.008286	0.00552483	0.0011779	0.00127399	0.00181488	0.000500465	0.000630624	0.00185822	0.000738587	4.08094e-07	0.000172831	0.00422852	0.00488358	0.0031224	0.00251585	5.8611e-05	1.18973e-06	7.03784e-05	1.97977e-07	0.00546401	1.28374e-05	0.0264334	0.00758378	0.00996482	0.0156668	0.00376223	0.0156323
E3617024552	Non-Pregnant	0.0189037	0.0155976	0.0163149	0.00759304	0.00171854	0.00183975	0.0035304	0.00182272	0.0164345	0.00138395	0.0205704	0.00311298	3.37115e-05	0.001	0.00071917	0.0106206	0.0118164	0.0069791	0.00755685	0.00467927	0.00174808	0.00816313	0.00427153	0.000803188	0.000906226	0.0027306	0.000216725	0.000724718	0.00197186	0.000430258	6.58233e-07	0.00117443	0.00368289	0.00455302	0.00371765	0.00336431	5.5154e-05	1.22801e-06	0.000167958	2.61381e-07	0.00421219	1.93838e-05	0.0246485	0.00778936	0.0104699	0.0130945	0.0035117	0.0130387
E3617024533	Non-Pregnant	0.0207612	0.0160499	0.0168197	0.00852999	0.00210344	0.00210016	0.00370314	0.0024509	0.0182147	0.00212032	0.0193664	0.00365914	4.88353e-05	0.0017689	0.00117577	0.0113463	0.0119679	0.00737185	0.00721121	0.00354469	0.00184219	0.00768543	0.00600846	0.00182989	0.00214337	0.00390193	0.000585687	0.00180201	0.00296108	0.000234513	0.00011347	0.00344003	0.00332203	0.00382459	0.00229558	0.00468145	7.51274e-05	5.13673e-06	0.000388576	1.06498e-06	0.00257118	7.99806e-05	0.021714	0.00950784	0.00970261	0.0129116	0.00382075	0.0111424
E3617024532	Non-Pregnant	0.0178231	0.0146934	0.0154182	0.00815879	0.00213752	0.00288984	0.00343249	0.00238224	0.0156545	0.00216718	0.0170097	0.00328577	0.000155117	0.00150427	0.00153779	0.011977	0.0146263	0.00989248	0.009757	0.00331165	0.0022516	0.00870801	0.00565083	0.00148995	0.00173206	0.00394343	0.000526069	0.00158191	0.00291986	0.000216358	4.92388e-07	0.00190609	0.00421961	0.00532421	0.00310761	0.00312076	1.76298e-06	1.18569e-05	0.00051126	2.92734e-05	0.0044532	2.75341e-06	0.0219486	0.00816124	0.00921495	0.0138206	0.00445821	0.0143387
E3617024530	Non-Pregnant	0.019043	0.0140177	0.0167843	0.00881446	0.00133149	0.00307061	0.00324269	0.00365731	0.0203649	0.00329706	0.0188657	0.004899	0.000272069	0.000906221	0.00124014	0.0100579	0.0127417	0.00742213	0.00988488	0.00311162	0.00154945	0.00987072	0.00775518	0.00160661	0.0019014	0.0052842	0.000350057	0.00191115	0.00206577	0.000437201	2.48428e-06	0.00413846	0.00246324	0.00398098	0.00283671	0.00340623	0.000138188	2.96664e-05	0.000281274	5.424e-06	0.00380312	4.72012e-06	0.022715	0.00583117	0.00904551	0.011645	0.00391221	0.0105664
E3617024512	Non-Pregnant	0.0186898	0.0163822	0.0167277	0.00880361	0.00179433	0.00403698	0.00273587	0.00308522	0.0144002	0.000975845	0.0176276	0.00207534	0.000182645	0.0011111	0.000630997	0.00957405	0.0134503	0.00830567	0.0102866	0.0031397	0.00233053	0.0097615	0.00529632	0.00181648	0.00160069	0.00184119	0.000713056	0.00158184	0.00309052	0.000594711	8.45958e-07	0.000446869	0.00337777	0.00337181	0.00276843	0.00360012	0.000110384	1.56454e-05	5.39663e-06	2.73235e-06	0.004544	1.52661e-06	0.0221022	0.00683922	0.00875792	0.0122942	0.00384799	0.0174445
E3617024499	Non-Pregnant	0.0207811	0.0161134	0.017418	0.00836819	0.00204458	0.00271518	0.00324223	0.00289922	0.0161266	0.0020739	0.0174095	0.00351654	3.25853e-05	0.0010249	0.00143505	0.0110303	0.0137456	0.0081751	0.00925301	0.00357039	0.00220538	0.00785413	0.00574213	0.00113307	0.00140921	0.00313237	0.000917247	0.00118486	0.00290145	0.000244554	2.01744e-06	0.0022962	0.00367003	0.00435596	0.00279253	0.0040073	3.03613e-05	5.74604e-06	0.000272947	1.4415e-06	0.00360294	9.28077e-05	0.0233269	0.0086826	0.00941499	0.0131603	0.00383053	0.0115251
E3617024490	Non-Pregnant	0.0197112	0.0140282	0.0157153	0.0103008	0.00192446	0.0035473	0.00371567	0.00392908	0.0206445	0.00320244	0.0188575	0.00371849	9.4511e-05	0.000447128	0.0020676	0.0108994	0.0135398	0.00815023	0.00909932	0.00262427	0.00227022	0.00747785	0.0076004	0.00235656	0.00262671	0.0048053	0.000872864	0.00232496	0.004678	0.000129444	1.46662e-06	0.00533801	0.00423381	0.00508102	0.0027569	0.00406641	3.12394e-05	9.84354e-06	0.00112923	2.02782e-06	0.00100616	1.91217e-05	0.0200786	0.00911663	0.00921205	0.0141117	0.00339096	0.00899286
E3617024489	Non-Pregnant	0.0217196	0.0162904	0.0172465	0.00943807	0.00177311	0.003066	0.00343535	0.00284898	0.0147999	0.00184681	0.0165917	0.00269826	1.28922e-05	0.000958148	0.00123748	0.0129199	0.0140097	0.00956198	0.00775887	0.00356469	0.00269913	0.00953029	0.00590318	0.000944605	0.00105677	0.0025974	0.000533474	0.00136054	0.00158874	0.000203856	1.43247e-06	0.00230503	0.00469749	0.0037599	0.0022031	0.00442776	7.20084e-05	2.44826e-06	0.000276653	4.4821e-07	0.0032488	5.70972e-05	0.021874	0.00894048	0.0102149	0.0126149	0.00349186	0.0129508
E3617024482	Non-Pregnant	0.0184957	0.014656	0.0159178	0.00796029	0.0018697	0.0029343	0.00291504	0.00273349	0.0149407	0.00190902	0.0166504	0.0023969	5.41055e-05	0.0010493	0.00120626	0.0116816	0.0143164	0.00875591	0.00914815	0.00390023	0.00267776	0.00819219	0.00752541	0.00154611	0.00168809	0.00250869	0.000520192	0.00128775	0.00305744	0.00074464	1.06557e-06	0.0019683	0.00372548	0.00442515	0.00295836	0.00282206	0.000320937	2.84152e-06	0.000280583	5.42837e-07	0.00387954	4.40301e-06	0.0237836	0.00798482	0.00890962	0.0141339	0.00364229	0.0121264
E3617024478	Non-Pregnant	0.0197398	0.0160727	0.0173383	0.0087525	0.00215556	0.00311766	0.00344311	0.00287896	0.0150525	0.00188069	0.0172515	0.00318307	4.78873e-05	0.00120099	0.00138882	0.0112435	0.0138826	0.00856962	0.00774442	0.00321164	0.00248555	0.00805081	0.00624296	0.00115862	0.00125265	0.00259256	0.000448597	0.00125227	0.00311189	0.000268359	4.27932e-05	0.00177642	0.00389571	0.00425094	0.00295164	0.00381699	8.6355e-05	2.32837e-06	0.000166369	4.36917e-07	0.00359467	2.16595e-05	0.0235159	0.00811591	0.00990256	0.0129985	0.00371798	0.0134976
E3617024469	Non-Pregnant	0.0185424	0.0121248	0.011698	0.0133433	0.0011536	0.00408178	0.00546308	0.00684057	0.0237534	0.00504134	0.0192243	0.00602123	8.00787e-06	0.000337864	0.00399538	0.013786	0.0115328	0.00840983	0.00922991	0.00230717	0.00323784	0.00964792	0.00613821	0.00262336	0.00397522	0.00753405	0.00134987	0.00464899	0.00531605	4.18971e-06	2.68682e-05	0.0064523	0.00461426	0.00657191	0.00363192	0.00458525	8.12432e-07	1.19508e-06	0.00135055	1.52504e-07	0.000566474	2.72524e-05	0.0185576	0.0072303	0.00866526	0.0149405	0.00362883	0.0069218
E3617024463	Non-Pregnant	0.0213481	0.017063	0.0169985	0.00926079	0.00215262	0.00304041	0.00375178	0.00254727	0.0132012	0.000991864	0.0170873	0.00223884	2.67596e-05	0.00110701	0.00124406	0.0118135	0.0143222	0.0088717	0.00892981	0.00365353	0.00237167	0.00807749	0.00478478	0.00106579	0.00154045	0.0021419	0.000412252	0.00100489	0.00245072	0.00029766	6.05017e-07	0.0011103	0.00405016	0.00470123	0.0032402	0.00377761	1.29148e-06	1.53387e-06	0.000295429	2.5403e-07	0.00335552	7.80759e-05	0.0232048	0.0090049	0.0104466	0.0134085	0.00375172	0.0132313
E3617024432	Non-Pregnant	0.0213629	0.0164422	0.0171744	0.0105813	0.00237743	0.00405168	0.0032983	0.00400134	0.017087	0.00188017	0.0181703	0.00283989	3.99982e-05	0.00073839	0.00160728	0.011485	0.0130423	0.00844202	0.00905092	0.00306387	0.0017967	0.00686931	0.00658338	0.00170821	0.00194312	0.00355372	0.000367621	0.00169683	0.00276138	8.54849e-05	5.91125e-07	0.00382421	0.00418361	0.00391797	0.00214241	0.00334046	1.14915e-06	4.88743e-06	0.000552501	9.31614e-07	0.00209116	3.30383e-05	0.0209448	0.00884017	0.00989494	0.0119376	0.00396811	0.0111841
E3617024390	Non-Pregnant	0.0181111	0.0147562	0.0150698	0.00880684	0.00242145	0.002418	0.00418752	0.00313117	0.0173925	0.00236841	0.0192617	0.00364538	0.000125364	0.000992318	0.00159988	0.0116967	0.0132904	0.0095658	0.00853418	0.00308387	0.00232848	0.00766456	0.00684021	0.00137893	0.00143989	0.00316542	0.000600604	0.0014144	0.00308441	0.000226724	5.28065e-05	0.00261343	0.00405139	0.00419153	0.00314578	0.00379941	0.000106479	1.40848e-05	0.000216947	2.70494e-06	0.00357502	5.68607e-05	0.0205434	0.00713651	0.010269	0.0130267	0.00285085	0.0131372
E3617024377	Non-Pregnant	0.0197296	0.0154105	0.0169125	0.00842084	0.00171744	0.00322014	0.0034117	0.00286118	0.0185944	0.00141979	0.0201801	0.00300576	0.0001362	0.00102443	0.00138417	0.0101698	0.0147026	0.0084092	0.00819796	0.00333947	0.0016509	0.00761329	0.00618234	0.00143122	0.00166992	0.00369522	0.00059466	0.00148874	0.00224358	0.000121962	2.26924e-05	0.00345684	0.00415753	0.00406826	0.00275817	0.00272847	2.31158e-05	3.69563e-06	0.00023738	7.28074e-07	0.00276491	1.9502e-06	0.0244027	0.0079542	0.00933769	0.0118008	0.00373216	0.0118736
E3617024369	Non-Pregnant	0.0205409	0.015679	0.0158779	0.0108683	0.00313492	0.00383173	0.0041866	0.00240609	0.0117828	0.00147506	0.0135842	0.00167399	0.000884531	0.00142659	0.00091906	0.00816996	0.0129456	0.00902818	0.00702515	0.00246193	0.00234095	0.00839945	0.0069104	0.00173909	0.00202623	0.00190194	0.000366705	0.000780302	0.00412533	0.000573229	3.85696e-06	0.00138576	0.00364206	0.00464662	0.0026202	0.00316564	0.000134597	3.32641e-05	0.000135018	5.89889e-06	0.0036874	2.18154e-06	0.0228487	0.00643045	0.0111332	0.0122245	0.00429719	0.0150327
E3617024368	Non-Pregnant	0.0197026	0.017452	0.0174249	0.00693862	0.00191117	0.00207376	0.00310458	0.00183447	0.014483	0.00121896	0.0200159	0.00274128	1.70129e-05	0.00176129	0.000766571	0.0123381	0.013795	0.00912099	0.00644961	0.00497909	0.00225178	0.0098451	0.00572302	0.00100403	0.00119354	0.00169997	0.000189459	0.000430612	0.00143358	0.000477902	2.44281e-07	0.000570219	0.00431397	0.0044554	0.00321959	0.00329894	1.17551e-05	1.02102e-06	7.43188e-05	2.10883e-07	0.00593341	8.20632e-07	0.0248843	0.00793353	0.0096561	0.0145458	0.00393518	0.0159559
E3617024365	Non-Pregnant	0.0222318	0.0174554	0.0177209	0.00924545	0.00192696	0.00306469	0.00319808	0.00343368	0.0179214	0.00138495	0.0202776	0.00277762	7.40432e-05	0.000954063	0.00113773	0.0114091	0.0115427	0.00788599	0.00716802	0.00338243	0.00172535	0.00794544	0.0052321	0.00110718	0.00125067	0.00258279	0.000300357	0.00133693	0.00234816	0.000246099	1.93462e-05	0.00269127	0.00423474	0.00376636	0.00285095	0.00495376	9.91632e-06	7.10472e-07	0.000348493	1.49335e-07	0.0023464	1.79883e-05	0.0234003	0.00944127	0.0105687	0.0126788	0.00432663	0.0106718
E3617024352	Non-Pregnant	0.0196488	0.0172366	0.0178647	0.00688276	0.00234707	0.00227254	0.00321867	0.00177056	0.0131747	0.000750305	0.0189646	0.00187261	2.92268e-05	0.00176358	0.00064956	0.0129977	0.0152136	0.00984637	0.0073852	0.00501884	0.00214356	0.00855337	0.00535323	0.00113099	0.00131684	0.00186275	0.000342459	0.00045812	0.00149371	0.000510289	3.38667e-07	0.00048518	0.00416577	0.00449907	0.00392457	0.00347716	9.07887e-05	5.26092e-07	6.41296e-05	1.10718e-07	0.00586212	1.4046e-06	0.0240274	0.00880364	0.01039	0.0139521	0.004026	0.0161141
E3617024325	Non-Pregnant	0.0222514	0.0170947	0.0176676	0.0106802	0.00244978	0.00411497	0.00346216	0.00349283	0.0170263	0.00195889	0.0179092	0.00306672	0.000140106	0.000659186	0.00192618	0.0108246	0.0137946	0.00791931	0.00934708	0.0029724	0.00271652	0.00861257	0.0064656	0.00131082	0.00134429	0.00347223	0.000424486	0.00142076	0.00287473	0.00013249	3.0231e-05	0.00348423	0.00402635	0.00440154	0.0026629	0.0037312	0.000127321	4.82965e-06	0.000291561	8.18662e-07	0.00287279	4.02471e-06	0.0207495	0.00860863	0.00958854	0.0115514	0.00338244	0.0119396
E3617024319	Non-Pregnant	0.0217173	0.0164	0.017037	0.0103098	0.00310257	0.00421084	0.00285788	0.00351851	0.0147826	0.00244072	0.014004	0.00319076	9.07715e-05	0.000374526	0.00202751	0.0116249	0.0151364	0.00847731	0.0101203	0.00199496	0.00222994	0.00627035	0.00723519	0.0014479	0.0020825	0.00334437	0.000664871	0.00173545	0.0038263	9.64495e-05	1.94784e-06	0.00215738	0.00417565	0.0037841	0.00225454	0.00369941	0.000105883	1.11956e-05	0.000359172	2.32208e-06	0.00158101	4.71631e-06	0.0188979	0.0091982	0.00936441	0.0121088	0.00468285	0.0123362
E3617024314	Non-Pregnant	0.0213465	0.0172838	0.0172154	0.00849791	0.00189327	0.00217055	0.00357906	0.00308794	0.0177917	0.00218152	0.0195189	0.0034706	6.88295e-05	0.00104259	0.00161859	0.0118202	0.0127064	0.00861533	0.00776107	0.00448889	0.0014759	0.00717984	0.00480736	0.00138301	0.00147898	0.00281354	0.000398297	0.00179793	0.00244797	0.000124059	3.11949e-05	0.00287251	0.00453817	0.00418882	0.00285374	0.00523313	5.92605e-05	8.67835e-06	0.000426509	1.6293e-06	0.00356955	0.000180889	0.0231595	0.00886324	0.00953504	0.0125549	0.00376361	0.0103442
E3617024310	Non-Pregnant	0.019994	0.0164583	0.0180449	0.00910657	0.00205157	0.00343325	0.00337053	0.00247378	0.0161303	0.00121286	0.0182041	0.00185164	0.000116183	0.00083979	0.00131864	0.011684	0.015076	0.00888741	0.00965588	0.00297269	0.00254218	0.00848726	0.00672047	0.00117857	0.0012623	0.00238947	0.000510822	0.00142309	0.0019699	0.000647678	1.91943e-05	0.00293663	0.00381337	0.00352412	0.00226828	0.00363149	8.19622e-05	7.93006e-06	0.000103201	1.48199e-06	0.00368256	2.45493e-05	0.0218157	0.00764482	0.0092149	0.0131894	0.00396036	0.0126905
E3617024306	Non-Pregnant	0.0177564	0.0149786	0.0178994	0.0085156	0.00260158	0.00387634	0.0036638	0.00259901	0.0136866	0.00196578	0.0140537	0.00292502	0.000209393	0.00070627	0.000993162	0.0104069	0.0143709	0.0102789	0.0113874	0.00238292	0.00359352	0.00824471	0.00785203	0.00167148	0.00120474	0.00212785	0.000814564	0.000715108	0.00274179	0.000200959	5.64168e-07	0.00118391	0.00474882	0.00474983	0.00251971	0.00392186	0.000471676	1.18274e-05	0.000152244	2.13578e-06	0.0040612	0.000149127	0.0232711	0.0101223	0.00866967	0.0127225	0.00410422	0.0136091
E3617024215	Non-Pregnant	0.0197717	0.01619	0.0162076	0.00872814	0.00185416	0.00298475	0.00336463	0.00284022	0.0170381	0.00147413	0.0201858	0.00283459	3.47834e-05	0.00122143	0.00120295	0.0120206	0.0137119	0.00868093	0.00754697	0.00403394	0.00228175	0.00845684	0.00565397	0.00113101	0.00132999	0.00295076	0.00052465	0.0011791	0.00180068	0.000226246	1.00913e-06	0.00276671	0.00428143	0.00447076	0.00305829	0.00355687	8.33745e-07	1.84547e-06	0.000253252	3.58554e-07	0.00347227	1.81627e-05	0.0239504	0.00967783	0.00987682	0.0131871	0.00361788	0.0129611
E3617024199	Non-Pregnant	0.0213343	0.0165392	0.0181438	0.00795208	0.000847523	0.00259381	0.00315686	0.0027293	0.0175161	0.00261454	0.0178029	0.00415912	0.00055893	0.00178329	0.00143903	0.0120137	0.0111776	0.00746267	0.00759184	0.00308026	0.00212099	0.00872494	0.00692301	0.00113472	0.00127759	0.00350315	0.000194928	0.00147508	0.00236701	0.000166563	3.34248e-06	0.00356745	0.00429012	0.00314885	0.0022248	0.00385923	3.65901e-06	1.22684e-05	0.00013659	2.25364e-06	0.00322104	0.000130924	0.02333	0.00827364	0.00952325	0.0118757	0.00399893	0.0119901
E3617024156	Non-Pregnant	0.0209011	0.0181684	0.0183578	0.00748905	0.00184506	0.0019975	0.00299529	0.00129542	0.0151128	0.00080236	0.0191727	0.0029996	0.000118949	0.00121797	0.00104197	0.00979858	0.0127711	0.00874741	0.00755383	0.00386377	0.00254337	0.00731607	0.00579639	0.00100095	0.00111054	0.00255792	0.000225612	0.00109932	0.00236709	0.000608482	2.01461e-05	0.000601499	0.00360944	0.00393934	0.00281229	0.00269681	8.47335e-05	3.34588e-06	1.40821e-06	5.97478e-07	0.00561993	6.42687e-05	0.0261178	0.0076399	0.0100493	0.0139786	0.00351565	0.0133932
E3617024145	Non-Pregnant	0.0188507	0.0158146	0.0160775	0.00833089	0.00198966	0.00288821	0.00327331	0.00294598	0.018376	0.0013281	0.0216883	0.00256142	2.11071e-05	0.00079025	0.00115528	0.0119121	0.0140752	0.0091082	0.00853693	0.00396006	0.00246437	0.00946692	0.00622724	0.00136667	0.00154638	0.00256717	0.000448794	0.000901415	0.00190675	0.000468867	1.8523e-07	0.00314107	0.00445436	0.0044437	0.00250646	0.0031035	5.08928e-05	3.14619e-07	0.000154038	5.92463e-08	0.00311862	1.36659e-05	0.0229131	0.00838272	0.0093968	0.0143191	0.00386427	0.0133569
E3617024103	Non-Pregnant	0.0201706	0.0149912	0.0163465	0.00983063	0.00228513	0.00378228	0.00313284	0.00346741	0.0174297	0.00204986	0.019103	0.00324009	2.90982e-05	0.000638284	0.00226543	0.0114646	0.013197	0.00835673	0.00904295	0.00240333	0.00254864	0.00713441	0.00494696	0.00159832	0.00193256	0.00292273	0.000588594	0.000846823	0.00277822	0.000119932	3.0205e-06	0.00320641	0.00412583	0.00458192	0.00264787	0.00450126	1.9369e-05	5.12837e-06	0.000709178	9.7732e-07	0.00179082	0.000235295	0.0202935	0.00923895	0.00961324	0.0118881	0.00395951	0.0106598
E3617024095	Non-Pregnant	0.0202809	0.0172518	0.0179054	0.00849886	0.0019515	0.00270614	0.00374679	0.00260907	0.0167014	0.00150979	0.0193779	0.00258227	7.38836e-05	0.00110795	0.00157571	0.00969856	0.012024	0.00775099	0.00705333	0.00267659	0.00205794	0.00746457	0.00598137	0.00110404	0.00138786	0.00345018	0.000472161	0.00144659	0.00286647	0.000189514	3.47498e-06	0.00266497	0.00398218	0.00406879	0.00265405	0.00394441	9.19475e-05	7.34256e-06	0.000344237	1.37247e-06	0.00456224	3.56325e-05	0.0208535	0.00878913	0.0109924	0.013158	0.00365857	0.0118757
E3617024088	Non-Pregnant	0.0181182	0.0147005	0.0149197	0.0105649	0.00233997	0.00387001	0.00395152	0.00308711	0.0168755	0.00226781	0.0170617	0.00318124	0.000195562	0.00106128	0.00126232	0.0115704	0.0135677	0.00814179	0.0100925	0.00387628	0.00237277	0.00827312	0.00672131	0.00140698	0.00133169	0.00384462	0.000577961	0.00164956	0.00282602	0.000886931	2.04011e-06	0.00263085	0.00417705	0.00376723	0.00241495	0.0032577	3.73862e-06	2.5193e-05	0.000236272	4.58313e-06	0.00298819	2.0496e-06	0.0205202	0.00744095	0.00881695	0.0148531	0.00308761	0.0107997
E3617024084	Non-Pregnant	0.0206696	0.0160847	0.0168817	0.00899703	0.00182876	0.00318247	0.00303384	0.00340754	0.0167587	0.00234535	0.016693	0.00307075	6.56268e-05	0.00043527	0.00207938	0.0110056	0.0133608	0.008308	0.0105022	0.0032567	0.00233806	0.00734586	0.00705675	0.00145138	0.00202834	0.00315837	0.000506129	0.00178846	0.00388517	0.000106095	3.26234e-06	0.00347971	0.00412627	0.0043648	0.00258625	0.00411948	4.88453e-05	7.97366e-06	0.000273886	1.8047e-06	0.00183418	7.52829e-05	0.0203744	0.0092269	0.0103793	0.0120719	0.00341493	0.00885479
E3617024060	Non-Pregnant	0.0219865	0.0179595	0.018409	0.00977651	0.00259592	0.00328454	0.00326032	0.00177695	0.0128852	0.00105971	0.0154545	0.00154703	0.000115569	0.000878593	0.00105958	0.0112612	0.0138037	0.00926169	0.00903285	0.0026224	0.00215293	0.00832038	0.00649659	0.00133	0.00132996	0.00231603	0.000330807	0.00146975	0.00278304	0.000373572	5.62063e-07	0.000763359	0.00423534	0.00391308	0.00243896	0.00400676	0.000209579	8.77706e-06	0.000130878	1.85777e-06	0.00375918	2.31925e-06	0.0230721	0.00773434	0.0102773	0.0120644	0.00360206	0.0141258
E3617024043	Non-Pregnant	0.0226861	0.0171079	0.0174557	0.0108803	0.00241446	0.0034197	0.00444252	0.0026117	0.0159417	0.00217321	0.0162511	0.0031219	0.000135241	0.000753839	0.00142226	0.0115182	0.0157765	0.00901549	0.00794311	0.00223149	0.00210489	0.00807456	0.00515299	0.0015796	0.00184175	0.00347664	0.000413809	0.00211566	0.00308999	0.000142279	4.45909e-07	0.00388451	0.00532242	0.00409179	0.00217111	0.0035661	2.42175e-06	1.41538e-05	0.000598995	2.50632e-06	0.00162216	5.63537e-06	0.0218863	0.00879232	0.0102672	0.0122618	0.00311932	0.00991184
E3617024042	Non-Pregnant	0.0193814	0.0157079	0.0165424	0.00825087	0.00178809	0.00308706	0.00313517	0.00321536	0.0182779	0.00222088	0.0197134	0.00348026	5.83929e-05	0.00116266	0.00189233	0.010709	0.0134111	0.00822306	0.0084768	0.00344789	0.00211991	0.00728065	0.00615834	0.00142739	0.00190863	0.00366577	0.000434282	0.00147039	0.00307404	0.00025601	8.11778e-06	0.00271366	0.0043141	0.00424458	0.00262231	0.00346539	4.73143e-05	5.09877e-07	0.000392899	1.1204e-07	0.00277374	1.83107e-05	0.0212406	0.00842728	0.00883621	0.0124926	0.0035842	0.0120676
E3617024028	Non-Pregnant	0.0210686	0.0162959	0.015477	0.0114696	0.00207299	0.004412	0.003619	0.00273586	0.0153921	0.00155456	0.0156161	0.00291074	0.000263452	0.00106994	0.001162	0.00696742	0.0141241	0.00631306	0.00497753	0.0019118	0.00183794	0.00560119	0.0080725	0.000750617	0.00281027	0.0046472	0.000467363	0.002263	0.00279708	7.23964e-05	3.79471e-06	0.00201386	0.00391659	0.00307294	0.00216102	0.00221858	7.39143e-06	5.57327e-05	6.79748e-06	1.15491e-05	0.00172773	5.64256e-06	0.0223009	0.00983419	0.0141892	0.0118303	0.00352041	0.00958631
E3617024023	Non-Pregnant	0.0216952	0.0181376	0.0182185	0.00888745	0.00240872	0.00413493	0.00260562	0.00293534	0.0137514	0.00182644	0.0151191	0.00252612	0.000163767	0.000855024	0.00131012	0.0116994	0.0160865	0.0103953	0.00953871	0.00294261	0.0023211	0.00860822	0.00727701	0.00147375	0.00137274	0.00330026	0.000235441	0.000658494	0.0036202	8.16511e-05	2.03904e-07	0.00168089	0.00500135	0.00485427	0.00310126	0.00341805	1.80831e-06	1.30338e-05	0.00031049	2.29661e-06	0.00252779	5.50264e-05	0.020494	0.00900638	0.0100013	0.0108841	0.00429455	0.0137454
E361701801	Non-Pregnant	0.0224006	0.0174841	0.0200455	0.00929054	0.00214507	0.00315139	0.0033001	0.00253785	0.0168825	0.00202011	0.0179558	0.00260993	0.000109395	0.000896677	0.00129817	0.00967825	0.0117548	0.00749447	0.00772497	0.0030978	0.00229517	0.00717667	0.00571087	0.00089924	0.00114998	0.00257256	0.000501173	0.00134193	0.00347076	8.51079e-05	8.87142e-07	0.00211844	0.00425268	0.00441016	0.00258097	0.00242025	0.000120479	1.03476e-05	0.000123606	1.97062e-06	0.00289939	3.75944e-06	0.0218243	0.00746048	0.00721468	0.0121769	0.00367826	0.010738
E3617013698	Non-Pregnant	0.021823	0.0181472	0.0188726	0.00856985	0.00193706	0.00272268	0.00343634	0.00230288	0.0163459	0.00116922	0.0195425	0.00271731	8.45793e-05	0.00100793	0.00104949	0.0106825	0.0129851	0.00839928	0.00618323	0.0035143	0.00216123	0.00798213	0.00554828	0.000917599	0.000947557	0.0021592	0.000269547	0.00102662	0.00207683	0.000300054	3.30951e-07	0.00243564	0.00389899	0.00405682	0.00258386	0.00393209	8.97407e-05	7.23838e-07	0.000113905	1.66414e-07	0.00328001	3.60164e-05	0.0240723	0.00814467	0.00958997	0.0129957	0.00335899	0.0128764
E3617013658	Non-Pregnant	0.0209665	0.017164	0.0178255	0.00988212	0.00230281	0.00393481	0.00318929	0.00289201	0.0149528	0.000988446	0.017606	0.00212625	3.53029e-05	0.000716801	0.00144557	0.0115352	0.013402	0.00829551	0.00964247	0.00324	0.0021223	0.00782482	0.00638453	0.00136547	0.00171421	0.00192283	0.000450369	0.000681215	0.00307828	0.000348558	9.93236e-07	0.0021757	0.00381782	0.00434877	0.00283985	0.0031753	7.80224e-05	5.923e-06	0.000292669	1.10911e-06	0.00294339	0.000158512	0.0207016	0.00766059	0.00932075	0.0120529	0.00401894	0.0121065
E3617013639	Non-Pregnant	0.0234552	0.0188539	0.0187586	0.00869679	0.00204258	0.0026381	0.0032927	0.00259567	0.0165563	0.00242473	0.0183869	0.00358656	0.000146796	0.000659904	0.00153232	0.010528	0.0114662	0.00662834	0.0071128	0.00340513	0.00260652	0.00745151	0.00592498	0.00111047	0.00183357	0.00354183	0.000340735	0.00128005	0.00289037	0.00013638	1.53473e-06	0.00211065	0.00338795	0.00386017	0.00231371	0.00299404	8.16516e-05	8.94343e-06	0.000125855	1.66262e-06	0.00374032	8.22905e-05	0.023582	0.00839225	0.0103923	0.0145164	0.00400922	0.0101213
E3617013623	Non-Pregnant	0.0188018	0.0161357	0.0166271	0.00675075	0.00202121	0.0016893	0.00281944	0.00131604	0.0133503	0.000899206	0.0175466	0.00185213	6.85944e-05	0.0013171	0.0012399	0.012646	0.0152024	0.0100867	0.00872086	0.00459443	0.0027784	0.00810182	0.00653056	0.000916471	0.00108658	0.00373623	0.000187162	0.00122272	0.00263946	0.000561166	7.13224e-07	0.000289943	0.00399439	0.00421479	0.0028453	0.00374777	9.29009e-05	9.9881e-07	3.32558e-05	1.67948e-07	0.00434753	1.83767e-05	0.0241527	0.00861979	0.0100975	0.0144539	0.00299777	0.0133169
E3617013609	Non-Pregnant	0.0187111	0.0160812	0.0164766	0.00816168	0.0022081	0.00305468	0.00305502	0.00211926	0.014157	0.00102373	0.0169919	0.00254733	5.1338e-05	0.00112192	0.00101036	0.0119155	0.0152174	0.00946508	0.00872058	0.00356865	0.00250459	0.00821482	0.00700696	0.000901745	0.00094708	0.0023721	0.000292288	0.0014248	0.00289974	0.000623206	1.00625e-06	0.00110187	0.0045374	0.0041421	0.00292671	0.00318551	0.000131714	4.99892e-06	0.000109891	9.50856e-07	0.00356709	4.42299e-05	0.0230182	0.00914518	0.010305	0.0139001	0.00390373	0.0139183
E3617013607	Non-Pregnant	0.0194497	0.0159251	0.0169027	0.0084211	0.00240488	0.00286247	0.00307082	0.00244916	0.0153894	0.00165152	0.0185891	0.00269364	0.000178166	0.00124428	0.00132559	0.0104711	0.0125343	0.00855848	0.00812986	0.00307634	0.00282135	0.00865607	0.00697659	0.000980087	0.00123067	0.00334928	0.000417066	0.000856823	0.00253156	0.000663082	1.83002e-06	0.00192773	0.00361819	0.00384044	0.0024505	0.00308152	3.89687e-05	3.31692e-06	8.37795e-05	6.74004e-07	0.00447401	4.08712e-05	0.0222395	0.00820956	0.0102413	0.0122786	0.00431334	0.013409
E3617013603	Non-Pregnant	0.0197821	0.0159153	0.0185765	0.00863585	0.00129753	0.00267216	0.00337403	0.00287775	0.0166365	0.00179089	0.0186382	0.00407009	7.09648e-05	0.000770723	0.00175474	0.0112295	0.013425	0.00761654	0.00787443	0.00260691	0.00146691	0.00811533	0.00430991	0.00157459	0.0017616	0.00356637	0.000655802	0.00208101	0.00286604	0.000121299	1.33376e-06	0.00191795	0.00364043	0.00351126	0.00229709	0.00352415	2.94309e-06	1.24337e-05	0.000363449	2.39195e-06	0.00241013	4.48628e-06	0.0224306	0.00846101	0.00985721	0.0112356	0.00320051	0.0116223
E3617013561	Non-Pregnant	0.0196374	0.0147813	0.0143695	0.0104143	0.00155573	0.00322576	0.00378078	0.00408304	0.0207577	0.00256934	0.019712	0.00335781	6.00282e-05	0.000490602	0.00203829	0.0120476	0.0125985	0.008239	0.00830218	0.00259436	0.00208923	0.00849291	0.0060327	0.00222434	0.00248407	0.00454922	0.000591655	0.00195594	0.00322555	8.13391e-05	4.74497e-06	0.0057078	0.00465337	0.0039351	0.00230368	0.00382686	3.56657e-05	1.21126e-05	0.000666231	2.18556e-06	0.00189137	4.81399e-06	0.0228412	0.00893314	0.00941419	0.0123958	0.00345167	0.00890634
E3617013520	Non-Pregnant	0.0202666	0.0167868	0.018888	0.00849985	0.00203233	0.00235776	0.00400815	0.00226371	0.0143803	0.00243497	0.0148121	0.003362	0.000211953	0.000934894	0.00124003	0.0104055	0.0114772	0.0078582	0.00743232	0.00186879	0.00227172	0.00798574	0.00605584	0.000961635	0.000968765	0.00375754	0.000359497	0.00182822	0.00315002	0.000407531	2.83345e-06	0.00174052	0.0044186	0.00546969	0.00340947	0.00316565	4.56716e-06	1.99118e-05	0.000105979	3.75206e-06	0.00335302	0.000203743	0.0214197	0.0079729	0.0085883	0.00911786	0.00391096	0.0107692
E3617013460	Non-Pregnant	0.01868	0.0148597	0.0159853	0.00838778	0.00181455	0.00270992	0.00362848	0.00237284	0.0158005	0.00117518	0.0194285	0.00264818	3.51585e-05	0.00104776	0.0012589	0.0120212	0.0129832	0.00916406	0.00781419	0.00418414	0.00196714	0.00807136	0.00591384	0.000813138	0.00115533	0.00376556	0.000552112	0.0012425	0.00243516	0.000171792	8.12552e-07	0.00172335	0.00465677	0.00432257	0.00289126	0.00370146	1.17023e-06	2.37156e-06	0.000147504	4.35435e-07	0.0040966	0.000127504	0.0249771	0.00823976	0.00932849	0.0136602	0.00343654	0.0132985
E3617013435	Non-Pregnant	0.0193744	0.0176744	0.0173255	0.00735179	0.0019433	0.0022294	0.00363142	0.00207951	0.0152058	0.00207701	0.0155804	0.00327159	0.000151073	0.00113968	0.00191917	0.014962	0.012322	0.0112441	0.0069169	0.00406414	0.00169477	0.00807747	0.00556659	0.00148659	0.00134515	0.0032078	4.40607e-05	0.00218111	0.00120728	0.00148653	0.000136255	0.00103236	0.00538104	0.00628948	0.00493622	0.00226982	0.000137444	6.72916e-07	0.000434545	2.1411e-07	0.00376441	2.03404e-06	0.0243194	0.0100028	0.00913431	0.0151148	0.00376577	0.0139766
E3617013386	Non-Pregnant	0.0177535	0.0159205	0.0167386	0.00726433	0.00200506	0.00226103	0.00373514	0.00193504	0.0144449	0.000769425	0.019862	0.00181592	7.87383e-05	0.00193761	0.000616658	0.0131806	0.0152867	0.0101856	0.00795374	0.00467848	0.00253978	0.00877504	0.00663123	0.00126615	0.0015241	0.00177761	0.000257506	0.000442564	0.00137224	0.000565926	3.62744e-07	0.000699288	0.00403379	0.00420834	0.00236316	0.00282939	6.68657e-05	2.57457e-06	8.41547e-05	5.15961e-07	0.00534534	3.39968e-05	0.0226743	0.00831199	0.0113624	0.0137594	0.00373633	0.0169688
E3617013374	Non-Pregnant	0.0206635	0.0162118	0.0176076	0.00973488	0.00237889	0.00352942	0.00386375	0.00337988	0.0150159	0.00147316	0.018412	0.00275999	0.000128257	0.00109061	0.000735078	0.0113103	0.0138995	0.00849193	0.0074372	0.00390286	0.00312999	0.0097769	0.00643956	0.00126553	0.00145085	0.00271225	0.000372932	0.00141701	0.00200692	0.000187854	3.43503e-05	0.00184697	0.00373785	0.00407726	0.00279146	0.00368623	3.56214e-05	6.95446e-06	0.000183252	1.34127e-06	0.0032378	1.63589e-06	0.0230888	0.00795547	0.0105945	0.0135399	0.00349505	0.0147583
E3617013370	Non-Pregnant	0.0220467	0.0169337	0.0174444	0.00873446	0.00182205	0.00234589	0.00329108	0.00314304	0.0189342	0.00234578	0.0196403	0.00361458	6.22986e-05	0.000812351	0.00210675	0.0102744	0.0122557	0.00712765	0.00744829	0.00323414	0.00240504	0.00865556	0.00561483	0.0011957	0.0016175	0.00426395	0.000343112	0.00156538	0.00289376	3.86495e-05	2.2504e-05	0.00386729	0.00358893	0.00406788	0.00314301	0.00378201	3.33877e-05	1.12307e-06	0.000250532	2.39157e-07	0.00231066	4.63868e-05	0.0210219	0.00934089	0.00960281	0.013096	0.00339644	0.0096395
E3617013366	Non-Pregnant	0.0212221	0.016785	0.0168288	0.0103344	0.00180693	0.00425599	0.00334565	0.00440533	0.0171546	0.00204726	0.0174071	0.00265679	4.22522e-05	0.000770188	0.00195626	0.0117539	0.0133547	0.00805549	0.00814436	0.00235946	0.0022914	0.00680982	0.00600593	0.00131562	0.00151014	0.00310823	0.000544762	0.00110909	0.00294248	0.0002251	1.65697e-05	0.00320559	0.00496607	0.00360424	0.0023602	0.00447985	1.49481e-05	4.6558e-06	0.000403199	9.21942e-07	0.00152392	3.35519e-05	0.0219412	0.00973693	0.0104089	0.0122286	0.0035844	0.0101855
E3617013364	Non-Pregnant	0.0213659	0.0169866	0.0181633	0.00942677	0.00268569	0.00366119	0.0031141	0.00237483	0.012805	0.00106169	0.016516	0.00209155	0.000130816	0.000908739	0.00106082	0.0121121	0.01449	0.00944484	0.00864108	0.00350679	0.00239878	0.00791217	0.00552637	0.00120077	0.00145784	0.00187665	0.000411395	0.00106979	0.00287501	0.000342785	1.64108e-05	0.00118299	0.00426929	0.00469523	0.00308102	0.00331461	1.73769e-05	3.45056e-06	0.000153766	6.39364e-07	0.004087	3.43581e-05	0.0227172	0.0080054	0.0104174	0.0118402	0.00374593	0.0143863
E3617013359	Non-Pregnant	0.0168622	0.0146052	0.0152801	0.00966222	0.00182526	0.00316349	0.00461979	0.00311983	0.0177651	0.00176783	0.0185794	0.00267417	0.000160602	0.0013585	0.00225111	0.0102696	0.0100975	0.00844981	0.00816334	0.00440221	0.00215865	0.00985389	0.00522392	0.00114295	0.00146833	0.00319442	0.00122731	0.00183321	0.0024168	0.00080625	8.81896e-07	0.00343538	0.00317052	0.0049672	0.00344761	0.00303851	2.29844e-06	1.15198e-06	5.62795e-05	2.20474e-07	0.00305885	5.30355e-05	0.0220948	0.0077296	0.00950118	0.0152015	0.00343999	0.0115638
E3617013355	Non-Pregnant	0.0191589	0.0137736	0.0154471	0.00853516	0.0016583	0.00365748	0.00273571	0.00407076	0.0198122	0.00172865	0.0204342	0.00284614	6.17198e-05	0.000770111	0.00166667	0.0122471	0.0129537	0.00830456	0.00871927	0.0022377	0.00189007	0.00751998	0.00657898	0.00179265	0.00200233	0.00494664	0.00062439	0.0023804	0.00463607	8.66039e-05	5.41312e-07	0.0044162	0.00423316	0.00414045	0.00339388	0.00380975	2.69635e-06	1.04586e-05	0.000137343	2.1244e-06	0.00243223	0.000135354	0.0212925	0.00928245	0.0104614	0.0107536	0.00320863	0.00885285
E3617013354	Non-Pregnant	0.0165289	0.0116363	0.0121317	0.0093433	0.000825083	0.00295651	0.00384538	0.00488843	0.0245459	0.00368177	0.021713	0.00459131	3.4186e-05	0.000249375	0.00187768	0.013358	0.0120687	0.00667079	0.00799121	0.00357452	0.000978635	0.00703224	0.00710195	0.00161223	0.0024105	0.00411817	0.00133112	0.0030273	0.00417361	1.6465e-05	9.55379e-05	0.00583636	0.00469803	0.00509521	0.00249749	0.00670756	9.47904e-05	5.22952e-06	0.000709498	8.90617e-07	0.000852112	5.45788e-06	0.0208787	0.00941136	0.00780354	0.0127672	0.00350396	0.00714692
E3617013353	Non-Pregnant	0.0184217	0.0155662	0.0166521	0.0130897	0.00361977	0.00683198	0.00327137	0.00452601	0.0105502	0.00113177	0.0107426	0.000654538	7.02041e-05	0.000727417	0.00366563	0.0135027	0.0121107	0.00908793	0.0108142	0.00330427	0.00236098	0.00725023	0.00556124	0.00132408	0.00178015	0.00727853	0.000231471	0.00227282	0.0057873	0.00167431	9.827e-07	0.000610419	0.00399526	0.00430484	0.00271697	0.00321365	2.08997e-06	4.96194e-06	0.000178041	1.11419e-06	0.00163141	1.76471e-06	0.0251634	0.0076586	0.00901265	0.0200808	0.00453545	0.013736
E3617013315	Non-Pregnant	0.0205328	0.0178211	0.0171905	0.0081338	0.00200414	0.00219048	0.00338903	0.00152542	0.01413	0.0011292	0.0184238	0.00271245	1.39273e-05	0.00144416	0.000805551	0.0105619	0.0132938	0.00834409	0.00790099	0.00475491	0.00250596	0.00855687	0.00549131	0.000755848	0.000952648	0.00210285	0.000462038	0.00093292	0.00208501	0.000747213	2.07241e-07	0.000641492	0.00355764	0.00470812	0.00297695	0.0027372	6.78274e-05	7.23262e-07	1.94936e-05	1.4898e-07	0.00451913	1.03008e-05	0.0244634	0.00815422	0.00995204	0.0145296	0.00372351	0.0142865
E3617012666	Non-Pregnant	0.0188174	0.0149202	0.0158721	0.00804955	0.00224715	0.00276521	0.00308657	0.00296385	0.0162818	0.00199907	0.0188511	0.00328873	0.000212553	0.00112892	0.00108565	0.0119828	0.0137074	0.00909597	0.00896469	0.0040992	0.00245152	0.00849706	0.00547212	0.00148187	0.00185368	0.00313097	0.000589723	0.00127933	0.00328763	0.000494496	4.73091e-05	0.00212308	0.00381418	0.00474779	0.00294345	0.00372395	7.22375e-05	3.94658e-06	0.000319642	6.79935e-07	0.00355371	3.75196e-06	0.0236096	0.00832409	0.00928715	0.0133422	0.00321243	0.0136366
E3617012644	Non-Pregnant	0.0195349	0.0152918	0.0164042	0.00707998	0.00125422	0.00261306	0.00255981	0.00345494	0.0209033	0.00268132	0.0214864	0.00400372	4.09676e-05	0.000763277	0.00152901	0.0126315	0.0128032	0.00823429	0.00613386	0.00283489	0.00244382	0.00783744	0.00603643	0.00113324	0.00135744	0.00412814	0.000431981	0.00165653	0.00283501	8.66922e-05	1.86529e-06	0.00361615	0.00501909	0.00396274	0.00280062	0.00429508	8.42324e-05	9.20747e-07	0.000120188	2.09369e-07	0.00235203	5.07174e-05	0.0215797	0.00845345	0.00927814	0.0128519	0.00378018	0.0110482
E3617012429	Non-Pregnant	0.0202794	0.0168475	0.0177779	0.00847361	0.00185083	0.00312122	0.00352157	0.00295114	0.0143386	0.00118056	0.0195409	0.0027307	3.09336e-05	0.00102113	0.00103046	0.0117054	0.013627	0.00841748	0.00671546	0.00456204	0.00224466	0.00866387	0.00563259	0.000741699	0.000872088	0.00183437	0.000320419	0.000621606	0.00210105	0.000170361	9.04079e-07	0.00100262	0.00427437	0.00384875	0.00307141	0.00372921	2.94993e-05	1.67264e-06	0.000190002	3.38798e-07	0.00388092	3.01982e-05	0.0234705	0.00912408	0.00891398	0.0134255	0.00411184	0.0138562
E3617012423	Non-Pregnant	0.0190717	0.0159066	0.0163256	0.00822665	0.00157031	0.00277824	0.00332499	0.00265109	0.016651	0.00134745	0.020752	0.00256321	1.61379e-05	0.00133588	0.00130965	0.0116289	0.0132046	0.00935868	0.0091743	0.00377638	0.00221952	0.00934558	0.00604678	0.00162085	0.00187515	0.00203551	0.000311398	0.000757605	0.00185626	0.000343553	1.76377e-07	0.00178882	0.00370723	0.00448256	0.0028618	0.0035675	8.22696e-05	5.52111e-07	0.000330592	9.76679e-08	0.00471093	1.75228e-06	0.0225947	0.00815028	0.00975238	0.014457	0.00410689	0.0149846
E3617012396	Non-Pregnant	0.022154	0.0180183	0.0183583	0.00898109	0.00174825	0.00267501	0.00380025	0.00261341	0.0170947	0.00129551	0.0203446	0.00259486	7.19783e-05	0.000941649	0.00101423	0.0115534	0.0130579	0.00812849	0.00822352	0.00298044	0.00258356	0.00894611	0.00585715	0.00174786	0.00174934	0.00334166	0.000252122	0.0010714	0.00285482	8.46414e-05	5.65084e-07	0.00352191	0.00394631	0.00503202	0.0034482	0.0032793	2.02944e-06	1.46557e-05	0.000172422	2.50338e-06	0.00344489	2.57629e-06	0.0259358	0.0105491	0.0096341	0.0138195	0.00362294	0.0125594
E3617012379	Non-Pregnant	0.0211834	0.0184682	0.0180339	0.00725446	0.00198898	0.00221826	0.00322572	0.00181097	0.0143569	0.000515622	0.0205605	0.00251177	2.71875e-05	0.0014602	0.000580119	0.0112599	0.0125014	0.00822404	0.00588494	0.00467283	0.00234638	0.00921816	0.00438729	0.000733085	0.000879819	0.00140943	0.000165018	0.000575593	0.00108972	0.000318918	2.65425e-07	0.000568845	0.00407405	0.00420173	0.00302821	0.00359648	8.89127e-05	3.15887e-07	2.54286e-05	7.87193e-08	0.00533552	9.59701e-06	0.024518	0.00858098	0.0102385	0.0139802	0.00361491	0.0157273
E3617012309	Non-Pregnant	0.0189639	0.0158442	0.0167117	0.00777462	0.00190569	0.00245378	0.0032971	0.00231102	0.0163639	0.00103662	0.0210781	0.00255672	5.36219e-05	0.00134171	0.00100344	0.0116376	0.0130373	0.00832208	0.00703488	0.00380294	0.00194893	0.00860088	0.00559061	0.000674694	0.000733833	0.00251308	0.000446171	0.000692711	0.00196493	0.000430173	4.84739e-07	0.00169938	0.00436945	0.00458124	0.00306455	0.00340125	5.74389e-05	1.02248e-06	6.70166e-05	1.72079e-07	0.00450206	3.38655e-05	0.0242005	0.00859244	0.00992473	0.0134577	0.00354996	0.0140565
E3617012205	Non-Pregnant	0.0216876	0.0185793	0.0188906	0.00774951	0.00269875	0.00306104	0.00253861	0.00218738	0.0142597	0.000910516	0.0177404	0.0034831	0.000165218	0.000966286	0.00113831	0.0108286	0.013906	0.0092603	0.00869645	0.00443782	0.00275887	0.00870012	0.00599573	0.00129173	0.00165927	0.00154036	0.000331554	0.000658634	0.00164478	0.000232884	6.06748e-07	0.000537593	0.00427234	0.00465082	0.00349003	0.0026706	1.23668e-06	7.95342e-06	1.91686e-06	1.25214e-06	0.00457032	4.40137e-05	0.0231194	0.00809426	0.0106101	0.0122317	0.00352565	0.0150342
E3617012184	Non-Pregnant	0.0206444	0.0170611	0.0178395	0.00877689	0.0023902	0.00329604	0.00333791	0.0025552	0.0154544	0.00109058	0.0179904	0.00210849	5.91199e-05	0.00130258	0.00107101	0.0110054	0.0139932	0.00878483	0.00981161	0.00350289	0.00229166	0.00880544	0.00606014	0.000990657	0.00144431	0.00207299	0.000287607	0.000857707	0.00185391	0.000227544	6.53555e-07	0.00203452	0.0037362	0.00356199	0.00208462	0.00353591	8.06214e-05	3.97426e-06	8.10566e-05	7.29496e-07	0.00312994	2.25408e-05	0.0211827	0.00778969	0.0112308	0.0125599	0.00309171	0.0124882
E3617012172	Non-Pregnant	0.0182364	0.0141678	0.0154491	0.00830407	0.001681	0.00204968	0.00341468	0.00272121	0.0194369	0.00251483	0.021017	0.00430126	3.9888e-05	0.00101826	0.00162834	0.0116762	0.0123608	0.00741689	0.00612693	0.00420032	0.00193614	0.00910288	0.00562253	0.00158921	0.00161992	0.00407802	0.000680028	0.00180871	0.00322633	0.000302597	2.33989e-07	0.00300251	0.00433206	0.00485527	0.00298505	0.00314578	1.29551e-05	1.54907e-07	0.000601299	3.95409e-08	0.00324315	3.93699e-05	0.0240915	0.00804078	0.00861136	0.0133998	0.00340156	0.0120524
E3617012169	Non-Pregnant	0.0202171	0.0166255	0.0166641	0.0080943	0.00163262	0.00229897	0.00337362	0.00214982	0.0175288	0.00137343	0.0204274	0.00222146	6.66494e-05	0.000819707	0.000897767	0.0113758	0.0129135	0.00881043	0.00783692	0.00379584	0.00222064	0.00955081	0.00534825	0.00118334	0.00129218	0.00256111	0.000474865	0.000829149	0.00157898	0.000395031	2.0525e-07	0.00260171	0.00414428	0.00448051	0.00289679	0.00315231	3.99224e-05	2.92584e-06	0.000107838	5.00038e-07	0.00329164	1.79488e-05	0.0227342	0.00820753	0.010398	0.01321	0.00392191	0.0134591
E3617012015	Non-Pregnant	0.018929	0.0157818	0.0164479	0.00905918	0.00206239	0.00275164	0.00410126	0.0026041	0.0173763	0.00349893	0.0163255	0.0040376	0.000102971	0.000866307	0.00254581	0.0110367	0.0133389	0.00768263	0.00922753	0.00230705	0.00211328	0.00746308	0.00654145	0.00107965	0.00132055	0.00445182	0.0004233	0.00194776	0.00391355	0.000339318	1.12482e-06	0.00325709	0.00381711	0.00338339	0.00269005	0.00385281	4.55901e-05	1.52413e-05	0.000288479	3.04263e-06	0.00196588	4.88663e-05	0.0223224	0.00787876	0.00946152	0.0121228	0.00394584	0.0101549
E3617012014	Non-Pregnant	0.0168212	0.014007	0.0157824	0.00634069	0.00218862	0.00201072	0.00333508	0.00295893	0.0210503	0.00222935	0.0218223	0.00364843	0.000327074	0.000843498	0.000948635	0.00893929	0.0101726	0.00879412	0.00745421	0.00303224	0.00114585	0.00850428	0.00633822	0.0014604	0.00127863	0.0045339	0.00258197	0.00232734	0.00555366	0.000251474	1.08659e-06	0.00511672	0.00445081	0.00564826	0.0038006	0.00399224	3.85101e-06	2.44803e-05	0.000397813	4.37832e-06	0.0020193	0.000182856	0.0198592	0.00703294	0.00825747	0.012192	0.00350229	0.0103982
E3617024382	Non-Pregnant	0.0177921	0.0152008	0.0174278	0.00888781	0.00232543	0.00370404	0.00344414	0.00228171	0.0142487	0.000946073	0.0185331	0.0023442	4.78239e-05	0.00121108	0.00144246	0.0129081	0.0151248	0.0130612	0.00730827	0.00219827	0.00265385	0.00929002	0.00717555	0.00103968	0.00134973	0.00380574	0.0011539	0.000358926	0.00234458	0.0017364	1.07228e-06	0.000341382	0.00554246	0.00430092	0.00358026	0.00294099	0.000267622	8.43531e-06	4.55125e-06	1.62034e-06	0.00320458	2.76411e-06	0.01961	0.00598146	0.00862728	0.0131298	0.00442253	0.0135878
E3717015224	Non-Pregnant	0.0184982	0.0149321	0.0156871	0.00809569	0.00196239	0.00158979	0.00430988	0.0022874	0.017284	0.00130458	0.0209321	0.00265498	0.000168943	0.00104268	0.00140035	0.0120532	0.0131291	0.00846045	0.0068734	0.0040664	0.00215476	0.00997628	0.00534534	0.00102981	0.00144771	0.00453007	0.000377832	0.0012647	0.00262058	0.00037551	9.73995e-07	0.00246841	0.00365738	0.00488266	0.00310305	0.00416929	2.07418e-06	6.92049e-06	0.000137012	1.24214e-06	0.00438758	0.000276879	0.0237512	0.00818672	0.0095417	0.0146429	0.00416981	0.0137697
E3717015220	Non-Pregnant	0.020605	0.0160229	0.017281	0.0098928	0.00268601	0.00338121	0.00354117	0.00278148	0.0146617	0.00195851	0.0163688	0.00348361	6.76017e-05	0.00129806	0.00142389	0.010942	0.0121441	0.00879601	0.00758944	0.00363401	0.00241286	0.00838639	0.00701758	0.00133229	0.00133417	0.00236862	0.000289869	0.00149602	0.0028434	0.000316197	5.18691e-07	0.00230634	0.00405447	0.00497255	0.00354056	0.00310622	6.06866e-05	6.23039e-06	0.000219556	1.29673e-06	0.00328326	4.70788e-06	0.0216799	0.00742644	0.00963845	0.0115763	0.00414003	0.0154962
E3717015218	Non-Pregnant	0.0202122	0.0163817	0.0173546	0.00827896	0.00189702	0.00269483	0.00368712	0.00288986	0.0174538	0.0013288	0.0204686	0.00248367	4.38853e-05	0.00104727	0.00113466	0.0108311	0.0110635	0.00681436	0.00629456	0.00335081	0.00163317	0.00895309	0.0040663	0.00120412	0.00140001	0.00321714	0.000422592	0.000923978	0.0023587	0.0001088	1.99275e-06	0.00278014	0.00402716	0.00412023	0.00308316	0.0033588	3.3839e-05	1.88441e-06	0.000122476	3.83631e-07	0.00413051	6.4347e-06	0.0246092	0.0092579	0.0103748	0.0137929	0.00367322	0.011706
E3717015192	Non-Pregnant	0.0216144	0.0179111	0.0188396	0.00821061	0.00226942	0.00299412	0.00322287	0.0025372	0.0134984	0.000653482	0.0194798	0.00231621	4.159e-05	0.00179768	0.000630394	0.0122303	0.013602	0.00889126	0.00678528	0.00491707	0.00208095	0.00906191	0.0049263	0.000890516	0.000937763	0.00164676	0.000234892	0.000630189	0.00114196	0.000172863	4.36083e-07	0.000680854	0.00409095	0.00389481	0.00275145	0.00374728	2.26516e-05	5.423e-07	0.000117895	1.17432e-07	0.00501882	3.13824e-05	0.0238052	0.00873099	0.00937714	0.0136953	0.00395576	0.0169103
E3617025055	Non-Pregnant	0.0227422	0.0184696	0.0179954	0.00902957	0.00215925	0.00315857	0.00320318	0.00325764	0.0168548	0.00128424	0.0196124	0.00269499	4.01266e-05	0.0011435	0.00114208	0.0120433	0.0119991	0.00770954	0.00695165	0.00368499	0.00170543	0.0079232	0.00500784	0.00100874	0.00127645	0.00245732	0.000268688	0.00110249	0.00257011	0.000205433	6.3678e-07	0.00229695	0.00394074	0.00367383	0.00266828	0.00539694	3.49321e-05	9.31723e-07	0.000267675	1.8511e-07	0.00248858	5.3563e-05	0.0229397	0.00945787	0.0109301	0.0126699	0.00377423	0.0114745
E3617025039	Non-Pregnant	0.0194555	0.0156203	0.0172895	0.00767039	0.00220304	0.0025742	0.00329129	0.00229815	0.014815	0.00120762	0.0177215	0.00232289	4.94845e-05	0.00119553	0.00122096	0.0124007	0.0139362	0.00949042	0.00945013	0.00378233	0.00272041	0.00834833	0.00723516	0.00136706	0.00140686	0.00215435	0.000405159	0.00109419	0.00232467	0.000318561	2.60916e-05	0.0014815	0.00416848	0.00414691	0.00258982	0.00449043	0.00011842	1.01967e-06	0.000238724	1.9046e-07	0.00420595	2.11121e-05	0.0218446	0.00745864	0.00994038	0.0129525	0.00403464	0.0131921
E3617025032	Non-Pregnant	0.0175486	0.0135074	0.0144858	0.00832376	0.00170509	0.00353748	0.00301015	0.00289746	0.0154773	0.00176593	0.0188266	0.0024996	0.000128219	0.00149161	0.00169437	0.0103808	0.0127602	0.00900357	0.00860124	0.00384025	0.00313945	0.00850135	0.00732621	0.00108737	0.00129618	0.00239154	0.000234927	0.000711965	0.00240789	0.000149994	9.69546e-07	0.00112495	0.00316508	0.00415281	0.00242825	0.00292204	0.000206633	1.26512e-05	0.000348098	2.30267e-06	0.00433466	0.000138977	0.0235507	0.00803123	0.010458	0.0134536	0.00356286	0.01817
E3617025013	Non-Pregnant	0.0191524	0.0148256	0.015434	0.00984956	0.00140746	0.00303419	0.00411156	0.00384931	0.0210917	0.00330636	0.0207484	0.00507993	2.74815e-05	0.000784796	0.00199931	0.0112695	0.014196	0.00787017	0.00759351	0.003852	0.00204328	0.00956762	0.0057586	0.00192301	0.00225803	0.00467354	0.000372714	0.00157331	0.00355357	0.000116151	5.15898e-07	0.00392233	0.00415516	0.00458706	0.00253265	0.00326968	1.65683e-06	5.39212e-06	0.000591432	1.15581e-06	0.00252125	3.51967e-05	0.0234999	0.00733634	0.00863269	0.0129551	0.00396584	0.00964373
E3617024999	Non-Pregnant	0.0210291	0.0178724	0.0176625	0.00870627	0.00198582	0.00299964	0.00355358	0.00241439	0.0159176	0.00145289	0.0191366	0.00295797	0.000251517	0.00127653	0.00131691	0.0119275	0.013829	0.00850249	0.00770607	0.00351177	0.00256296	0.00964692	0.00566505	0.00108027	0.00119523	0.00251644	0.000480021	0.000993453	0.00241543	0.000199106	4.24782e-07	0.00191404	0.00427023	0.00399933	0.00324082	0.0033038	4.08387e-05	1.82151e-06	0.000187949	3.77247e-07	0.00364743	1.07819e-05	0.024342	0.00776662	0.0105886	0.0143812	0.00418169	0.0135046
E3617024992	Non-Pregnant	0.0217185	0.0164	0.0178501	0.00973928	0.00185757	0.00357005	0.0032958	0.00403452	0.0183001	0.00287532	0.0169708	0.0034498	8.62909e-05	0.000479186	0.00203293	0.0112767	0.0136491	0.00927898	0.00888424	0.00223616	0.00218869	0.00790356	0.00592933	0.00247965	0.00262531	0.00451061	0.000756367	0.00141408	0.00423727	0.000176602	5.64177e-05	0.00412785	0.00472605	0.00503114	0.00301917	0.00398602	8.50509e-05	9.49749e-06	0.000899761	1.91498e-06	0.00130925	3.39992e-05	0.0205647	0.00825277	0.00894936	0.0136823	0.00346865	0.00933315
E3617024990	Non-Pregnant	0.0229621	0.0184435	0.0185718	0.00922156	0.00213476	0.00299052	0.00321854	0.00227703	0.0150051	0.000943439	0.0178652	0.00222769	2.7605e-05	0.00106461	0.00122451	0.0109977	0.0129702	0.00843324	0.00807534	0.00409614	0.00269068	0.00839818	0.00491046	0.000803674	0.00106375	0.00208352	0.000421341	0.000989495	0.00248269	0.00036925	4.00984e-07	0.00151982	0.003943	0.00438272	0.00294707	0.00352692	1.58917e-06	3.12154e-06	0.000129318	5.69102e-07	0.00282734	2.27242e-05	0.024306	0.0096335	0.0108255	0.0134368	0.00420448	0.012451
E3617024982	Non-Pregnant	0.0173556	0.0151368	0.0150347	0.00770469	0.00208433	0.00253644	0.00353703	0.00187271	0.0141704	0.00122151	0.0192019	0.00213868	0.000154854	0.00113297	0.000770119	0.0129689	0.0148231	0.0103046	0.00824842	0.00430459	0.00259041	0.00774055	0.00616365	0.00110242	0.00119895	0.00231487	0.000499531	0.000739921	0.00226463	0.000997836	3.10898e-07	0.000703535	0.00472746	0.00491831	0.00271324	0.00318459	1.81418e-06	5.48278e-06	1.6057e-06	1.21799e-06	0.00457189	8.22965e-07	0.0249249	0.00892873	0.0112849	0.0131909	0.00331011	0.0151087
E3617024972	Non-Pregnant	0.0200006	0.0143061	0.0160186	0.00968674	0.0015022	0.00350476	0.00342794	0.00425577	0.0178246	0.0020077	0.0176529	0.00296668	9.27065e-05	0.00070518	0.00208636	0.0111328	0.0135829	0.00755245	0.00871676	0.00228112	0.00201421	0.00875442	0.00652199	0.00236493	0.00317311	0.00429493	0.000453659	0.00199254	0.00398536	0.000114228	2.99176e-06	0.00390893	0.00387487	0.00502884	0.00253677	0.00373275	5.3434e-05	4.77399e-06	0.000945832	8.6761e-07	0.0017549	0.000113145	0.020035	0.00798948	0.00879622	0.0119369	0.00317687	0.00944204
E3617024961	Non-Pregnant	0.0180088	0.013294	0.0150041	0.00741411	0.00164163	0.00296183	0.0028132	0.00198508	0.0156082	0.00239074	0.0144958	0.003175	5.18633e-05	0.000805462	0.00250203	0.0103402	0.0127147	0.00922299	0.0108466	0.0019056	0.00265556	0.00835882	0.00722001	0.00172193	0.00216293	0.00349496	0.000245642	0.00254843	0.00557695	0.000241447	1.02315e-06	0.00113762	0.00266328	0.00353436	0.00253461	0.0038372	0.000208272	9.22602e-06	0.000427173	1.51709e-06	0.00305857	2.3462e-06	0.0246469	0.00691314	0.00734535	0.0114513	0.00385385	0.0105514
E3617024955	Non-Pregnant	0.0196507	0.0148556	0.0160491	0.0083921	0.00194793	0.00248273	0.00310521	0.00241858	0.0167269	0.00203424	0.0184386	0.00372513	6.14223e-05	0.000931336	0.000945148	0.0115781	0.0130945	0.00860647	0.0077506	0.00363899	0.00238068	0.00860671	0.00567214	0.00130678	0.0016288	0.00294326	0.000474252	0.00157645	0.00288925	0.00023761	2.04569e-05	0.00203087	0.00424807	0.00435146	0.00316736	0.00383634	6.25299e-05	3.02087e-06	0.000298903	5.84147e-07	0.00355138	7.40406e-06	0.0236748	0.00858753	0.0105783	0.0133399	0.00355716	0.0128259
E3617024953	Non-Pregnant	0.0200414	0.0168272	0.0180964	0.00830653	0.00272355	0.00263844	0.0036474	0.00203533	0.0137223	0.00183911	0.0157489	0.00264537	8.45924e-05	0.000925177	0.00144856	0.0108353	0.0129809	0.00842729	0.00852825	0.00347034	0.00260405	0.00825107	0.0066384	0.00123251	0.00145383	0.00313846	0.000236835	0.00103087	0.00408616	0.00039664	1.25493e-06	0.00113864	0.00376032	0.00450299	0.00286586	0.00342943	2.64529e-06	7.70566e-06	0.000128302	1.38584e-06	0.00430145	4.52628e-05	0.0230778	0.00721411	0.00914696	0.0132352	0.00369985	0.0142968
E3617024946	Non-Pregnant	0.0193635	0.0143187	0.0142724	0.00978614	0.000620584	0.00291974	0.00320795	0.00342768	0.0238729	0.00283919	0.0230137	0.0035059	2.08199e-05	0.000555557	0.00189159	0.0124396	0.0116168	0.00739693	0.00884197	0.00345754	0.00185721	0.00906828	0.00847584	0.00153547	0.00166045	0.0039751	0.000822688	0.00265173	0.00325216	9.53343e-05	2.94329e-07	0.00663493	0.00403706	0.00541083	0.00348198	0.00313211	3.86126e-05	2.54827e-06	0.000167482	4.56984e-07	0.00161126	4.18467e-05	0.0220198	0.00902081	0.00778763	0.0153601	0.00326595	0.00977667
E3617024943	Non-Pregnant	0.0261646	0.0216729	0.0224899	0.00908603	0.00276286	0.00398593	0.00303153	0.00295081	0.0142476	0.00180786	0.0132324	0.00158121	0.000356378	0.00104374	0.00158808	0.0131261	0.0148771	0.00819637	0.00869288	0.00120471	0.00213979	0.00789897	0.00704396	0.00123434	0.00173802	0.00288662	0.000436769	0.00190606	0.00311458	0.000519198	2.68334e-06	0.00396999	0.00476563	0.00228012	0.000637541	0.00264709	6.20014e-06	4.27708e-05	0.000164023	8.29395e-06	0.00240307	5.387e-06	0.0221751	0.0101895	0.0100238	0.00959596	0.00312656	0.0122124
E3617024918	Non-Pregnant	0.0197168	0.0159279	0.0162308	0.00881063	0.00233522	0.00292871	0.00361279	0.00237756	0.0139087	0.00123297	0.0170157	0.00205286	0.000100796	0.00134701	0.00118984	0.0107311	0.0136393	0.00863943	0.00907822	0.00264364	0.00218508	0.00897059	0.00665355	0.00094964	0.00125941	0.00218622	0.000394119	0.00138396	0.00280019	0.000263086	1.04404e-06	0.00091651	0.00390202	0.00400558	0.00292989	0.00336517	0.000174995	2.2752e-06	2.36747e-05	5.89e-07	0.0049566	0.000176298	0.0243237	0.00846083	0.0104876	0.0114761	0.00396664	0.0152681
E3617024917	Non-Pregnant	0.0212735	0.0167546	0.0174857	0.00925005	0.00207189	0.00349122	0.00326277	0.00390032	0.0182319	0.00197665	0.019355	0.00333619	1.91985e-05	0.00117793	0.00141933	0.0111601	0.0111266	0.00703323	0.00701433	0.00363804	0.00178315	0.00742391	0.00504962	0.00115861	0.00124138	0.00264315	0.000310059	0.00140877	0.00275858	3.71554e-05	1.82549e-05	0.00261797	0.00389009	0.00360033	0.00242219	0.00511116	8.89584e-07	3.48478e-06	0.00035891	5.47083e-07	0.00233135	8.08482e-05	0.0249614	0.010213	0.00970731	0.0115706	0.00386686	0.0112573
E3617024893	Non-Pregnant	0.0175176	0.0147021	0.0160628	0.00878872	0.00149156	0.00315304	0.00375742	0.00241046	0.0151364	0.0014305	0.0204455	0.00211213	0.000192472	0.00140417	0.001044	0.0137712	0.0155891	0.0106923	0.00895256	0.00486485	0.00218957	0.00876739	0.00608171	0.00128174	0.00172236	0.00220031	0.000446555	0.00121332	0.00214593	0.000278121	2.04156e-07	0.00169773	0.00488681	0.00434393	0.00277151	0.00321805	5.12983e-05	8.62203e-06	0.000161397	1.56203e-06	0.00425454	5.35267e-05	0.0217838	0.00685367	0.00990239	0.0133747	0.00365963	0.0156597
E3617024889	Non-Pregnant	0.0215468	0.0172344	0.0175886	0.0093735	0.00244863	0.00354997	0.00279336	0.002936	0.015983	0.00168549	0.0179705	0.00258141	0.00013312	0.000953753	0.0019891	0.0115756	0.0135035	0.00852081	0.00869487	0.00348929	0.00242461	0.00885741	0.00662472	0.00120478	0.00145145	0.00366462	0.000760309	0.0015518	0.00275612	0.00048733	2.84777e-05	0.00246703	0.00476293	0.00460856	0.00290053	0.00371839	2.94809e-05	6.14352e-06	0.000242093	1.24202e-06	0.00379231	5.29442e-06	0.0213122	0.00861773	0.010393	0.0137832	0.00289407	0.0120836
E3617024884	Non-Pregnant	0.0167448	0.0128228	0.0130929	0.00984154	0.00134506	0.00413879	0.00332282	0.00412841	0.0196656	0.00265087	0.0191132	0.00411225	0.00025299	0.000918205	0.00255522	0.0107978	0.0126634	0.00880401	0.00733117	0.00286127	0.00229578	0.00776708	0.00734793	0.00124776	0.0012595	0.00796125	0.000782793	0.00235611	0.00357733	0.000316316	1.31951e-06	0.00412342	0.00450095	0.00453771	0.00290481	0.00298452	3.74311e-06	1.92272e-05	0.000300811	3.44689e-06	0.00221737	2.84099e-06	0.0219986	0.00866502	0.00881423	0.0108257	0.00377429	0.011486
E3617024879	Non-Pregnant	0.0210802	0.0159018	0.0171565	0.00884732	0.00198061	0.00283959	0.0034177	0.00258582	0.0155996	0.00146289	0.018809	0.00238835	3.62942e-05	0.00128338	0.00141926	0.0113373	0.013449	0.00892691	0.00788556	0.00360662	0.00244576	0.0094417	0.00556609	0.00157128	0.0015754	0.00302903	0.000302732	0.00100521	0.00233435	0.000107428	4.43634e-07	0.00200629	0.00394086	0.00405723	0.00310839	0.00366387	9.3656e-07	7.11293e-06	0.000148762	1.06472e-06	0.00329657	4.98437e-05	0.0230219	0.00838244	0.00868662	0.0138412	0.00452028	0.0134687
E3617024871	Non-Pregnant	0.0164473	0.0131952	0.0139618	0.0100095	0.00262006	0.0031935	0.00391162	0.002028	0.0164723	0.00180106	0.0158997	0.00161481	0.000178274	0.000441328	0.00233524	0.0109193	0.0136481	0.00825723	0.00861394	0.00294002	0.00219114	0.00996603	0.00578809	0.00122706	0.00207201	0.00185495	0.000630839	0.00215026	0.00756163	7.15187e-05	2.38396e-06	0.00365466	0.00417441	0.00516473	0.00359507	0.00218694	7.38046e-06	3.40938e-05	1.65897e-05	7.77235e-06	0.00491569	1.24423e-05	0.0285046	0.00704015	0.00790946	0.0144184	0.00355077	0.0151524
E3617024845	Non-Pregnant	0.0203074	0.0172743	0.0176877	0.0070053	0.00193487	0.0021429	0.00285781	0.00240456	0.0159552	0.000977361	0.0210613	0.00247884	2.86907e-05	0.00139806	0.00101145	0.0112777	0.0128311	0.00840708	0.00767268	0.00373028	0.00214571	0.00859347	0.00649234	0.00102761	0.00120305	0.00264585	0.000224705	0.00102109	0.00197062	0.0003665	3.73504e-07	0.00201561	0.00378753	0.00593974	0.004829	0.00269811	8.54817e-05	1.43047e-06	0.000172862	2.92914e-07	0.00402473	2.21974e-05	0.0226444	0.00836634	0.00970854	0.01417	0.00378193	0.0132819
E3617024842	Non-Pregnant	0.0199567	0.0162225	0.0168287	0.00748164	0.00188937	0.00257345	0.00272565	0.00262774	0.0158576	0.00126119	0.0194827	0.00223937	0.000109283	0.00111859	0.00124872	0.01085	0.0142598	0.00836559	0.00756746	0.00362671	0.00225978	0.00824155	0.00687498	0.000684896	0.000923771	0.00314293	0.000314727	0.00105554	0.00294364	0.000108313	4.10522e-07	0.00261984	0.00430271	0.00412889	0.00246832	0.00417154	8.49148e-05	1.00429e-06	0.000108045	3.04619e-07	0.00382127	4.37708e-05	0.0225204	0.00861087	0.00994646	0.0119876	0.0034314	0.0138772
E3617024833	Non-Pregnant	0.0197417	0.0165639	0.0170866	0.00772406	0.00224811	0.00273956	0.00265156	0.00193438	0.0147802	0.000825156	0.0197874	0.00218436	8.08099e-06	0.00154013	0.000698323	0.0123475	0.0146795	0.0100172	0.00698106	0.00383875	0.00256714	0.0076944	0.0062826	0.000585493	0.000693451	0.00165812	0.000193855	0.000719581	0.00241881	0.000679175	2.2793e-07	0.000596395	0.00437124	0.00437406	0.00286539	0.00376573	0.000210275	5.66952e-07	4.13028e-05	1.39823e-07	0.00470646	2.358e-05	0.0225049	0.0078277	0.010606	0.0121765	0.00398895	0.0151473
E3617024832	Non-Pregnant	0.0211217	0.0167151	0.0184313	0.00992778	0.00225999	0.00384549	0.0037386	0.00367528	0.0167652	0.00268289	0.016025	0.00346887	0.000218813	0.000613294	0.00143826	0.0094935	0.0114891	0.00874382	0.0101316	0.00212404	0.00263953	0.00778568	0.00664553	0.00134879	0.00168603	0.00446727	0.000783344	0.00234033	0.00336067	0.000133053	7.81786e-05	0.00258502	0.00392344	0.00471881	0.00250547	0.00354328	8.01037e-05	2.95146e-05	0.000168317	5.76457e-06	0.00342101	5.15583e-06	0.0217546	0.00722338	0.00763851	0.0143182	0.00271811	0.0126125
E3617024817	Non-Pregnant	0.0208403	0.0178351	0.0180641	0.00773913	0.00254187	0.00296145	0.002803	0.00243762	0.0167565	0.00134724	0.0196317	0.00258762	0.00021264	0.00105386	0.000966584	0.0122332	0.0142056	0.00877733	0.00752163	0.00310906	0.00246182	0.00860031	0.0061997	0.00128846	0.0011204	0.00242307	0.000380362	0.000881411	0.00222935	0.000336471	2.48807e-06	0.00187839	0.00419001	0.00421822	0.00276043	0.00310043	8.23294e-05	3.40373e-06	8.34498e-05	6.29385e-07	0.00359063	4.06508e-05	0.0236751	0.0089711	0.00997945	0.0139507	0.0039924	0.0134254
E3617024795	Non-Pregnant	0.0186703	0.015605	0.0167309	0.00888974	0.00179328	0.00352598	0.00339114	0.00256648	0.0146766	0.00190408	0.0167178	0.00280704	0.000142847	0.0010281	0.00138783	0.00847244	0.0132796	0.00852323	0.00820396	0.00287907	0.00218059	0.00743003	0.00516502	0.00116493	0.0014543	0.00360357	0.000435632	0.00139233	0.00275371	0.000303967	2.36245e-06	0.0023452	0.003714	0.00416312	0.00279628	0.00294074	5.71482e-05	5.36865e-06	0.000354896	1.16873e-06	0.00394326	5.73292e-05	0.0214872	0.00825581	0.0104047	0.0122355	0.00331729	0.0125081
E3617024793	Non-Pregnant	0.0191001	0.0153423	0.0163176	0.00839507	0.00157979	0.00278095	0.00342069	0.00289889	0.0159336	0.00163164	0.0181144	0.00280846	4.71868e-05	0.00109851	0.00134478	0.0113262	0.0143691	0.00873332	0.00770486	0.00361654	0.00168588	0.00917991	0.00697387	0.00117582	0.00116305	0.00349092	0.000274174	0.00174796	0.00302889	0.000183478	2.03258e-07	0.00226474	0.00407546	0.00405018	0.00270299	0.00346826	0.000182081	1.31207e-06	0.000129871	2.35111e-07	0.0040474	6.37986e-06	0.0227568	0.00780837	0.00929677	0.0128081	0.00365652	0.012613
E3617024791	Non-Pregnant	0.0205517	0.0170938	0.0178029	0.00928143	0.00200797	0.00313932	0.00361928	0.00339554	0.0160355	0.00185013	0.0165546	0.00242941	0.000202396	0.000785787	0.00211072	0.00934004	0.0115947	0.00707099	0.00839456	0.00298681	0.00156757	0.00892686	0.00609423	0.000943864	0.00150953	0.00318378	0.00031866	0.00151891	0.00257744	0.000160849	4.46992e-06	0.00278978	0.00338034	0.00393659	0.00214212	0.00366527	5.16156e-05	1.04943e-05	0.000254833	2.14183e-06	0.0028323	6.3502e-05	0.0225584	0.00844999	0.00901409	0.0107447	0.00392013	0.011102
E3617024787	Non-Pregnant	0.0192402	0.0157759	0.0169202	0.0076867	0.00199147	0.00204199	0.00346275	0.00143625	0.0132307	0.00100261	0.0164708	0.00169809	0.000215683	0.00145481	0.000987051	0.0105495	0.0153116	0.00986356	0.00886698	0.00339415	0.00258264	0.00848538	0.00703317	0.00103851	0.00103877	0.00257065	0.000328031	0.000715343	0.00256547	0.000986769	3.06731e-07	0.000769671	0.0041248	0.00427431	0.00293356	0.00289942	8.51882e-05	2.13453e-06	5.05701e-05	3.88526e-07	0.00328877	8.70488e-05	0.0232578	0.0079492	0.0109104	0.0130117	0.00401821	0.0140458
E3617024786	Non-Pregnant	0.01732	0.0128689	0.0139763	0.00874663	0.00119597	0.00249672	0.00417996	0.00286202	0.0189256	0.00317685	0.0172709	0.00396525	0.000241886	0.000608129	0.00212285	0.0119208	0.015458	0.00973978	0.00768841	0.00217261	0.00231913	0.0071517	0.00697092	0.00175518	0.00180219	0.00461425	0.000459686	0.00174304	0.00450825	0.000413487	9.25602e-05	0.00486319	0.00519183	0.00578653	0.00376488	0.00326472	4.57447e-05	1.28111e-05	0.000502876	2.47358e-06	0.00266503	4.71435e-05	0.0237671	0.0100787	0.00935003	0.0104646	0.00350325	0.0115553
E3617024775	Non-Pregnant	0.0224226	0.0189035	0.0190156	0.00813628	0.0018225	0.0030399	0.00280137	0.00235847	0.0128453	0.000561448	0.0170763	0.00144457	3.58214e-05	0.00128512	0.000873643	0.0116253	0.0131044	0.00792241	0.00749866	0.00331185	0.00211219	0.00907973	0.00672497	0.00120997	0.00161413	0.00240812	0.000213762	0.001245	0.00202855	0.000140333	4.34408e-07	0.00151609	0.00366248	0.00354997	0.00243862	0.00358296	6.20484e-05	6.3851e-06	0.000198042	1.41355e-06	0.0036429	2.08929e-06	0.0223097	0.00784022	0.0104	0.01331	0.00332061	0.0122455
E3617024759	Non-Pregnant	0.0188937	0.0148053	0.0159212	0.00880451	0.00208045	0.00265998	0.00351838	0.00242174	0.016816	0.00133238	0.0192694	0.00286663	0.000103976	0.00129645	0.00136192	0.0111278	0.0112637	0.00861384	0.00821979	0.00344468	0.00157178	0.00846925	0.00587617	0.0013684	0.00143917	0.00238605	0.000375948	0.000987817	0.00266164	0.000580226	2.55528e-07	0.00177804	0.00399181	0.00394845	0.00266459	0.00274826	3.11919e-05	4.14818e-07	0.000270559	5.64153e-08	0.00388472	3.46264e-05	0.0236487	0.00866148	0.00904822	0.0114945	0.00344275	0.0133416
E3617024750	Non-Pregnant	0.0200792	0.0164558	0.0170355	0.00826778	0.00194724	0.00219197	0.00331456	0.00193128	0.0151766	0.00124496	0.0186934	0.00242087	7.57902e-05	0.00146841	0.0013088	0.0114395	0.0132856	0.0082795	0.00873652	0.00399024	0.00232033	0.00827843	0.00556022	0.00150585	0.00159628	0.00324536	0.000430734	0.0013412	0.00281277	0.000623204	1.55773e-05	0.00170478	0.00383176	0.00489205	0.0032135	0.003624	6.89192e-05	3.13594e-07	8.49975e-05	6.78448e-08	0.0029847	1.67175e-05	0.0246916	0.00831035	0.00985856	0.0140403	0.0040062	0.012524
E3617024743	Non-Pregnant	0.0207094	0.0152693	0.0166553	0.0101405	0.00167867	0.0036077	0.00391607	0.00371085	0.0195639	0.0028236	0.0190133	0.00333025	0.000168991	0.000420732	0.00251854	0.0112329	0.0131717	0.00724166	0.00869836	0.0031712	0.00150988	0.00867973	0.00730786	0.00189578	0.00184879	0.00439033	0.00100269	0.00175276	0.00429738	0.000250638	5.55492e-07	0.00421923	0.00336917	0.00416778	0.00221881	0.00355934	1.82078e-06	5.31832e-06	0.000342897	9.66967e-07	0.00146635	2.83918e-06	0.0220105	0.00933542	0.00820322	0.0117764	0.00420512	0.00979367
E3617024729	Non-Pregnant	0.018756	0.0144422	0.0153882	0.00947976	0.00235647	0.00298037	0.00443146	0.0031277	0.0185599	0.00288312	0.0171234	0.00328135	0.000351274	0.000692071	0.00216554	0.0126119	0.0150034	0.00901295	0.00862364	0.00274184	0.00221704	0.00870988	0.00719126	0.00188073	0.00197841	0.00471024	0.000679589	0.00195855	0.0037579	0.00024687	9.43798e-05	0.00401631	0.00437326	0.00406831	0.00239563	0.00409894	9.36529e-05	1.21097e-05	0.000429948	2.19938e-06	0.00206583	5.20221e-05	0.0227079	0.00794766	0.00900261	0.0127572	0.00380934	0.0112334
E3617024686	Non-Pregnant	0.0189095	0.013521	0.0143386	0.00966561	0.00128526	0.00297328	0.00347918	0.00436027	0.021341	0.00260248	0.0208671	0.0036321	4.7951e-05	0.000469156	0.00207793	0.0113734	0.0115359	0.0081644	0.00860746	0.00267223	0.00160235	0.00815269	0.006063	0.00203435	0.00272872	0.00467367	0.000738593	0.00190917	0.0036615	2.12881e-05	7.75027e-07	0.00499733	0.00403212	0.00496894	0.0032217	0.00435856	2.18417e-06	8.47497e-06	0.00074013	1.59032e-06	0.00178814	5.22615e-05	0.0228557	0.00897032	0.00902776	0.0135677	0.00353439	0.00883219
E3617024682	Non-Pregnant	0.0201932	0.0162044	0.0161482	0.00835758	0.00158246	0.00228921	0.00349392	0.00266765	0.0161683	0.00184092	0.0199487	0.00288388	3.88768e-05	0.00122536	0.0013462	0.0132038	0.0142673	0.00992289	0.00748893	0.00370815	0.00174746	0.00911796	0.00578369	0.00103939	0.00132425	0.00252273	0.000563785	0.00141932	0.00195963	0.000354927	9.21207e-05	0.00221371	0.00472963	0.00385264	0.00274212	0.00388664	0.000139375	2.69518e-06	0.000258274	5.17399e-07	0.00408372	2.45997e-05	0.0227228	0.00830026	0.00969377	0.0141934	0.00348202	0.0119848
E3617024680	Non-Pregnant	0.0205438	0.016204	0.0169474	0.00796601	0.00209638	0.00272478	0.00302506	0.00209397	0.0136208	0.000987898	0.0167658	0.00234843	0.000111215	0.000759158	0.0011715	0.0108496	0.0140516	0.00824764	0.00735034	0.00380343	0.00216345	0.00764028	0.00542185	0.000724163	0.000935035	0.00316151	0.000213271	0.00123466	0.00284716	0.000359405	1.8629e-06	0.0015179	0.00402308	0.00405624	0.00275701	0.00339317	5.77629e-05	5.72095e-06	0.000117389	1.01306e-06	0.0038024	5.987e-05	0.0227309	0.00910489	0.0107221	0.0135039	0.00401369	0.0133594
E3617024662	Non-Pregnant	0.0193867	0.0157589	0.0169526	0.00832072	0.00217473	0.00207715	0.0039135	0.00167731	0.013785	0.00087026	0.0185069	0.00264373	7.00194e-05	0.00122528	0.000591953	0.0111281	0.0129616	0.00784379	0.00736532	0.00447372	0.00208347	0.0100841	0.0054756	0.00109408	0.00134448	0.00146954	0.000621605	0.000770546	0.00210948	0.000528629	2.83014e-05	0.000971427	0.00401298	0.00501816	0.00314343	0.00247052	2.503e-06	1.8759e-06	0.000121403	3.69207e-07	0.00437829	3.58619e-06	0.0265384	0.00894898	0.0109684	0.013976	0.00391605	0.0146655
E3617024650	Non-Pregnant	0.019463	0.0175497	0.0177111	0.00631711	0.00247496	0.00206032	0.00285055	0.00178186	0.0142886	0.000656828	0.0212254	0.00242036	2.55911e-05	0.00205293	0.000543301	0.011203	0.0128504	0.00805309	0.00476687	0.00478118	0.00213908	0.00873813	0.00562577	0.000417558	0.000401168	0.00126564	0.000379573	0.000468992	0.00148186	0.000562637	5.25814e-07	0.000210831	0.00418476	0.00444623	0.00286374	0.00318813	3.60603e-05	1.22643e-06	7.32549e-05	2.12563e-07	0.00556664	3.70532e-05	0.0237863	0.00886903	0.011419	0.0142289	0.00427535	0.0162411
E3617024649	Non-Pregnant	0.0200011	0.0167361	0.0171716	0.00842321	0.00144719	0.00230953	0.0037795	0.00191763	0.0144016	0.0016311	0.0174388	0.00314941	3.6672e-05	0.00138164	0.00142412	0.0113246	0.0133337	0.00906582	0.00840426	0.00504184	0.00233684	0.00866236	0.0054182	0.00112183	0.0013568	0.0034992	0.000463652	0.00158164	0.00235667	0.000491094	6.9996e-07	0.00117985	0.00357706	0.00497997	0.00302195	0.00287151	0.00018465	2.57541e-06	0.00013781	4.71084e-07	0.00504035	2.31874e-05	0.0248363	0.00805197	0.00954585	0.0131218	0.00378042	0.0139118
E3617024648	Non-Pregnant	0.0187666	0.0154564	0.0159509	0.00762582	0.00216441	0.00230209	0.00326891	0.00167337	0.0149082	0.00144815	0.0186382	0.00259925	3.29888e-05	0.00134192	0.00128619	0.0101209	0.0105599	0.0081283	0.00742661	0.00372608	0.00243963	0.00954013	0.007315	0.00085847	0.00105207	0.00209417	0.000411587	0.00120352	0.0021377	0.000602889	6.97346e-07	0.000252611	0.00369877	0.00438759	0.00281922	0.00244375	0.000106918	6.58197e-07	0.000108041	1.27235e-07	0.00512059	0.00010732	0.0266374	0.00934437	0.0102211	0.0120075	0.0032895	0.0131155
E3617024632	Non-Pregnant	0.0199541	0.0161165	0.0145255	0.010067	0.000892345	0.00300759	0.00439818	0.003367	0.0208392	0.00137345	0.0217238	0.00226083	0.000222886	0.00032603	0.0017732	0.0133149	0.0108873	0.00740237	0.00730906	0.00239924	0.00219621	0.00911169	0.00562119	0.00185803	0.00179361	0.00295338	0.000757748	0.00235098	0.00320837	0.000344177	1.61559e-06	0.00534126	0.0039783	0.00416641	0.00219742	0.00410643	3.72343e-06	5.0361e-06	0.000473847	9.46636e-07	0.00134161	7.13979e-05	0.0215918	0.0102416	0.0105841	0.0136003	0.00390274	0.0108875
E3617024619	Non-Pregnant	0.0211968	0.0173101	0.0185214	0.00782057	0.00190744	0.00278983	0.00286102	0.00221811	0.0148803	0.00164421	0.0166457	0.00296386	8.83192e-05	0.00129272	0.00126356	0.0104568	0.0133347	0.00799828	0.0086684	0.00331418	0.00238982	0.00829223	0.00651611	0.00105067	0.00117106	0.00311048	0.000242343	0.0010892	0.00298351	0.000311252	5.76013e-07	0.00182739	0.0041316	0.0036368	0.00222555	0.00418075	4.58333e-05	4.08515e-06	0.00011746	7.40227e-07	0.00393228	6.77826e-06	0.0231284	0.00801594	0.00987569	0.011567	0.00360497	0.012079
E3617024612	Non-Pregnant	0.0194614	0.0165154	0.0173127	0.00731779	0.0022036	0.00236524	0.00293451	0.00156438	0.014102	0.00179736	0.0154593	0.00235581	3.12374e-05	0.000886852	0.00155412	0.0113453	0.0150075	0.009664	0.0103919	0.003317	0.00263405	0.00809535	0.00708652	0.000973673	0.00131	0.00275895	0.000336714	0.000965045	0.00315586	0.000627124	2.04635e-07	0.000761245	0.00422512	0.00513008	0.00297928	0.00350656	0.000150085	1.25813e-06	6.85987e-05	2.41267e-07	0.00367654	3.47248e-06	0.0229408	0.00803717	0.00971887	0.012885	0.00408228	0.0139179
E3617024576	Non-Pregnant	0.0193331	0.0168933	0.0173471	0.00768976	0.00209297	0.00242145	0.00334875	0.00182283	0.0137063	0.00111179	0.0182097	0.00232582	3.65177e-05	0.00193152	0.000759451	0.0116604	0.0146688	0.00947808	0.00865304	0.0046763	0.00245802	0.00883833	0.00630868	0.00133315	0.00136902	0.00218162	0.000250146	0.000651927	0.0017341	0.000436906	2.42855e-07	0.000330201	0.00368414	0.00429513	0.00292448	0.00330384	0.00016146	1.77795e-07	2.93932e-05	3.62544e-08	0.00433545	6.95244e-06	0.0232516	0.00782766	0.010094	0.0144352	0.00383307	0.0156972
E3617024567	Non-Pregnant	0.0204983	0.0156537	0.0165559	0.0081955	0.00168458	0.00248684	0.00324658	0.00212305	0.0156877	0.00191809	0.0174498	0.00399223	9.63248e-05	0.00103772	0.00137859	0.011027	0.0130759	0.00885502	0.00871314	0.00409483	0.00296907	0.00720732	0.00591318	0.00109667	0.0011516	0.00372144	0.000545475	0.00142453	0.00264876	0.000388732	1.42375e-06	0.0016856	0.00407684	0.00426972	0.00329786	0.003802	1.57164e-06	5.14604e-06	0.000232404	1.01016e-06	0.00331467	5.16226e-05	0.0230399	0.00865889	0.00954005	0.0127599	0.00347555	0.0115428
E3617024565	Non-Pregnant	0.0203491	0.0178431	0.0178659	0.00750055	0.00243908	0.00222733	0.00311289	0.00160966	0.0136262	0.00125085	0.0167308	0.00253941	2.72436e-05	0.00101237	0.00101657	0.0108467	0.0129313	0.00958765	0.00749778	0.00452973	0.00223649	0.00762377	0.0065924	0.000916039	0.00140601	0.00317237	0.000391945	0.00146244	0.00223035	0.000523293	4.68831e-07	0.000828902	0.00377385	0.0047493	0.00319452	0.00235502	3.44512e-05	4.44936e-06	6.74203e-05	8.25747e-07	0.00529269	0.000172033	0.0229998	0.0076092	0.00886359	0.0133279	0.00363698	0.0115679
E3617024557	Non-Pregnant	0.0188113	0.0162262	0.0168662	0.00836461	0.00238913	0.00263982	0.00350987	0.00162305	0.0136839	0.000917496	0.0173704	0.00246168	0.000225961	0.00129538	0.00136844	0.0115089	0.0140881	0.00996352	0.00691935	0.00385744	0.00246697	0.0082181	0.00649395	0.000829962	0.000981264	0.00165638	0.000159489	0.000758154	0.00246511	0.000772357	4.37242e-07	0.000428932	0.00396301	0.00473687	0.00291946	0.00311157	0.000171874	2.95195e-06	7.25424e-05	5.52782e-07	0.00527354	2.57588e-06	0.022873	0.00778874	0.0105014	0.0130656	0.00388152	0.0152318
E3617024553	Non-Pregnant	0.0193359	0.0153805	0.0168508	0.00691415	0.00188843	0.00259248	0.00256975	0.0022055	0.0157953	0.00154528	0.018846	0.002436	3.54244e-05	0.00122932	0.00143272	0.0106787	0.0128616	0.00783894	0.00891951	0.00375411	0.00271035	0.00894339	0.00632779	0.00116098	0.00145795	0.0026372	0.000341232	0.00107335	0.00216294	0.000430652	1.15005e-06	0.00192414	0.003942	0.00482858	0.00283471	0.00385788	4.38752e-05	2.02164e-06	0.000363192	4.14289e-07	0.00436646	6.73093e-05	0.0236852	0.00901695	0.0105869	0.0129963	0.00341991	0.0140905
E3617024549	Non-Pregnant	0.0209833	0.0157246	0.016761	0.00880639	0.00187741	0.0028213	0.00324677	0.0034023	0.0179673	0.00214731	0.0185479	0.003334	2.61211e-05	0.000990697	0.00151438	0.0117762	0.0116523	0.00772472	0.00707493	0.00359923	0.00199348	0.00865199	0.0051976	0.00113122	0.00133862	0.0039749	0.000499327	0.00112518	0.00218921	5.28191e-05	1.03268e-05	0.00331224	0.00435745	0.00398931	0.00256763	0.00498146	1.13292e-06	4.80509e-07	0.000404525	9.33947e-08	0.00241598	3.34851e-05	0.0227053	0.00883823	0.0103215	0.0127269	0.00343419	0.0109647
E3617024543	Non-Pregnant	0.0191937	0.016115	0.0167096	0.00726772	0.00184384	0.00222697	0.00323954	0.0018969	0.0148071	0.00090518	0.0204459	0.00223957	6.21716e-06	0.00139646	0.000841987	0.0117409	0.013575	0.00904776	0.00663003	0.00378361	0.00248467	0.00893147	0.0066513	0.00103307	0.00122517	0.00226805	0.000286918	0.000904368	0.00187747	0.000448397	1.95077e-07	0.00109239	0.00423178	0.00449104	0.00278273	0.00285086	0.000234507	7.13475e-07	9.51989e-05	1.45404e-07	0.00449702	2.26777e-06	0.0242471	0.0086331	0.0103171	0.0143564	0.00387961	0.0146137
E3617024540	Non-Pregnant	0.0175862	0.0142614	0.014582	0.00955007	0.00161223	0.00226497	0.0041509	0.00325081	0.0178067	0.00263303	0.0169786	0.00385971	2.47683e-05	0.000404879	0.00223752	0.0121352	0.0127401	0.00939528	0.0099429	0.00403702	0.00235081	0.00848161	0.00628404	0.00112771	0.00166834	0.00372862	0.000733504	0.00163346	0.00367144	0.000453921	4.02351e-07	0.0030607	0.00466214	0.00505982	0.00269143	0.00334053	8.79256e-06	1.99992e-06	0.000357799	4.73355e-07	0.00250616	2.62712e-06	0.0223512	0.00851383	0.00699938	0.0147872	0.00395898	0.0102765
E3617024527	Non-Pregnant	0.0193428	0.0143133	0.0151931	0.00925831	0.00199778	0.00289677	0.00365487	0.00311247	0.0172466	0.00284179	0.0171761	0.0037623	7.46649e-05	0.000416517	0.00149421	0.0121498	0.0124459	0.0094278	0.00883384	0.00207712	0.0022127	0.00951368	0.00581043	0.00137851	0.00233327	0.00383823	0.00109218	0.00181261	0.00393195	0.000385109	8.41788e-06	0.00381749	0.00493814	0.00527012	0.00393711	0.00374716	6.51857e-05	1.42611e-05	0.000201723	2.87946e-06	0.00328284	1.27436e-05	0.0209998	0.00887502	0.0100888	0.0123425	0.00403801	0.0127954
E3617024526	Non-Pregnant	0.0219184	0.016503	0.0174845	0.00943301	0.00313444	0.00346463	0.00339188	0.00275881	0.0160131	0.00190491	0.0178058	0.00466079	0.000197023	0.00312118	0.00117021	0.0110827	0.0130757	0.00874825	0.01124	0.0019723	0.00298728	0.00888299	0.00622427	0.00131289	0.001673	0.0035098	0.000931221	0.00142029	0.00294536	0.000386396	5.40531e-07	0.00205394	0.00509283	0.0032934	0.00189607	0.00536907	0.000170433	3.9675e-05	0.000178699	6.83772e-06	0.00168423	1.45943e-06	0.0185039	0.00851195	0.00960579	0.0101336	0.00334424	0.0139615
E3617024514	Non-Pregnant	0.0181713	0.0151599	0.0157999	0.00829651	0.00240254	0.00314709	0.00345748	0.00284251	0.0147648	0.00192516	0.0167649	0.00271049	0.000130527	0.00129954	0.00209917	0.0104891	0.0136222	0.00882869	0.00923862	0.00257173	0.00231011	0.00957721	0.00653073	0.00131575	0.00175687	0.00385268	0.000440252	0.00156707	0.00328596	0.000108479	7.80379e-07	0.00172722	0.00397463	0.00535246	0.00272733	0.00369422	1.43754e-06	5.67623e-06	0.000608609	1.18289e-06	0.00334735	6.38268e-06	0.0223406	0.00795155	0.00947428	0.0112887	0.00395859	0.01486
E3617024508	Non-Pregnant	0.0192799	0.0167475	0.0169503	0.009409	0.00127057	0.00375476	0.00250199	0.0018779	0.0186971	0.00172011	0.0201838	0.00329405	5.14374e-06	0.00128311	0.00109156	0.0100204	0.0131398	0.0107325	0.00901439	0.00473707	0.00238131	0.00913948	0.00363607	0.00121126	0.000954676	0.00270373	5.43702e-05	0.000621449	0.00375305	0.00172806	5.56486e-07	0.00186871	0.00379255	0.00592613	0.00343436	0.00207769	0.000143919	6.46727e-07	5.00838e-06	9.0241e-08	0.00582717	1.89506e-06	0.0255105	0.00789165	0.00977826	0.0145227	0.00381341	0.0112501
E3617024506	Non-Pregnant	0.0195133	0.0163342	0.0173811	0.00764883	0.0020277	0.00184725	0.00355985	0.00173551	0.0155293	0.00161114	0.0183566	0.003288	3.43367e-05	0.00116224	0.00140812	0.0103874	0.0121115	0.00753906	0.00758366	0.00385263	0.00230001	0.00785172	0.00544299	0.00112728	0.00136404	0.00290735	0.000517567	0.00132229	0.00212991	0.000417311	5.62187e-07	0.00148678	0.00344297	0.00440906	0.00285601	0.00330189	4.43344e-05	1.82768e-06	0.00010075	3.65307e-07	0.00439248	1.65172e-05	0.0264051	0.00817859	0.00944027	0.0129657	0.00316567	0.0126058
E3617024502	Non-Pregnant	0.0209887	0.0164877	0.0178594	0.00799293	0.00242896	0.00291771	0.00261156	0.00211857	0.0149994	0.00135111	0.0171876	0.00230723	0.00011344	0.000805106	0.00128349	0.010097	0.0124431	0.0073902	0.0091302	0.00315765	0.00261206	0.0092995	0.00601682	0.000984478	0.00126399	0.00210128	0.000417125	0.0016689	0.00280778	0.00045106	3.19261e-05	0.0018868	0.00318326	0.00405242	0.00246569	0.00305912	0.00023952	9.05142e-06	0.000136939	1.59506e-06	0.00443865	7.03801e-05	0.0219352	0.00808666	0.0104809	0.0128101	0.00430442	0.0132694
E3617024500	Non-Pregnant	0.0208365	0.0156609	0.0167352	0.00997784	0.00267175	0.00437271	0.00271528	0.00328014	0.013744	0.00137851	0.0154734	0.00203417	0.000184126	0.000937556	0.00212343	0.0106149	0.0145023	0.0075625	0.00889935	0.00240658	0.00232205	0.00806069	0.00625049	0.00131609	0.00180778	0.00234276	0.000559776	0.00122431	0.00376226	0.000226614	3.97229e-06	0.00235937	0.00402774	0.0040003	0.00257673	0.00340184	2.24309e-06	1.60489e-05	0.000486869	2.79171e-06	0.00299829	5.88886e-05	0.0218227	0.00894826	0.0105293	0.0117887	0.00366195	0.0123939
E3617024483	Non-Pregnant	0.0195148	0.0170032	0.0171815	0.00705413	0.00202244	0.00241388	0.00303372	0.00248727	0.0143801	0.000741524	0.0207253	0.00246247	8.12462e-05	0.0017044	0.000733951	0.0129781	0.0142568	0.00938133	0.00607721	0.0047136	0.00254508	0.008628	0.00552087	0.00101969	0.00115037	0.00201856	0.000251969	0.000629736	0.00142679	0.000293872	7.86249e-06	0.000906734	0.00445336	0.00426687	0.00259373	0.00333005	3.18523e-05	5.47951e-07	0.00021203	1.13876e-07	0.00509622	2.42715e-05	0.0243345	0.00870939	0.00981032	0.0139451	0.00413443	0.0152912
E3617024464	Non-Pregnant	0.019366	0.0148606	0.0155632	0.00845663	0.00200939	0.00238422	0.00348891	0.00254622	0.0170147	0.00222937	0.0187378	0.00318967	6.48159e-05	0.00112731	0.00163401	0.0118022	0.0123101	0.00717747	0.00662648	0.00368756	0.00194827	0.0081836	0.00510319	0.000891729	0.00128957	0.00319287	0.000730882	0.00098615	0.00232435	0.000374542	1.79924e-06	0.00285087	0.0037182	0.00412219	0.00236981	0.00383258	4.29861e-05	3.34573e-06	0.000264061	7.50724e-07	0.00368576	8.95666e-05	0.0240101	0.00881441	0.00980806	0.0144723	0.0034266	0.0112013
E3617024460	Non-Pregnant	0.0228518	0.0168852	0.018091	0.0108017	0.00146415	0.00408236	0.00323439	0.00252102	0.013285	0.00151276	0.0144776	0.00251964	0.000137563	0.00102567	0.00191576	0.0115673	0.0123637	0.00813732	0.00955358	0.00195301	0.00252507	0.00739535	0.00577472	0.00123869	0.00157055	0.00209833	0.000789404	0.00254811	0.00303388	4.366e-05	9.97284e-06	0.002961	0.00523965	0.00361129	0.00271323	0.00428798	7.78408e-06	2.81741e-05	0.000328524	5.00288e-06	0.00346859	0.000218958	0.0229834	0.0101551	0.009485	0.012145	0.00343252	0.0114948
E3617024421	Non-Pregnant	0.0195377	0.0159515	0.0164308	0.00948611	0.00194718	0.00389464	0.00335794	0.00406767	0.0171187	0.00186783	0.0165215	0.00252029	0.000172239	0.000668604	0.00177517	0.0106622	0.0150436	0.00890105	0.00947771	0.00246261	0.00196178	0.0073165	0.00762517	0.00155165	0.00195007	0.00414069	0.000372593	0.00175862	0.00315033	5.49849e-05	2.7475e-05	0.00403026	0.00406591	0.00390233	0.00229399	0.0036525	0.000341764	1.43039e-05	0.000457313	2.62504e-06	0.00294726	2.94444e-05	0.0209988	0.00742936	0.00906156	0.0112121	0.00330653	0.0113587
E3617024405	Non-Pregnant	0.0191172	0.0168779	0.0152834	0.0075647	0.00206579	0.00175532	0.00334801	0.00141183	0.0137561	0.000703822	0.0187223	0.00211736	0.000151886	0.00127956	0.000925194	0.00967744	0.0127846	0.00867235	0.00800441	0.00334086	0.00203337	0.0090669	0.00523955	0.00119224	0.0013268	0.00343032	0.000316147	0.000931707	0.00241754	0.000570786	8.44532e-07	0.000590239	0.0035286	0.00473465	0.0035028	0.00348319	8.47161e-05	5.74134e-06	0.000127404	9.964e-07	0.005314	8.67786e-05	0.0230493	0.00843968	0.00953851	0.0130848	0.00364948	0.0154985
E3617024400	Non-Pregnant	0.0195389	0.0166477	0.0169804	0.00690144	0.0019777	0.00184248	0.00312892	0.00145471	0.0136849	0.000507787	0.0194995	0.00224693	7.26415e-05	0.00183474	0.000516203	0.012446	0.0129867	0.00900997	0.00651311	0.00451139	0.00242286	0.00851445	0.00540234	0.000571142	0.000611727	0.0017463	0.000287312	0.000624993	0.00138247	0.000524569	7.37271e-06	0.000255857	0.004441	0.0058057	0.0043168	0.00301334	5.48736e-05	3.51692e-07	2.32369e-05	7.28677e-08	0.00477268	8.71098e-05	0.025321	0.00826025	0.010508	0.012771	0.00428102	0.0153292
E3617024399	Non-Pregnant	0.0204029	0.0155354	0.0159884	0.00874255	0.0018592	0.0023655	0.00388182	0.00212234	0.0176431	0.00234687	0.0177091	0.00299708	0.00017317	0.000797308	0.00234559	0.0110928	0.0129891	0.00802649	0.00851493	0.002549	0.00216902	0.00827752	0.00577735	0.00162716	0.00192256	0.00284001	0.000390899	0.00163441	0.00259403	0.0001502	1.5669e-06	0.00355847	0.00398544	0.00409772	0.00273743	0.00362482	0.000190709	9.72814e-06	0.000240866	1.68692e-06	0.00231058	5.72087e-06	0.0224176	0.00866451	0.0101323	0.0136732	0.00358212	0.0125354
E3617024395	Non-Pregnant	0.0153317	0.0128605	0.0131895	0.00666072	0.00205531	0.00188696	0.0028807	0.00219203	0.022178	0.00336849	0.0206063	0.00445495	0.000347585	0.000825186	0.00235224	0.0124923	0.0141406	0.00853968	0.00841776	0.00334021	0.0028725	0.0102308	0.00808907	0.0014641	0.00162766	0.00391475	0.000646178	0.00206176	0.0034563	0.000320858	2.47001e-07	0.00461618	0.00461652	0.00416484	0.00273494	0.00333546	2.12009e-06	1.37909e-05	0.000150486	2.36709e-06	0.00138732	4.48719e-06	0.0221592	0.0102901	0.00873474	0.0115122	0.00507005	0.012839
E3617024394	Non-Pregnant	0.0224062	0.0166992	0.0185927	0.0100877	0.00165404	0.00385526	0.0034068	0.00351947	0.0135709	0.00166748	0.0152846	0.00210896	0.000201428	0.00097704	0.00144379	0.00999168	0.0149006	0.00735699	0.00896751	0.00249933	0.00182053	0.00776301	0.00697075	0.00117282	0.00165631	0.0034505	0.000692593	0.00153621	0.00303128	0.00034506	3.8086e-07	0.00215239	0.00424745	0.00388183	0.00263116	0.00380531	6.48995e-05	1.48882e-05	0.000201497	2.96898e-06	0.00255274	6.69101e-06	0.0215177	0.00754054	0.00988055	0.0134784	0.00416154	0.0105186
E3617024393	Non-Pregnant	0.0217567	0.0157626	0.0163797	0.0118161	0.00262609	0.00464245	0.00326817	0.00423405	0.0160946	0.00175663	0.0163707	0.00270769	0.000149623	0.000371886	0.00182014	0.0100427	0.0129436	0.00912645	0.00916478	0.00283588	0.00278621	0.00735659	0.0062379	0.00116562	0.00176797	0.00418953	0.000480139	0.0014469	0.0026346	0.000274359	2.42676e-07	0.00346716	0.00422364	0.00362984	0.00209673	0.00365584	6.37117e-05	1.69873e-05	0.00040072	3.17588e-06	0.00204653	7.92388e-06	0.0206273	0.00716491	0.00925259	0.011801	0.00366797	0.00957216
E3617024349	Non-Pregnant	0.0172158	0.0141916	0.0150329	0.0085969	0.00198502	0.00315553	0.00339127	0.00287239	0.0158151	0.00201332	0.0185528	0.0026363	0.000103615	0.00104339	0.00185467	0.0120123	0.0138325	0.00827843	0.00913064	0.00475103	0.00328925	0.00857125	0.005442	0.00182192	0.00179153	0.00371308	0.000138114	0.00137265	0.00341521	0.000261878	5.3723e-07	0.00205848	0.00325721	0.00397391	0.00218649	0.00365217	6.19614e-05	1.42382e-06	0.000322998	2.76855e-07	0.00328501	3.18541e-05	0.0229091	0.00771625	0.00986397	0.0125768	0.00355096	0.0130237
E3617024348	Non-Pregnant	0.0203932	0.0170961	0.0181548	0.00778862	0.00235144	0.00290975	0.00312492	0.00248804	0.0142448	0.00096363	0.0192561	0.00236884	5.67871e-05	0.000975322	0.00115656	0.0119347	0.0140704	0.00897108	0.0063442	0.00408611	0.0029155	0.00823117	0.00578393	0.000946757	0.000948438	0.0014899	0.000368305	0.000660725	0.00177524	0.000192349	1.8782e-05	0.000869402	0.0044383	0.00441883	0.00320168	0.00425213	2.64465e-06	3.23004e-06	0.000152915	5.59412e-07	0.00416147	5.75139e-05	0.0233268	0.00886761	0.00956148	0.0132064	0.00402981	0.0142656
E3617024341	Non-Pregnant	0.0198575	0.0163457	0.0169449	0.00740328	0.00174471	0.00198413	0.00341274	0.00183211	0.0140269	0.00115587	0.0194682	0.00228949	9.95045e-05	0.00145029	0.00105773	0.0120948	0.0130656	0.00907615	0.00744831	0.0039583	0.00227968	0.00882188	0.00548531	0.000828171	0.00105758	0.002409	0.000467472	0.000981124	0.00192975	0.000394067	4.33954e-05	0.000929798	0.00381658	0.00409518	0.00289202	0.00388495	3.18922e-05	5.11993e-07	0.000130206	1.20191e-07	0.00433919	4.45608e-05	0.023772	0.00829851	0.0108174	0.0132811	0.00429659	0.0149284
E3617024340	Non-Pregnant	0.0229913	0.0181966	0.018819	0.00981595	0.0029959	0.0039423	0.00294083	0.00309203	0.0138722	0.000980476	0.0158245	0.00187639	9.39469e-05	0.000827901	0.00182908	0.0124343	0.0132505	0.0081239	0.0092732	0.00258593	0.00237205	0.00795489	0.00687465	0.00120174	0.00126541	0.00232067	0.000316622	0.00138301	0.0024288	0.000221097	1.12458e-06	0.00230577	0.00424436	0.00338427	0.00199803	0.00505185	3.13438e-05	6.59877e-06	0.000187542	1.09205e-06	0.00242717	3.25139e-05	0.0212613	0.0088958	0.0113871	0.0121141	0.00460694	0.0113289
E3617024320	Non-Pregnant	0.0187648	0.0147526	0.0150506	0.00869773	0.0018704	0.00229417	0.00362813	0.00268658	0.0178387	0.00220205	0.0186534	0.00305461	7.50391e-05	0.00075669	0.00196054	0.0109946	0.0128952	0.00789252	0.0081514	0.00368046	0.00286978	0.00853801	0.00609679	0.00162796	0.0019312	0.00311959	0.000363131	0.00190894	0.0021739	0.000333614	8.67699e-07	0.00309328	0.00387428	0.00466993	0.0033203	0.00346995	1.45788e-06	3.07383e-06	0.00042078	6.85026e-07	0.00376816	7.21209e-06	0.0252218	0.00863252	0.00929621	0.0124711	0.00392636	0.0101136
E3617024318	Non-Pregnant	0.0195307	0.0155306	0.0159903	0.00952437	0.00183831	0.00348646	0.00378756	0.00315403	0.0196258	0.00204503	0.0194191	0.00282439	0.000130888	0.000714579	0.00207603	0.011761	0.0142321	0.00898271	0.00718756	0.00225035	0.00229193	0.00912958	0.00716676	0.00155867	0.0018756	0.00429428	0.000443858	0.00144049	0.00287117	5.76139e-05	1.99628e-05	0.00476605	0.00495811	0.00452701	0.00317303	0.00371675	3.94159e-06	7.80157e-06	0.000475426	1.56956e-06	0.00186936	8.43266e-06	0.0213797	0.00846688	0.00946528	0.0131716	0.00393449	0.0105588
E3617024312	Non-Pregnant	0.0181853	0.0146364	0.0158706	0.00896028	0.00202881	0.00353163	0.00355013	0.00327113	0.0184928	0.00232966	0.0204461	0.00326263	0.000106207	0.000961944	0.00140885	0.0121409	0.0149749	0.00930373	0.00781615	0.00332499	0.00222565	0.0071033	0.00590236	0.00118341	0.00135336	0.00345624	0.000378086	0.00133941	0.00296692	0.000132897	2.02082e-06	0.00262908	0.00488375	0.00374878	0.00257401	0.00392907	1.83353e-05	6.62906e-06	0.000413275	1.20646e-06	0.00281612	3.93533e-05	0.0220351	0.00920547	0.00997566	0.0131884	0.00358868	0.0137137
E3617024294	Non-Pregnant	0.0203469	0.0147548	0.0158375	0.00984915	0.0027451	0.00286951	0.00365998	0.003313	0.0180457	0.00249285	0.0174699	0.00302891	0.000300448	0.000720686	0.00306939	0.0108254	0.0143707	0.00832975	0.00990444	0.00218613	0.00224877	0.00884	0.00730263	0.00155155	0.00199768	0.00427127	0.000900059	0.00199611	0.00403989	0.000452266	6.13748e-05	0.00357144	0.00393134	0.00370817	0.00207714	0.00474182	5.40791e-06	1.53359e-05	0.000507637	3.94607e-06	0.0015339	0.000127545	0.0206685	0.00888133	0.00939145	0.0122864	0.00409608	0.0110106
E3617024284	Non-Pregnant	0.019735	0.0154936	0.0171759	0.00852802	0.00178298	0.00243252	0.00387884	0.00286605	0.0181773	0.00164152	0.0208005	0.00301989	4.53959e-05	0.000779731	0.00137325	0.0107796	0.0127078	0.00741807	0.00625141	0.00344548	0.00234162	0.00807574	0.0063444	0.000988783	0.000990901	0.0031701	0.000411954	0.00155226	0.00287148	0.000145957	7.96878e-07	0.00346529	0.00410138	0.00382314	0.00239086	0.00354584	7.00614e-05	3.31116e-06	0.000191552	7.06199e-07	0.00281663	4.62189e-06	0.0221686	0.00788551	0.00824692	0.0129648	0.00328351	0.0127614
E3617024282	Non-Pregnant	0.021402	0.0178126	0.0171902	0.00866059	0.00280511	0.00236656	0.0038548	0.00206155	0.0150927	0.00102903	0.0210155	0.00244233	8.49811e-05	0.00146686	0.000912192	0.0113874	0.0119201	0.00814251	0.00726501	0.00378243	0.00239628	0.00822124	0.00441527	0.000822569	0.000889562	0.00142502	0.000143165	0.000926502	0.00145852	0.00024743	1.07051e-06	0.00105218	0.00373898	0.00446075	0.00248776	0.00281231	0.000116578	6.01358e-06	0.000299125	9.02778e-07	0.00523831	5.80958e-05	0.0251681	0.00867341	0.0100745	0.0128237	0.00397905	0.0129022
E3617024226	Non-Pregnant	0.0193451	0.0170758	0.0173153	0.00717324	0.00204364	0.00254215	0.00282965	0.00211781	0.0150322	0.00102788	0.020105	0.00202831	6.2003e-05	0.001272	0.00105966	0.0111339	0.013631	0.00898512	0.00867451	0.00382994	0.00236207	0.00837176	0.00629664	0.00133148	0.00136175	0.00227051	7.89042e-05	0.0010859	0.00227249	0.000349303	3.40492e-07	0.000622144	0.0035742	0.00410344	0.00286837	0.00383986	4.40051e-05	5.15563e-07	4.43574e-05	1.21309e-07	0.00460113	4.55727e-05	0.0230857	0.00755375	0.0098396	0.0133812	0.00333022	0.015365
E3617024223	Non-Pregnant	0.019697	0.0170249	0.0177147	0.00813697	0.00238811	0.00259226	0.00369586	0.00210279	0.0131707	0.00189827	0.0160743	0.00290538	0.000133557	0.0013135	0.00146363	0.0120549	0.0137717	0.00948884	0.00937312	0.00377475	0.0025194	0.00740073	0.00709123	0.00113263	0.00151849	0.0035728	0.00031143	0.00166786	0.00285212	0.00077145	1.12669e-06	0.000674821	0.0041416	0.00534505	0.00324787	0.0033182	0.000152361	2.86252e-06	0.000100559	7.18107e-07	0.00397795	2.77338e-06	0.0236507	0.00778699	0.00925007	0.014049	0.00419138	0.0143897
E3617024185	Non-Pregnant	0.0190671	0.0165833	0.0167005	0.00771303	0.00218661	0.0024832	0.00360299	0.00210061	0.0140735	0.00118818	0.0192527	0.00215429	6.01766e-05	0.00173481	0.00101432	0.0126137	0.0142758	0.00930933	0.00787608	0.00402337	0.00231195	0.00918377	0.00546663	0.00106516	0.0011535	0.00194972	0.000314849	0.000700664	0.00180248	0.000349947	1.65626e-05	0.00107885	0.00425408	0.00420042	0.00400488	0.003468	0.000101464	2.26503e-06	0.000103483	4.54156e-07	0.00493129	1.83078e-05	0.0241065	0.00867749	0.0103918	0.013223	0.00405937	0.0150464
E3617024165	Non-Pregnant	0.0187237	0.016433	0.0161866	0.00727306	0.00226874	0.00205374	0.00276664	0.00123493	0.0126528	0.00119498	0.0159953	0.00229053	3.81942e-05	0.00123246	0.000981075	0.0111909	0.0133135	0.00959671	0.00908309	0.00479807	0.00259846	0.00876069	0.00646139	0.0011417	0.00127199	0.00178266	0.00037422	0.000735862	0.00228441	0.000995921	4.53982e-07	0.000213801	0.00425392	0.00541088	0.00324987	0.00258465	0.000206947	1.36195e-07	2.24489e-05	2.98331e-08	0.00495903	3.0339e-06	0.0255408	0.00771042	0.00909006	0.0143488	0.00415403	0.0144017
E3617024161	Non-Pregnant	0.0197704	0.0147866	0.0171503	0.0108556	0.00117884	0.00381684	0.00508927	0.00394371	0.020084	0.000880804	0.0211692	0.0020369	0.00022511	0.00104749	0.00147983	0.0131485	0.0113453	0.00976106	0.00748262	0.00262538	0.00114077	0.00776691	0.00479788	0.00169841	0.00222194	0.00488202	0.000532468	0.00107335	0.00223238	3.38609e-05	4.56552e-06	0.00453913	0.00383564	0.00426616	0.00237138	0.00443307	5.94009e-06	2.29135e-05	0.000386569	4.20961e-06	0.00310166	5.30189e-06	0.0192752	0.00695613	0.00850893	0.0112464	0.0030466	0.0105108
E3617024132	Non-Pregnant	0.0191309	0.0164388	0.016563	0.00690429	0.00185362	0.00200667	0.00319706	0.00201233	0.0161037	0.00120173	0.0208709	0.00264664	3.18845e-05	0.00185928	0.00078226	0.011893	0.0138829	0.00848242	0.00658667	0.00425708	0.00233685	0.00859352	0.00512464	0.000810693	0.00100354	0.00203468	0.000277643	0.000753036	0.00160055	0.000312039	1.13052e-05	0.00105306	0.00406003	0.00440523	0.00314017	0.00407615	2.77917e-05	4.76976e-07	0.000209736	9.98654e-08	0.00444371	3.41102e-05	0.0232921	0.00869555	0.00986894	0.0126182	0.0039283	0.0152371
E3617024128	Non-Pregnant	0.0195446	0.0168452	0.017436	0.00696399	0.00204414	0.00213179	0.00305304	0.00154095	0.0139434	0.000882291	0.0184616	0.00234547	3.04673e-05	0.00169083	0.000807826	0.0116598	0.0146264	0.00964475	0.00797552	0.00392424	0.00290228	0.00805036	0.00654849	0.000769062	0.000845389	0.00202129	0.000301666	0.00098352	0.00231274	0.000442748	5.29125e-07	0.000636823	0.00387471	0.00384108	0.00356999	0.00399355	0.000137947	8.51542e-07	9.98605e-05	1.93226e-07	0.00447931	5.09142e-05	0.0242395	0.00835298	0.00933719	0.0131348	0.00394925	0.0141826
E3617024107	Non-Pregnant	0.0197786	0.0175438	0.0168256	0.00891142	0.0018556	0.00252868	0.00354874	0.0021559	0.0153588	0.00137915	0.0181632	0.0024328	0.000165956	0.00118366	0.000977574	0.0103684	0.0127592	0.00887127	0.00907916	0.00384615	0.00193192	0.00850812	0.00573526	0.00109703	0.00116666	0.00291341	0.000211177	0.00106559	0.00266765	0.000303726	2.55592e-06	0.00146311	0.0036678	0.00408429	0.00310624	0.00369629	3.2068e-05	8.47423e-06	0.000165633	1.45476e-06	0.00357275	3.46413e-05	0.025305	0.00747895	0.0104142	0.0134951	0.00390271	0.013101
E3617024104	Non-Pregnant	0.0206375	0.0168022	0.0170614	0.00918425	0.00309006	0.00395813	0.00271545	0.00260941	0.0121559	0.00078214	0.0157192	0.0016867	3.36268e-05	0.00132182	0.00167346	0.0109309	0.0132426	0.00900613	0.00917669	0.00305787	0.00287101	0.00855554	0.0059	0.00100413	0.00148831	0.00215091	0.000326706	0.00134082	0.00254354	0.000419262	8.90982e-07	0.000765196	0.00339752	0.00449078	0.00269709	0.00407532	3.12202e-05	5.63507e-06	0.000126649	1.0981e-06	0.00369855	3.11857e-05	0.0221843	0.00817604	0.0110086	0.0120509	0.00418471	0.0145176
E3617024087	Non-Pregnant	0.0193441	0.0157645	0.0166174	0.00783157	0.00252097	0.00237953	0.00349129	0.0021098	0.0149313	0.00251696	0.0159171	0.00388139	9.3355e-05	0.00126656	0.00210928	0.0118645	0.0119133	0.00762825	0.00636055	0.0037141	0.00246737	0.00996064	0.00734835	0.000827749	0.00110134	0.00414169	0.000714502	0.00182467	0.00394356	0.000353793	4.20546e-06	0.00289254	0.00486502	0.00450675	0.00245677	0.00274201	6.7082e-05	1.27942e-05	9.04463e-05	2.44288e-06	0.00384325	8.92114e-06	0.0223127	0.00700839	0.00939751	0.0120085	0.00443921	0.0111737
E3617024068	Non-Pregnant	0.0219859	0.0168138	0.0174159	0.0127478	0.00328745	0.0051548	0.00408144	0.00336407	0.0142945	0.00190659	0.0142602	0.00219303	0.000207082	0.000498804	0.00198056	0.0093324	0.0136156	0.00837582	0.00941777	0.00155022	0.00244276	0.00644915	0.00790111	0.00166354	0.00162657	0.00302722	0.000310503	0.0019181	0.00377484	0.000340408	1.85985e-06	0.00243236	0.00354905	0.00382338	0.00194559	0.00289602	0.000146084	1.29184e-05	0.00033365	2.38406e-06	0.00310092	3.63353e-06	0.0195803	0.00780916	0.00941553	0.0117495	0.00426022	0.0115397
E3617024064	Non-Pregnant	0.0188917	0.015599	0.0177024	0.0076458	0.00216887	0.00203541	0.00375781	0.00144597	0.0132499	0.00189368	0.0158747	0.00226376	0.00017605	0.00149446	0.00193998	0.0107798	0.0126996	0.00978811	0.00912741	0.00338886	0.00303902	0.00760088	0.00746841	0.00118456	0.00127858	0.00312208	0.00045745	0.00147307	0.00266681	0.000633934	4.58569e-06	0.00068259	0.00396079	0.00463662	0.00257946	0.00318881	0.00013178	1.07824e-05	8.71336e-05	1.74157e-06	0.00424299	4.47905e-05	0.0269922	0.00813366	0.0103025	0.013882	0.00438524	0.0136298
E3617024052	Non-Pregnant	0.0179925	0.0160909	0.0147446	0.00869133	0.00190044	0.0024005	0.00432704	0.0019606	0.0149719	0.00102084	0.0198425	0.00254832	0.000103227	0.00158349	0.000825004	0.0110285	0.0132349	0.00836434	0.0081255	0.00468987	0.00206405	0.00773621	0.00379305	0.00127538	0.00153237	0.00186859	0.000465899	0.000602552	0.0019744	0.00107671	1.43472e-06	0.000620862	0.00338251	0.00466518	0.00332637	0.00306785	0.000120804	8.90005e-06	5.94978e-05	1.66428e-06	0.00468527	2.94118e-06	0.0244201	0.00844072	0.0103382	0.0144777	0.00362907	0.0136853
E3617024036	Non-Pregnant	0.0186451	0.0143017	0.0167142	0.0094726	0.00199348	0.00305276	0.00396122	0.00311796	0.0166732	0.0022647	0.0158114	0.00258416	0.000194466	0.000812164	0.00266451	0.00888892	0.012963	0.00957515	0.0104447	0.00142956	0.00184868	0.00754769	0.00774528	0.00143372	0.0016336	0.00353985	0.000648937	0.00257218	0.00553555	0.000120771	6.18614e-05	0.00285149	0.00377106	0.00614688	0.00303122	0.00268559	3.68985e-06	2.27615e-05	0.00052906	4.32335e-06	0.00185264	4.82348e-06	0.0187731	0.00704593	0.00864338	0.0136679	0.00465425	0.0119219
E3617024029	Non-Pregnant	0.0138604	0.0101509	0.0108469	0.00886718	0.00315601	0.00260096	0.00338028	0.00210794	0.0143682	0.00206561	0.0155452	0.002379	5.64069e-05	0.00113091	0.00108744	0.00966778	0.0128627	0.00817892	0.00895999	0.00451382	0.00351947	0.00911479	0.00690674	0.000663542	0.00116446	0.00335597	0.000535413	0.00107466	0.00212364	0.000774314	1.01613e-06	0.00186212	0.00424715	0.00436447	0.00222948	0.00291674	0.000500115	9.97222e-06	0.000502687	1.74868e-06	0.00552863	6.49849e-06	0.0201883	0.00644894	0.00687742	0.0145699	0.00484362	0.0124587
E3617024027	Non-Pregnant	0.0197519	0.0152101	0.0162722	0.00955558	0.00160373	0.00319057	0.00373152	0.00356299	0.0214876	0.00244641	0.0215734	0.00390834	5.48389e-05	0.000592063	0.00190759	0.0115947	0.0118658	0.00834196	0.00841317	0.00297111	0.0021501	0.0083589	0.006081	0.00128456	0.00165673	0.00357859	0.000544729	0.00169312	0.00320762	0.000107624	1.61041e-05	0.00469029	0.00444499	0.003967	0.00236136	0.0036138	3.29228e-05	3.22087e-06	8.58621e-05	6.05051e-07	0.00219329	0.000134551	0.021659	0.00754941	0.00881551	0.0126384	0.00344724	0.00966124
E361701799	Non-Pregnant	0.0218308	0.0169687	0.0178305	0.00999289	0.00261751	0.00399711	0.00300434	0.00330083	0.0138319	0.00109599	0.0158177	0.00215788	9.97727e-05	0.000799925	0.00114762	0.0111584	0.0140972	0.00890169	0.00910487	0.00247568	0.00239984	0.00812331	0.00673427	0.00112374	0.00129136	0.00254211	0.000321066	0.0010552	0.00291395	0.000130045	1.27719e-05	0.00199571	0.00428447	0.0040176	0.0027861	0.00390841	5.05614e-05	2.18425e-06	0.000244881	4.05307e-07	0.00286145	5.17954e-05	0.0212625	0.00890985	0.00979955	0.0117594	0.00429375	0.0128947
E3617015072	Non-Pregnant	0.0179176	0.0144008	0.0146948	0.00930019	0.00180021	0.00276295	0.00407843	0.00276372	0.0165625	0.00124424	0.0195773	0.00236379	5.17882e-05	0.00109779	0.00140194	0.0131793	0.0131888	0.00967607	0.00825204	0.00430293	0.00228561	0.00828346	0.00611115	0.00123831	0.00137613	0.00320181	0.00035518	0.00135055	0.00307592	0.00105001	3.64759e-07	0.00202573	0.00452568	0.00468855	0.00280943	0.00428655	4.1701e-05	8.20708e-07	0.000259313	1.4922e-07	0.00263148	5.26414e-06	0.0242843	0.00891903	0.00961854	0.013266	0.00356064	0.0112154
E3617015069	Non-Pregnant	0.0187734	0.0153021	0.0163873	0.00794851	0.00215864	0.00229307	0.00374272	0.00251377	0.0176591	0.0017749	0.0208572	0.0033113	7.32265e-05	0.00156978	0.0013138	0.0119751	0.0114278	0.0069847	0.0069962	0.00420797	0.00161911	0.00765141	0.00499447	0.00139873	0.00164473	0.00345933	0.000385217	0.00109817	0.00185973	0.000219316	1.34016e-06	0.0018772	0.00343081	0.00487803	0.00371769	0.00427388	1.87896e-06	5.31689e-06	0.00054649	1.00102e-06	0.0040451	2.9538e-05	0.0247401	0.00809135	0.0100314	0.0142466	0.00382873	0.0134512
E3617015067	Non-Pregnant	0.0167422	0.0139873	0.0142727	0.00591805	0.00178578	0.00190781	0.00256196	0.00159354	0.0157471	0.00113645	0.0200772	0.00294492	9.38675e-05	0.00169328	0.00177523	0.0119921	0.0110566	0.00730227	0.00814036	0.0038058	0.00226689	0.00996259	0.00458616	0.000569234	0.000582347	0.00186549	6.53385e-05	0.00126936	0.00178317	0.000560397	4.3713e-06	0.000539781	0.002848	0.00444357	0.00313915	0.00392588	3.68718e-06	1.82226e-05	1.6348e-06	3.46506e-06	0.00423142	3.26071e-06	0.0246697	0.00804373	0.0090888	0.0154524	0.00414305	0.0169136
E3617015064	Non-Pregnant	0.0192221	0.0146819	0.0152667	0.00894414	0.00159114	0.00265994	0.0038332	0.00331086	0.0179462	0.00193654	0.0213858	0.00354465	1.12372e-05	0.00123075	0.00144649	0.0125853	0.0125129	0.00910724	0.00771497	0.00428322	0.00225861	0.00924955	0.00535526	0.00132626	0.00159136	0.00285469	0.000594841	0.00139743	0.00208257	0.000240594	2.46648e-07	0.00245407	0.0044845	0.00422878	0.00242944	0.00376048	7.67199e-06	4.55115e-07	0.000385731	7.86524e-08	0.0044994	8.65176e-07	0.0223724	0.00850348	0.00937137	0.0139667	0.00343272	0.0135903
E3617015062	Non-Pregnant	0.018836	0.0148963	0.0150239	0.00811428	0.00158045	0.00267725	0.0031843	0.00334961	0.0196346	0.00222948	0.0218988	0.00362116	4.17581e-05	0.00123867	0.00132097	0.012669	0.012822	0.00821342	0.00680453	0.00363267	0.00226733	0.00897559	0.00531248	0.00125245	0.00138311	0.00335159	0.000469777	0.00141763	0.00330193	9.51491e-05	1.14712e-05	0.00353066	0.00435426	0.00438167	0.00305654	0.00409844	1.13969e-05	9.1223e-07	0.000318449	1.84082e-07	0.00333663	9.43183e-06	0.0237185	0.00972014	0.0100858	0.0132567	0.00352808	0.0111591
E3617013872	Non-Pregnant	0.0192544	0.0153966	0.0168894	0.00819112	0.00148084	0.00259557	0.00365515	0.00244313	0.0149042	0.000981899	0.0183648	0.00247264	0.000175981	0.00122828	0.0015301	0.0100689	0.0140479	0.00838184	0.0088866	0.00434038	0.00206714	0.0089013	0.00528926	0.00144205	0.00159801	0.00396833	0.000714139	0.00154039	0.00225949	0.000714538	4.71014e-05	0.0016562	0.0034321	0.0044767	0.0028775	0.00337683	1.81035e-06	3.76328e-06	0.000253403	7.77715e-07	0.00515242	1.20459e-05	0.0224835	0.00768741	0.00947521	0.0115545	0.00314464	0.0123279
E3617013731	Non-Pregnant	0.0189013	0.0170569	0.0165715	0.00889094	0.0018997	0.00226766	0.00439924	0.00154932	0.0136717	0.000615069	0.0200531	0.00210453	0.0001953	0.00125655	0.000969472	0.0115104	0.0134958	0.00928741	0.00718756	0.00579176	0.00264585	0.00936724	0.00533996	0.000578084	0.000811368	0.0016157	0.000470396	0.000524314	0.0022724	0.000603665	1.10563e-06	0.00033705	0.0050125	0.004613	0.00312646	0.00349873	1.55128e-06	3.11277e-06	2.14662e-06	6.39564e-07	0.00490631	3.27606e-06	0.0235644	0.00783659	0.010154	0.0160849	0.00287884	0.0155563
E3617013694	Non-Pregnant	0.0202846	0.0167329	0.0172722	0.00822857	0.00159176	0.00273615	0.00310477	0.00233435	0.0166416	0.00136333	0.0189665	0.00279614	8.07719e-05	0.00103703	0.00126148	0.0100817	0.012878	0.00827767	0.0072795	0.00353293	0.0022918	0.00815451	0.00612056	0.00108751	0.00135988	0.00321913	0.000288513	0.00145844	0.00295137	0.000388642	3.35579e-07	0.00258742	0.0034578	0.00483897	0.00291082	0.00298866	0.000172969	8.90491e-07	0.000134464	1.42566e-07	0.004638	2.05916e-05	0.0243619	0.00770724	0.00955135	0.0143324	0.0031649	0.0119206
E3617013631	Non-Pregnant	0.0183899	0.0162218	0.0166492	0.00763755	0.00241247	0.00311937	0.0029376	0.00227151	0.0151464	0.000629056	0.0206265	0.00146179	2.29127e-05	0.00139341	0.000883879	0.0134972	0.0154783	0.0105242	0.0101699	0.00381628	0.00277687	0.00975906	0.00654046	0.0019338	0.00206897	0.00176366	0.000317363	0.000520497	0.00168469	0.000670764	2.13065e-07	0.000564011	0.0039008	0.00415931	0.00258917	0.00281697	7.25181e-05	4.24806e-07	2.55402e-05	8.38143e-08	0.00600502	3.93486e-07	0.0225285	0.00893237	0.00982145	0.0157276	0.00454418	0.0164401
E3617013582	Non-Pregnant	0.018125	0.0164247	0.0162524	0.00662008	0.00202879	0.00212555	0.00310961	0.00193168	0.0152219	0.000771012	0.0215395	0.00239909	1.30677e-05	0.00191349	0.000528456	0.013247	0.0146812	0.00980499	0.00646349	0.00505981	0.00217465	0.00945754	0.00517562	0.000867728	0.000953158	0.00186893	0.000236381	0.000376405	0.00117243	0.000455645	2.03111e-07	0.000565857	0.00431855	0.00435998	0.00273102	0.00373068	6.63631e-05	7.02558e-08	4.80521e-05	1.30604e-08	0.00590356	5.44484e-05	0.0239688	0.00893498	0.0100769	0.0148325	0.00396021	0.0159264
E3617013539	Non-Pregnant	0.0200427	0.0147064	0.0171188	0.00789206	0.00135591	0.00233402	0.00352418	0.00255037	0.0183058	0.00165004	0.0189895	0.00251178	0.000174876	0.00048311	0.00152679	0.0111453	0.0136432	0.00745294	0.00900883	0.00259119	0.00230265	0.00709802	0.00678891	0.0011082	0.00136196	0.00329012	0.000262778	0.00177303	0.0035605	9.30501e-05	1.70996e-06	0.0044953	0.00452378	0.00329768	0.00230977	0.00331528	0.000123314	1.31297e-05	4.68959e-05	2.47781e-06	0.00270909	4.3463e-05	0.0206498	0.00764806	0.00820484	0.0116245	0.00336897	0.0112632
E3617013472	Non-Pregnant	0.0196649	0.0168818	0.016894	0.00716015	0.00223755	0.00187954	0.00343943	0.00182413	0.0150418	0.0012445	0.0204332	0.0028212	2.18881e-05	0.00162427	0.000814041	0.011776	0.0130293	0.0092957	0.00592387	0.0050121	0.00226782	0.00903969	0.00547324	0.000779986	0.000920773	0.00201163	0.00028108	0.000593011	0.00159852	0.00049838	1.86995e-07	0.00063515	0.00426296	0.00458603	0.00299601	0.00339946	4.23266e-05	3.08978e-07	0.00012786	5.83104e-08	0.00555321	3.39704e-05	0.024515	0.00876689	0.010152	0.0151727	0.00365676	0.0155776
E3617013462	Non-Pregnant	0.0217069	0.0190168	0.0190681	0.00864412	0.0022735	0.00309457	0.00368941	0.00296713	0.0130444	0.00192492	0.0160126	0.00311042	6.7745e-05	0.00180588	0.00144115	0.011662	0.0135647	0.00926334	0.00868411	0.00324451	0.00291613	0.00775222	0.00654862	0.00110777	0.000974854	0.00264591	0.000360697	0.000559801	0.00275399	0.000153545	6.14119e-07	0.00137599	0.0042321	0.00396891	0.00234306	0.0033227	2.01508e-06	1.27174e-05	0.000134275	2.17501e-06	0.00276335	6.68032e-05	0.0241418	0.00785432	0.0101959	0.0126596	0.00454642	0.0154592
E3617013461	Non-Pregnant	0.0207937	0.0167152	0.0179954	0.00812656	0.00197548	0.00254343	0.0033854	0.00296316	0.0159161	0.00180435	0.0184578	0.00314041	2.10908e-05	0.000667967	0.0013096	0.0111166	0.0117831	0.00709998	0.00698947	0.00397565	0.00205436	0.00733528	0.00575747	0.00118443	0.00133403	0.00366637	0.00046677	0.00155299	0.00242149	0.000149526	2.40979e-05	0.00214839	0.00353747	0.00408173	0.0033622	0.00331889	0.00017043	3.76613e-06	0.00014674	7.29091e-07	0.00456605	7.38805e-05	0.0234375	0.00911437	0.00997864	0.0124019	0.00343487	0.0112688
E3617013434	Non-Pregnant	0.020803	0.0180449	0.017845	0.00670467	0.00207621	0.00154775	0.00312252	0.00131195	0.0143932	0.000861508	0.0210423	0.00275846	5.56483e-06	0.00165916	0.000528696	0.0121375	0.0137535	0.00860097	0.00635594	0.00615897	0.00245344	0.00910059	0.00425023	0.000697613	0.000823143	0.0016412	0.00038818	0.000732894	0.00151944	0.000571923	1.27667e-05	0.000324894	0.00415358	0.0047875	0.00334321	0.00351443	1.35397e-05	9.4957e-07	1.33546e-05	1.90109e-07	0.00504272	2.74771e-05	0.0261257	0.00886177	0.0102552	0.0160087	0.00366427	0.0145332
E3617013430	Non-Pregnant	0.0206749	0.0153131	0.0165285	0.0105507	0.00265984	0.00386309	0.00376177	0.00291424	0.015913	0.00205186	0.0158243	0.00266769	0.000193752	0.000851512	0.00193788	0.0115707	0.0141543	0.00891503	0.00998359	0.00254584	0.00296478	0.00807192	0.00710726	0.0017997	0.00210368	0.00361892	0.000697558	0.0014811	0.00347398	0.000331397	1.37146e-05	0.00318436	0.00388347	0.00491154	0.00278757	0.00305209	3.75817e-05	2.74478e-06	0.000493969	5.89858e-07	0.00207637	5.16997e-05	0.020709	0.00773979	0.00913304	0.0133119	0.00397802	0.0114509
E3617013425	Non-Pregnant	0.0192088	0.0141496	0.0145204	0.00962487	0.00199334	0.00317523	0.00302358	0.00398525	0.0193137	0.00319317	0.01849	0.00390105	0.000189762	0.000765124	0.00230925	0.011064	0.0153211	0.00810059	0.00673256	0.00262679	0.00232668	0.00784893	0.0071159	0.00151417	0.00164433	0.00460024	0.00101096	0.0018412	0.0044887	3.70836e-05	2.14453e-06	0.0048891	0.00477893	0.004345	0.00234943	0.00357	0.000119522	1.59207e-05	0.000681852	3.23885e-06	0.00181386	6.09822e-06	0.0230056	0.00835928	0.00823845	0.0132393	0.00370658	0.0111303
E3617013417	Non-Pregnant	0.018765	0.0159605	0.0161053	0.00752381	0.00264612	0.00224614	0.00356547	0.00240536	0.0137331	0.00119689	0.0160385	0.00212368	6.85954e-05	0.00110337	0.00194493	0.0100766	0.0120662	0.00778859	0.0077089	0.00250761	0.0016661	0.0085372	0.00671308	0.00140859	0.00186722	0.00380723	0.000191655	0.00188981	0.00326125	0.000470827	7.60348e-05	0.00120944	0.00360639	0.00523252	0.0041686	0.00351347	4.40338e-06	9.61246e-06	0.000152112	1.91451e-06	0.00404105	2.2328e-05	0.0228252	0.0072578	0.00951563	0.0136624	0.00438378	0.0141183
E3617013376	Non-Pregnant	0.0185228	0.0151857	0.0163272	0.00798878	0.00154844	0.00246698	0.00347785	0.00234319	0.016348	0.00159831	0.0187137	0.00316254	0.000267647	0.00131656	0.00111276	0.0116598	0.0146217	0.00868873	0.00746851	0.00359693	0.00236904	0.00785722	0.00469196	0.00173084	0.002101	0.00245701	0.000311594	0.00155821	0.00240773	8.51461e-05	4.85276e-07	0.00220217	0.00441685	0.00413875	0.00295222	0.00267547	1.89032e-06	5.61453e-06	0.000119351	1.11162e-06	0.00371091	0.000305568	0.0223261	0.00787637	0.00973656	0.011356	0.00280754	0.0131759
E3617013361	Non-Pregnant	0.0212389	0.0148378	0.0158774	0.0119803	0.00230806	0.00465334	0.00407471	0.00503841	0.0182663	0.00302393	0.0165035	0.00360137	0.000141318	0.000294981	0.00171919	0.0122172	0.013544	0.00932513	0.0101127	0.00213892	0.00268264	0.0078302	0.00766235	0.00213807	0.0028741	0.00405339	0.000526784	0.00202037	0.00339427	0.000111464	1.11427e-06	0.00484941	0.00436996	0.00395133	0.0016908	0.00473807	0.000101913	1.6312e-05	0.00038555	3.15902e-06	0.0015396	0.000102211	0.0178221	0.00783684	0.00909578	0.0120698	0.00402505	0.00868239
E3617013352	Non-Pregnant	0.0198138	0.015834	0.0172638	0.00798732	0.00215265	0.00290381	0.00287705	0.00311919	0.0171064	0.00167101	0.0191487	0.00218569	0.000104537	0.000970935	0.00124575	0.0130445	0.0131439	0.00917739	0.00689869	0.00301702	0.00195461	0.00873985	0.00701354	0.00139948	0.00188605	0.00379178	0.000490087	0.00127552	0.00236903	0.000479855	5.05263e-05	0.00355892	0.00471508	0.00443183	0.00299992	0.00421725	0.000209914	1.15928e-05	0.00015993	2.02875e-06	0.00344145	5.10404e-05	0.0221858	0.00772798	0.00923004	0.0118004	0.00406368	0.0129294
E3617013348	Non-Pregnant	0.0197875	0.0153504	0.0162405	0.00856978	0.00159814	0.00277583	0.00324454	0.00258535	0.0145393	0.00102733	0.019562	0.00217806	0.000146309	0.00106927	0.00159785	0.0125735	0.0139331	0.00878276	0.00730887	0.00437585	0.00271076	0.00774813	0.00525878	0.00149486	0.0013457	0.00250686	0.000565138	0.000974607	0.00262661	0.000232125	7.29281e-05	0.00145278	0.00466542	0.00481247	0.00280138	0.00332367	3.51092e-06	8.29715e-06	0.000377781	1.64406e-06	0.00285391	0.000111112	0.0231355	0.00772714	0.00966773	0.0142405	0.00346544	0.0126147
E3617012699	Non-Pregnant	0.0209617	0.0160304	0.0167511	0.00958708	0.00170323	0.00308651	0.00347485	0.00374806	0.018858	0.00256807	0.0187947	0.00355904	7.5559e-05	0.000623132	0.00164311	0.0106398	0.0129046	0.00748698	0.00751567	0.00266505	0.00173216	0.00761404	0.00548131	0.00178527	0.00230554	0.00337678	0.000802427	0.00173155	0.00260655	3.33013e-05	3.32878e-06	0.00378705	0.0043217	0.00431104	0.00254785	0.00498912	3.94705e-05	7.02304e-06	0.000621176	1.25776e-06	0.00164225	4.27166e-05	0.0217061	0.00906485	0.00952572	0.0121261	0.00319373	0.0104477
E3617012682	Non-Pregnant	0.0215303	0.0156156	0.0158332	0.0106349	0.00203793	0.00244657	0.00469471	0.00229348	0.0115309	0.000902755	0.0145948	0.00136623	0.000333705	0.00104428	0.00103	0.0108166	0.0141259	0.00932303	0.00804245	0.00366755	0.00308436	0.00690867	0.00615387	0.00110844	0.00112513	0.00438433	0.000196164	0.00130375	0.00318651	0.000585263	1.5717e-06	0.0014852	0.00439773	0.00432877	0.00278282	0.00179303	3.97397e-06	1.14108e-05	5.20066e-06	2.17227e-06	0.00479954	1.51675e-05	0.0263933	0.00930849	0.0103363	0.0137221	0.00422448	0.0139308
E3617012680	Non-Pregnant	0.0211772	0.0168491	0.0173197	0.00922641	0.00182331	0.00351481	0.00307548	0.00338304	0.0184357	0.00198758	0.0195895	0.0032625	5.10323e-05	0.000860195	0.00157068	0.0109046	0.0127241	0.00751197	0.00710637	0.0030535	0.00228674	0.00734851	0.00623705	0.00108795	0.00119799	0.00258609	0.000463903	0.000956427	0.00257207	0.000198209	1.10717e-05	0.00282043	0.00393459	0.00384364	0.00274628	0.00502973	1.11428e-05	1.72188e-06	0.000219676	3.08893e-07	0.00267929	2.28427e-05	0.0233516	0.00903985	0.0104897	0.0131476	0.00348205	0.012313
E3617012676	Non-Pregnant	0.0208919	0.0172984	0.0181491	0.00850632	0.00235307	0.00322255	0.00311311	0.00241995	0.0148609	0.00115525	0.0182841	0.00268173	6.73764e-05	0.00134385	0.00104581	0.0107681	0.014538	0.00917495	0.00810581	0.00402515	0.00272426	0.00799558	0.00625069	0.00105167	0.00124623	0.00214046	0.000260859	0.000919189	0.00153244	0.000340693	2.82175e-07	0.00120425	0.00369092	0.00386761	0.00247802	0.00351537	8.4818e-05	2.09107e-07	0.000139847	6.17815e-08	0.00440172	1.3691e-05	0.0241023	0.00803206	0.00957645	0.0128902	0.0037637	0.0156507
E3617012654	Non-Pregnant	0.0192985	0.0150046	0.0154752	0.00906099	0.00190438	0.00323867	0.00321441	0.00344483	0.0203004	0.00260056	0.0213995	0.00356878	1.01098e-05	0.000842985	0.00188012	0.0102286	0.0125461	0.00743091	0.0093775	0.00342061	0.00208792	0.00818795	0.00600943	0.00150404	0.00188063	0.00338423	0.000535058	0.00166034	0.00326436	0.000207402	2.15607e-06	0.00356335	0.00381108	0.00441637	0.00284768	0.00389655	1.17864e-05	1.47737e-06	0.000460934	2.36641e-07	0.00258248	5.05985e-06	0.0212515	0.00862513	0.00981385	0.0123652	0.00344569	0.00992302
E3617012648	Non-Pregnant	0.0210798	0.0173426	0.0177197	0.00830431	0.00195985	0.00274943	0.00352454	0.00269296	0.015544	0.00129676	0.0198448	0.00314425	8.19097e-05	0.00166355	0.00102927	0.012294	0.0127313	0.00777268	0.00651441	0.0040748	0.00220413	0.00893872	0.00471142	0.000845669	0.00107174	0.00259526	0.000224133	0.000807508	0.00150843	7.20424e-05	1.34393e-06	0.00146556	0.00420537	0.00382682	0.0026535	0.00480896	1.21119e-06	2.52747e-06	0.000168517	5.0743e-07	0.00389014	2.9548e-05	0.0246321	0.00950571	0.0109157	0.0130131	0.00416195	0.0131449
E3617012575	Non-Pregnant	0.0189347	0.0170595	0.0167385	0.0065777	0.00205112	0.00167602	0.00297255	0.00121042	0.014697	0.0009845	0.0199923	0.00278683	2.32753e-05	0.00141861	0.000953272	0.0117104	0.0127359	0.00904147	0.00806904	0.0047257	0.0024128	0.00864722	0.00531751	0.000943919	0.000975536	0.00274188	0.000374782	0.000963749	0.00196648	0.000732218	4.60488e-06	0.000117842	0.00365539	0.0048437	0.00409733	0.00273482	7.21511e-05	1.29555e-07	8.8136e-06	2.46595e-08	0.00595456	6.08344e-06	0.0258558	0.00798761	0.0102737	0.0149856	0.00388537	0.0135988
E3617012571	Non-Pregnant	0.0204295	0.0161914	0.016422	0.0102004	0.00212316	0.00370168	0.00384015	0.0034986	0.0155573	0.00170803	0.017634	0.00275179	6.76514e-05	0.000961177	0.00174468	0.0108416	0.0130477	0.0082054	0.00889909	0.00301858	0.00242268	0.00740336	0.00553038	0.00145143	0.00185754	0.00291961	0.000509244	0.00132212	0.00319924	0.000344725	1.78628e-05	0.00258678	0.00372304	0.00461251	0.0027884	0.00439366	1.01555e-05	1.80441e-06	0.000480018	4.11332e-07	0.0027595	0.000101344	0.0199208	0.00815242	0.00930631	0.0128128	0.00323224	0.0116603
E3617012433	Non-Pregnant	0.0213194	0.0158334	0.015986	0.0100913	0.00159616	0.003409	0.00364962	0.00442015	0.0214904	0.00274591	0.0200799	0.00380234	9.27422e-05	0.000722707	0.00239424	0.0108654	0.0128604	0.00794097	0.00897593	0.00319231	0.00208537	0.00753845	0.00620487	0.00191694	0.00202458	0.00512909	0.000541107	0.0019846	0.00370311	6.16853e-05	2.71993e-05	0.0055852	0.00408772	0.00353436	0.00237285	0.00418561	2.05948e-06	8.04485e-06	0.000451955	1.51491e-06	0.00135824	3.05983e-05	0.0222365	0.00895055	0.0103871	0.0132418	0.00384285	0.00826332
E3617012390	Non-Pregnant	0.0188376	0.0168251	0.0170095	0.0080178	0.00220102	0.00217807	0.00365987	0.00175666	0.0148181	0.00135205	0.0176353	0.00235093	0.000129087	0.00139836	0.00108077	0.0115625	0.0123232	0.00845927	0.00615995	0.00440204	0.00245662	0.00806333	0.00507986	0.00078402	0.00091258	0.00406742	0.000591118	0.00104396	0.00218038	0.000614784	7.1197e-07	0.00148817	0.00407046	0.0054023	0.00389464	0.00295078	0.000103822	2.54534e-06	0.000104085	4.60154e-07	0.00380742	4.26601e-05	0.0249135	0.00842482	0.00977929	0.0146021	0.00351485	0.0135041
E3617012372	Non-Pregnant	0.0207481	0.0175174	0.0174889	0.00871973	0.00201818	0.00184858	0.00412643	0.00146579	0.0135676	0.000495957	0.0185621	0.00202497	9.71876e-06	0.00146582	0.00111852	0.0112373	0.0121309	0.0092186	0.00711949	0.00341859	0.00203049	0.0113207	0.00422771	0.000928039	0.00125301	0.0021812	0.000166273	0.00103569	0.00137899	0.000562873	3.36096e-07	0.00160759	0.0037969	0.00509596	0.00376824	0.00291608	7.41887e-05	9.73277e-07	1.16933e-06	1.89054e-07	0.00388761	3.31894e-06	0.0269474	0.00904837	0.0107394	0.0150714	0.00291433	0.0138503
E3617012348	Non-Pregnant	0.0193401	0.0127177	0.0137537	0.0104777	0.00153216	0.00263991	0.00338927	0.00265977	0.020061	0.00321915	0.020055	0.00406298	0.000316578	0.00126192	0.00153493	0.0113884	0.0144617	0.00853965	0.00727176	0.0022825	0.00159551	0.00866396	0.00753064	0.00196963	0.00211286	0.00329576	0.000425218	0.00117117	0.00304046	0.000553743	4.43211e-07	0.0036646	0.00503576	0.00423121	0.00186165	0.00335122	2.69336e-06	1.08757e-05	0.000267173	2.04559e-06	0.00232459	2.47176e-06	0.022575	0.00685013	0.00979851	0.0155686	0.00407581	0.0111796
E3617012311	Non-Pregnant	0.0176967	0.012686	0.0141872	0.0102196	0.00118106	0.00273836	0.00402456	0.00314035	0.0164891	0.00117414	0.0174546	0.00180681	8.27605e-05	0.000603086	0.00133689	0.0116397	0.0128071	0.00967999	0.00746998	0.00370202	0.00198423	0.00805475	0.00747691	0.00157921	0.00166884	0.00299033	0.001171	0.00117059	0.00289842	0.000328592	4.1207e-07	0.00329705	0.00353924	0.00531738	0.00356508	0.00239169	0.000228197	1.28772e-06	0.000152543	1.63111e-07	0.00416375	3.7859e-06	0.0250016	0.00707704	0.00747017	0.0154851	0.00463526	0.0123048
E3617012306	Non-Pregnant	0.0184933	0.0150321	0.01576	0.00789071	0.00224502	0.00275724	0.00365817	0.00282061	0.0169047	0.00214713	0.0190873	0.00356112	8.64645e-05	0.00112933	0.0013807	0.0117499	0.013381	0.00851275	0.00665066	0.00349582	0.00285796	0.00745181	0.00600762	0.00122104	0.00125589	0.00313597	0.000547601	0.00173443	0.00259961	0.000259444	6.36435e-05	0.00194392	0.00427539	0.00507741	0.00339393	0.0037007	0.00018654	4.73441e-06	0.000351553	1.03735e-06	0.00342883	3.39154e-05	0.0245763	0.00798728	0.00904565	0.0135463	0.00442731	0.0133478
E3617012219	Non-Pregnant	0.0173906	0.0121076	0.0140033	0.00966254	0.00212979	0.00352976	0.00365225	0.00232438	0.0159777	0.00164489	0.0170141	0.00270271	0.000105714	0.000601695	0.00163098	0.0123349	0.0138599	0.00982572	0.00872382	0.00273751	0.00251908	0.00800815	0.00561694	0.00180198	0.00249165	0.00427669	0.000557373	0.00205252	0.00443323	0.000533579	1.8351e-06	0.0029212	0.00394951	0.0026902	0.00214916	0.00286533	5.12887e-06	2.02645e-05	0.000343875	3.60746e-06	0.00232821	2.38406e-06	0.0223545	0.00826389	0.0103671	0.00973553	0.00396549	0.0125257
E3617012201	Non-Pregnant	0.019802	0.0157666	0.016333	0.00855382	0.00183641	0.00323788	0.00304458	0.00340703	0.0195769	0.00222336	0.0211472	0.00365334	4.39539e-05	0.00101791	0.00147396	0.0119433	0.013188	0.00837023	0.00651752	0.0037574	0.00203238	0.00895242	0.00588998	0.00138948	0.00177641	0.00369721	0.000351181	0.00143641	0.00288824	0.000217633	7.81725e-07	0.00382554	0.00460836	0.00424011	0.00286325	0.00401729	1.14626e-05	2.18573e-06	0.000326205	3.83897e-07	0.00283915	1.22812e-05	0.0228223	0.00918426	0.00969169	0.012154	0.00400123	0.0109122
E3617012191	Non-Pregnant	0.0202312	0.0168054	0.0176002	0.00763472	0.00189398	0.00175791	0.00384754	0.0014162	0.0151054	0.00108036	0.0188803	0.00237168	0.000150255	0.0013988	0.000901878	0.0115613	0.0130496	0.00896391	0.00841979	0.00348734	0.00234648	0.00795173	0.00583862	0.0011583	0.00114325	0.00255588	0.000254593	0.000917647	0.00198508	0.00037702	3.82838e-07	0.00129277	0.00404632	0.00459193	0.00341161	0.00335625	0.000118992	8.59752e-07	0.000103888	1.6986e-07	0.0038324	4.72222e-05	0.0243065	0.00864317	0.0101764	0.013482	0.00335204	0.0134387
E3617012004	Non-Pregnant	0.0205757	0.0172158	0.0174201	0.00804053	0.00245196	0.00311053	0.00295832	0.00247984	0.0152373	0.000939075	0.019733	0.00220967	5.03668e-05	0.00124005	0.00108721	0.0112531	0.0145363	0.00940818	0.00693556	0.00396863	0.00233095	0.0085733	0.00601892	0.000911711	0.000939814	0.00222021	0.000205605	0.000993004	0.00189622	0.000455265	8.18735e-07	0.00169112	0.00445706	0.00455784	0.00295268	0.0038114	0.000174447	5.0882e-06	9.94354e-05	9.96931e-07	0.0036377	2.57447e-05	0.0247729	0.0086359	0.0103295	0.0128226	0.00385838	0.0137928
E3617024661	Non-Pregnant	0.0200155	0.0167226	0.0189103	0.00921275	0.00205333	0.00339948	0.00354271	0.0031619	0.01136	0.00101564	0.0149153	0.00197967	0.000181021	0.000972424	0.00206757	0.00830209	0.0110044	0.00899218	0.0107149	0.0027886	0.00235511	0.00790319	0.0102864	0.00189415	0.00167605	0.00290643	0.000317989	0.00153014	0.0043098	6.01206e-05	5.26988e-07	0.000473213	0.00242543	0.00428317	0.0023534	0.00411984	0.000888836	3.92606e-05	0.000435686	7.20218e-06	0.00725131	1.44922e-06	0.0236422	0.00558362	0.00550828	0.011364	0.00359532	0.0160172
E3717015201	Non-Pregnant	0.0181422	0.0138088	0.0150787	0.00884493	0.00163488	0.00269489	0.00428415	0.00292193	0.0216179	0.00294697	0.0205293	0.00468537	0.000208294	0.00106357	0.00269357	0.0117087	0.0139176	0.00812195	0.00818809	0.00327864	0.00159201	0.00921416	0.00879779	0.00195709	0.00207597	0.00678062	0.00100935	0.00344729	0.00526338	8.07144e-05	2.34184e-06	0.00477393	0.00491659	0.00321532	0.00168064	0.00455325	2.97334e-06	7.01236e-06	0.000256179	1.13145e-06	0.001507	0.000109585	0.0220849	0.00893309	0.00859325	0.012905	0.00337088	0.00867763
E3717015187	Non-Pregnant	0.020214	0.017061	0.0169708	0.00856188	0.00249536	0.00273837	0.00365542	0.00187598	0.0148687	0.00163542	0.017324	0.002912	0.000111201	0.000865542	0.00100398	0.0109001	0.0120473	0.00767639	0.00916843	0.00445891	0.00238668	0.00812116	0.00489444	0.000918381	0.00116494	0.00301355	0.000377987	0.000959488	0.00328377	0.000696028	1.05165e-06	0.00154848	0.00361545	0.00481741	0.00357579	0.00329375	1.79377e-06	5.73558e-06	4.8577e-05	1.01063e-06	0.00392299	5.76914e-06	0.0219872	0.00871669	0.011212	0.0124568	0.00348487	0.0122154
E3717015184	Non-Pregnant	0.0173902	0.0131078	0.0129702	0.0102196	0.00186684	0.00373729	0.00400392	0.0049622	0.0187228	0.00296633	0.0176555	0.00380811	9.00965e-05	0.000647181	0.00202936	0.0113463	0.0142095	0.00932116	0.0102069	0.00286687	0.00271315	0.0085202	0.00642132	0.00177608	0.00232172	0.00503035	0.000677797	0.00292477	0.00347662	0.00013222	6.92334e-07	0.00491868	0.00435841	0.00524027	0.00277341	0.00502253	3.04326e-05	6.47263e-06	0.00070811	1.5473e-06	0.00173648	2.54166e-06	0.0177412	0.00755001	0.00996348	0.0123781	0.00310768	0.00948091
E3717015179	Non-Pregnant	0.0214804	0.017465	0.0181491	0.00993931	0.00259287	0.00381552	0.00354146	0.00283672	0.0153604	0.00123381	0.0180475	0.00256341	5.89874e-05	0.000846547	0.00128589	0.0110803	0.0140509	0.00858461	0.00832581	0.00319365	0.00239433	0.00774698	0.00674674	0.00123486	0.00121377	0.00203389	0.000326489	0.000919297	0.00245528	0.000369245	1.02689e-05	0.00156764	0.00413375	0.00407819	0.00251168	0.003031	1.15952e-05	9.86689e-07	0.000316203	1.81541e-07	0.00302419	0.000104981	0.020237	0.00855857	0.00889585	0.0130696	0.0038893	0.0135124
E3617025056	Non-Pregnant	0.0192722	0.0168216	0.0170027	0.00696412	0.00231614	0.00219753	0.00321123	0.00160828	0.0146869	0.000774763	0.0207591	0.00218017	3.82673e-05	0.00147188	0.000573314	0.0112278	0.0129154	0.00881022	0.00622172	0.00493658	0.00280758	0.00889325	0.00496915	0.000827159	0.000963857	0.00140716	0.000458124	0.000326785	0.00150499	0.000642588	7.74502e-07	0.000442028	0.00385753	0.00438142	0.00308348	0.00316324	3.29722e-05	1.06312e-06	1.60342e-05	2.1183e-07	0.00527297	1.85212e-05	0.0242692	0.0087399	0.0108194	0.0138795	0.00398929	0.014979
E3617025054	Non-Pregnant	0.0195842	0.0163166	0.0169165	0.00788168	0.00193275	0.00273509	0.00326404	0.00233452	0.0157127	0.00132897	0.0179982	0.00251237	9.2638e-05	0.00115664	0.00163143	0.010573	0.013732	0.00770026	0.00870984	0.00336349	0.00224156	0.00794038	0.00595053	0.00128914	0.00146538	0.00298252	0.000334025	0.00148504	0.00286267	0.000377139	4.95972e-05	0.0017756	0.00322305	0.00393501	0.00256263	0.00357162	0.000120819	4.45009e-06	0.000350446	9.75829e-07	0.00218331	5.18371e-05	0.0200564	0.00768427	0.00898951	0.011744	0.00359286	0.0132391
E3617025046	Non-Pregnant	0.0208417	0.017523	0.0180506	0.00809578	0.00182087	0.00245936	0.00349235	0.00223142	0.0156124	0.000914445	0.0200344	0.00230148	5.27374e-05	0.00104162	0.000993204	0.0117967	0.0126089	0.00795932	0.00651322	0.0038467	0.00218539	0.00908861	0.00501386	0.00104136	0.00102559	0.00268949	0.000330675	0.0010659	0.00212816	0.000119371	8.21489e-06	0.00179485	0.00422624	0.00412511	0.00286252	0.0047629	5.46474e-05	7.64156e-07	0.000228595	1.50205e-07	0.00422506	5.58961e-05	0.023695	0.00896314	0.0101928	0.0135271	0.0037764	0.0130778
E3617025035	Non-Pregnant	0.0204331	0.0177392	0.01738	0.00775464	0.00185125	0.00206052	0.00360852	0.00186186	0.0142501	0.00116879	0.0187991	0.00227543	5.60231e-05	0.0014291	0.000772731	0.0124003	0.0131296	0.00818785	0.00719673	0.00494449	0.00239294	0.00841358	0.00475527	0.00103014	0.0014068	0.00276412	0.000471177	0.000978641	0.00187693	0.000446589	2.14075e-05	0.00108532	0.00389839	0.00476473	0.00301266	0.00375454	2.25978e-05	2.1929e-06	0.000138532	3.50714e-07	0.00480204	7.03636e-05	0.0231118	0.00825113	0.0101492	0.014669	0.00351754	0.0131293
E3617025026	Non-Pregnant	0.0194949	0.0160484	0.017546	0.00694865	0.00240298	0.00170296	0.00326905	0.00158604	0.012833	0.00104758	0.0170952	0.00191199	0.000103286	0.00151168	0.00101425	0.011957	0.0122927	0.00866066	0.00678801	0.0042246	0.00217628	0.00886887	0.00519608	0.000946613	0.00148538	0.00242224	0.000391911	0.000895842	0.00221098	0.000350959	3.67238e-05	0.000417851	0.00377421	0.00436038	0.0029305	0.00315169	0.000229824	5.21978e-06	3.78221e-05	9.59994e-07	0.00597037	0.000155301	0.0239611	0.00768541	0.0101253	0.0138371	0.00384649	0.0139688
E3617025019	Non-Pregnant	0.0185489	0.0146952	0.0164571	0.00948342	0.00274942	0.00369767	0.00351037	0.00296791	0.0144578	0.00173738	0.016734	0.00243345	0.000114861	0.000789905	0.00161326	0.011484	0.0145432	0.00943078	0.00970336	0.00262339	0.00234393	0.00838346	0.00649007	0.00168405	0.00177991	0.00252047	0.00056982	0.00118308	0.00357058	0.000443713	3.07258e-05	0.00141474	0.00408806	0.00450817	0.00253468	0.00348049	3.0259e-05	3.73654e-06	0.000472861	6.56568e-07	0.0031603	5.03861e-06	0.0228498	0.00799634	0.0101137	0.0124944	0.00436204	0.0129345
E3617025007	Non-Pregnant	0.0194229	0.0146142	0.0156376	0.00888991	0.00166803	0.00281163	0.00315923	0.00367092	0.01948	0.00205444	0.0209258	0.00303543	4.75096e-05	0.000910414	0.00163012	0.0111035	0.0126129	0.00699953	0.00816938	0.0035951	0.00203605	0.00859286	0.00655271	0.00154303	0.00158093	0.0040256	0.000499123	0.00139738	0.00304606	0.000196557	6.13609e-06	0.00404617	0.00360344	0.00429663	0.00239505	0.00364361	2.50704e-05	9.16714e-07	0.000347505	1.83668e-07	0.0029945	1.4458e-05	0.0226763	0.00875745	0.00904177	0.0132178	0.00369651	0.0106782
E3617025001	Non-Pregnant	0.023805	0.0180279	0.0196628	0.0122923	0.00283038	0.0054729	0.00361658	0.00364758	0.0120649	0.00118009	0.0127869	0.00196062	0.000161523	0.000565719	0.0014899	0.0109646	0.0143536	0.00870551	0.011921	0.00172105	0.00221542	0.00765326	0.00850035	0.00120288	0.0011668	0.00249723	0.000560856	0.00141784	0.00365397	0.000229552	1.40234e-06	0.0021085	0.00442688	0.00394002	0.00221102	0.00280845	0.000145786	1.10458e-05	0.000110891	1.78014e-06	0.00204925	0.000146732	0.0194377	0.0075224	0.0100176	0.0118933	0.00428236	0.0115195
E3617024981	Non-Pregnant	0.0198472	0.015213	0.015227	0.00852502	0.0018121	0.00266003	0.00323178	0.00286786	0.0136504	0.00121386	0.0181277	0.00211983	0.000168215	0.00175561	0.00175512	0.0114451	0.0129268	0.00791887	0.00649163	0.00416217	0.00269074	0.00951285	0.00618847	0.00108426	0.00162353	0.00302544	0.000732324	0.00142612	0.00243608	0.000367888	2.59884e-05	0.00172752	0.0037932	0.00442797	0.00278108	0.00385229	8.23611e-05	2.77522e-07	0.000338781	5.98108e-08	0.00362163	3.0901e-05	0.0261661	0.0107339	0.0112436	0.0131851	0.00376865	0.0144165
E3617024973	Non-Pregnant	0.0189321	0.0164725	0.0168321	0.00710444	0.00218207	0.00250412	0.0031456	0.00216017	0.013937	0.000659246	0.0188827	0.00182103	3.60686e-05	0.00162729	0.00104819	0.0114997	0.0136542	0.00889102	0.00766876	0.00415021	0.00259156	0.0083884	0.00541712	0.000792059	0.000857615	0.00180092	0.000136573	0.0007818	0.00201117	0.000278258	6.07588e-07	0.000909748	0.00368721	0.00413171	0.00273949	0.00381591	0.000104775	2.98322e-06	0.000190851	6.20796e-07	0.00541037	0.000105125	0.0213717	0.00798109	0.0101632	0.012261	0.00336023	0.0143629
E3617024882	Non-Pregnant	0.019867	0.0154561	0.0157436	0.00980953	0.00210203	0.00326982	0.003737	0.00351712	0.0186541	0.00226795	0.0189003	0.00322358	5.10526e-05	0.000743537	0.00203333	0.0102939	0.0121882	0.00827903	0.00902713	0.00283018	0.00203803	0.00812259	0.00607625	0.00167777	0.00177392	0.00324018	0.00041228	0.00135682	0.0030101	0.000166279	1.32014e-05	0.0039979	0.0036267	0.00469066	0.00309146	0.00333121	8.13296e-05	4.17789e-06	0.000247276	6.85712e-07	0.00170236	0.000109605	0.0205022	0.00852296	0.00816575	0.0124209	0.00368692	0.010309
E3617024877	Non-Pregnant	0.0178756	0.0158576	0.0177107	0.00732496	0.00176135	0.00186981	0.00432108	0.00141175	0.0164364	0.00125241	0.0194616	0.00264475	0.000167582	0.00103837	0.000902136	0.0122073	0.0139665	0.00891352	0.00855959	0.00403706	0.00173266	0.00742209	0.00778268	0.00117515	0.00118816	0.00323461	0.000517632	0.00153137	0.00375701	0.000877846	9.00392e-07	0.00191061	0.0045498	0.00611689	0.00445109	0.0025419	2.94854e-06	1.04584e-05	0.000120029	2.31529e-06	0.00439303	2.60223e-06	0.0233044	0.00868475	0.00871816	0.0140284	0.00440605	0.0132574
E3617024865	Non-Pregnant	0.0192741	0.0141431	0.0161226	0.0086029	0.00190201	0.00266281	0.00325777	0.003131	0.0182194	0.00227334	0.0188918	0.00333799	7.55447e-05	0.00110525	0.00141431	0.011637	0.0120368	0.00815835	0.00758798	0.00343337	0.00222632	0.00865809	0.00584407	0.000939422	0.00130037	0.00393609	0.000682634	0.0015555	0.00274329	0.000235675	9.68495e-05	0.00334676	0.00392444	0.00407418	0.00303332	0.00405282	1.65593e-06	1.9665e-06	0.000195078	3.851e-07	0.00307196	5.96339e-05	0.022668	0.00990995	0.0102221	0.012875	0.00361869	0.0116169
E3617024861	Non-Pregnant	0.0205772	0.0174019	0.0174784	0.00750176	0.00185845	0.00208326	0.003515	0.00192562	0.0154881	0.00109205	0.0203543	0.00264712	2.46963e-05	0.0015793	0.000934857	0.0120436	0.013575	0.00861093	0.00742328	0.00429133	0.00192647	0.00853775	0.00501303	0.00103612	0.0012165	0.00212694	0.000348523	0.000766014	0.00169088	0.000416015	2.17483e-05	0.00111823	0.00434928	0.00431478	0.00272636	0.00324962	4.42196e-05	3.80711e-07	0.00020252	9.21227e-08	0.00468446	5.64523e-05	0.0249596	0.00884192	0.0101597	0.0122534	0.00339046	0.0143838
E3617024854	Non-Pregnant	0.0192521	0.016139	0.0162605	0.00659417	0.00185592	0.00203947	0.00282795	0.00252215	0.0174914	0.00165197	0.02121	0.00306723	6.51284e-06	0.00128528	0.00113531	0.0128429	0.014026	0.00921406	0.00696235	0.00371184	0.00254426	0.00827345	0.00630881	0.000951758	0.00121706	0.0027598	0.000381443	0.00110853	0.00265106	0.000190893	5.93295e-07	0.00228198	0.00499032	0.0042514	0.00312803	0.00391627	9.48406e-05	4.13402e-07	0.000169956	8.32447e-08	0.0034671	3.40713e-05	0.0236239	0.00823951	0.00961955	0.0136373	0.00384105	0.0130459
E3617024830	Non-Pregnant	0.0180858	0.0152402	0.0142558	0.00851844	0.00179583	0.00248647	0.00382566	0.00312872	0.0177215	0.00176769	0.0204434	0.00272075	8.57094e-05	0.000953567	0.00161616	0.0132711	0.0129406	0.00936118	0.00677423	0.00369428	0.00182314	0.00775711	0.00636614	0.00110407	0.00113472	0.00299788	0.000437529	0.0010237	0.00287378	0.000308063	3.03407e-07	0.00273053	0.00508524	0.00457448	0.00259636	0.00375713	1.04203e-06	1.61651e-06	0.000280593	3.6558e-07	0.00271778	5.56731e-05	0.0215756	0.00908093	0.0102097	0.0131207	0.00341123	0.0122107
E3617024812	Non-Pregnant	0.0211194	0.017606	0.0181525	0.00749908	0.00237643	0.00272088	0.00302783	0.00243875	0.0141629	0.000893967	0.0196955	0.00243001	1.14044e-05	0.00185292	0.000702523	0.0119481	0.013365	0.00881851	0.00704006	0.0046762	0.00244312	0.00890522	0.00539577	0.00102166	0.00121387	0.00236566	0.000229481	0.000456268	0.00166082	0.000280124	5.62911e-07	0.000595617	0.00383553	0.00374693	0.00228377	0.00449296	2.46076e-05	1.82837e-06	0.00020398	3.12001e-07	0.00493052	1.39225e-05	0.0247995	0.00876438	0.0104125	0.0132101	0.00447148	0.0159454
E3617024811	Non-Pregnant	0.0202635	0.0169176	0.0170708	0.0081268	0.0021729	0.00241253	0.00348493	0.0023702	0.0153264	0.00214469	0.0171183	0.00286518	5.44538e-05	0.000737892	0.0015944	0.01091	0.0132521	0.00916107	0.00880425	0.00386608	0.00225871	0.00828799	0.00763495	0.00152554	0.00156787	0.00438604	0.000326168	0.00158643	0.00340193	0.000239635	8.91061e-07	0.00210088	0.00352889	0.00428347	0.00284987	0.00312021	0.000182929	1.07584e-06	0.000211072	2.0895e-07	0.00363959	2.99818e-05	0.023648	0.00835325	0.00942559	0.0138412	0.00359825	0.0125021
E3617024805	Non-Pregnant	0.0192433	0.0162608	0.0163962	0.00721764	0.00245576	0.00234052	0.00302955	0.00196285	0.0133151	0.00128527	0.0167922	0.00274628	7.45795e-05	0.00124149	0.00129674	0.0113417	0.0159551	0.00983435	0.00857267	0.00411972	0.00243461	0.0084919	0.00675876	0.000964344	0.000941359	0.0030081	0.000263164	0.00145819	0.00239894	0.000275348	3.29435e-07	0.000696225	0.00403024	0.00399414	0.00280271	0.00333508	7.92802e-05	1.47844e-06	5.65775e-05	3.23696e-07	0.00424595	1.31307e-05	0.0250167	0.00829684	0.00966243	0.0128637	0.00377548	0.0147374
E3617024792	Non-Pregnant	0.021241	0.0170217	0.0168272	0.00924427	0.00152314	0.00213685	0.0040077	0.00155429	0.0140815	0.00101447	0.0171822	0.00187513	6.70954e-05	0.00104366	0.00109449	0.0114971	0.0141151	0.00864302	0.00857536	0.00320661	0.00254204	0.0082734	0.00575537	0.00109673	0.00133841	0.00194511	0.000423298	0.00133537	0.00232604	0.000481563	3.5766e-07	0.00111237	0.0039896	0.00457651	0.00268242	0.00310915	7.78918e-05	2.93026e-06	0.000158354	5.85029e-07	0.00408576	7.93489e-05	0.0232792	0.009032	0.0100474	0.0133145	0.0035006	0.0142502
E3617024789	Non-Pregnant	0.0216355	0.0164707	0.0176792	0.0102809	0.0024469	0.00391698	0.003298	0.00262159	0.0141354	0.00111327	0.0157495	0.00213715	9.31311e-05	0.00078528	0.00147008	0.0107774	0.013824	0.0087411	0.00868686	0.00258231	0.00234559	0.00743743	0.00645188	0.00125877	0.00155857	0.00197409	0.000295793	0.000968106	0.00348227	0.000280761	3.00403e-05	0.00221259	0.00394143	0.00386557	0.00232368	0.00387977	6.60186e-05	2.34174e-06	0.000319161	4.70673e-07	0.00242686	8.6952e-05	0.0199137	0.00824017	0.00998105	0.0123312	0.00381059	0.0121571
E3617024788	Non-Pregnant	0.020782	0.017576	0.0191947	0.00860051	0.00177485	0.00298118	0.00369658	0.00241798	0.0146177	0.00128043	0.0183414	0.00229685	0.000109706	0.00122236	0.000935459	0.0116235	0.0127817	0.00866846	0.00788868	0.00352505	0.00232079	0.00870401	0.00532977	0.000912802	0.00106221	0.00263756	0.000367144	0.00103549	0.00192451	0.000345666	2.06212e-06	0.00092781	0.00360678	0.00415388	0.0032116	0.0036763	7.16213e-05	2.73957e-06	9.66017e-05	5.37844e-07	0.00421284	0.000122876	0.0230529	0.00823427	0.0100831	0.0128436	0.00310693	0.0142781
E3617024781	Non-Pregnant	0.0184941	0.0128918	0.0149909	0.0101372	0.00174937	0.00354727	0.00372291	0.00352294	0.0198864	0.00331503	0.0181029	0.00424094	0.000165416	0.000512186	0.00245398	0.0114001	0.0152633	0.00868803	0.010162	0.00267265	0.00202526	0.00655342	0.00715712	0.00177695	0.00206941	0.00473617	0.000637379	0.00226323	0.00400968	0.000130644	2.99154e-06	0.00481103	0.00431108	0.00475911	0.00294408	0.00411404	2.40129e-05	5.8954e-06	0.00053453	1.05212e-06	0.0014083	1.01144e-05	0.0191015	0.00750978	0.00855455	0.0130617	0.00340362	0.00951484
E3617024774	Non-Pregnant	0.01977	0.015671	0.0173156	0.00893472	0.00166532	0.00273436	0.00354293	0.002347	0.0183258	0.00198635	0.019174	0.00354804	0.000163005	0.00108476	0.00134696	0.00947481	0.0122864	0.00806156	0.00879281	0.0036141	0.00206382	0.00812249	0.00635791	0.00128368	0.00178054	0.00229088	0.000563959	0.00153078	0.00336791	0.000497488	7.81504e-07	0.0031869	0.00334064	0.00421082	0.00273528	0.0033862	6.80423e-05	5.31927e-06	0.000387343	8.9915e-07	0.00269521	3.50347e-05	0.0230479	0.00832766	0.00910717	0.0110443	0.00379232	0.0145294
E3617024767	Non-Pregnant	0.0202811	0.0167888	0.0170232	0.0112803	0.00233336	0.00409541	0.00439628	0.00324228	0.0138581	0.00193179	0.0155686	0.00239756	0.000355282	0.00131531	0.00170705	0.0109502	0.0130493	0.00913005	0.00945118	0.00290825	0.00229429	0.00906807	0.00660917	0.00137612	0.00132556	0.00439704	0.000527265	0.00211376	0.00324689	0.000396101	0.000222972	0.00162207	0.00372259	0.0046351	0.00256422	0.00359774	0.000222058	8.22517e-06	0.000168414	1.47631e-06	0.00335386	4.76287e-06	0.0244266	0.00833677	0.00810528	0.0147059	0.00389552	0.0142918
E3617024766	Non-Pregnant	0.0186009	0.0163323	0.0166021	0.00690363	0.00205222	0.00228595	0.00296969	0.00170433	0.0143106	0.000791625	0.0200876	0.00202828	5.59007e-05	0.00156343	0.000676261	0.0123671	0.0144273	0.0100039	0.00749313	0.00478852	0.00269	0.00849651	0.00557416	0.000862405	0.00100245	0.00171987	0.00032613	0.000380593	0.00188924	0.000878568	1.92785e-07	0.000165333	0.00418243	0.00460831	0.00289188	0.00348696	9.27796e-05	3.04304e-07	3.0487e-05	6.82163e-08	0.00518419	2.39515e-05	0.0232593	0.00788227	0.00973238	0.0149326	0.00423647	0.0160056
E3617024764	Non-Pregnant	0.0208855	0.0169678	0.0181316	0.00789026	0.00183338	0.00203062	0.00330727	0.00197871	0.0158387	0.00160203	0.0200424	0.00322255	2.65906e-05	0.00113278	0.00111402	0.0107122	0.0112526	0.0070351	0.00643559	0.00440372	0.00181722	0.0085203	0.00464488	0.00115117	0.00106629	0.00280971	0.000251827	0.000993885	0.00199579	0.000197961	1.80372e-05	0.00195151	0.00401349	0.00448108	0.00363175	0.00338618	5.23599e-05	1.73996e-06	0.000359487	3.53781e-07	0.00420432	1.86068e-05	0.024753	0.00857653	0.0101942	0.0140379	0.00331004	0.013034
E3617024751	Non-Pregnant	0.0203723	0.0152678	0.0158678	0.00945853	0.00195964	0.00326607	0.00331832	0.00327478	0.0188045	0.00219514	0.0192396	0.00356921	6.2338e-05	0.000776134	0.00168964	0.0115259	0.0131454	0.00795618	0.00865356	0.00361445	0.00212205	0.00768179	0.00535579	0.00134256	0.00171706	0.00372164	0.000495589	0.00186007	0.00278871	0.000157645	1.09389e-06	0.00356556	0.00447698	0.00425725	0.0028318	0.00385117	8.94525e-06	4.83383e-06	0.00034838	9.70262e-07	0.00216792	3.51767e-06	0.0230025	0.0088489	0.00992887	0.012472	0.00353609	0.00943243
E3617024717	Non-Pregnant	0.0188571	0.0163565	0.0167105	0.00742986	0.00229026	0.00242252	0.00331218	0.00221213	0.0148686	0.00097977	0.020441	0.00239801	3.15831e-05	0.00154488	0.000931735	0.0115178	0.0130146	0.00847749	0.00741307	0.00421385	0.00219441	0.00881241	0.00528379	0.00116632	0.00129255	0.00151182	0.000588569	0.000961451	0.00175542	0.000396799	5.77978e-06	0.000607735	0.00385939	0.00449862	0.00271127	0.00327957	8.99156e-05	2.19335e-07	0.000192358	4.58167e-08	0.00509749	4.8261e-05	0.023089	0.00812816	0.00990748	0.0136995	0.00360775	0.014494
E3617024703	Non-Pregnant	0.0174707	0.0135241	0.0146071	0.0072505	0.0020798	0.00207498	0.00337303	0.0014735	0.0153749	0.00137154	0.0192722	0.00359343	9.28373e-05	0.00146076	0.000436696	0.010526	0.0143714	0.00924089	0.00853482	0.00436837	0.002298	0.00966983	0.00473241	0.000855244	0.000993004	0.00225923	0.000424558	0.0013874	0.0018032	0.000278974	7.08569e-07	0.000796934	0.00383158	0.00426931	0.00367437	0.00244015	0.000131992	5.80923e-06	6.54157e-05	1.10453e-06	0.00519329	2.30806e-06	0.0242597	0.00769831	0.0115072	0.0155621	0.00368117	0.0127775
E3617024681	Non-Pregnant	0.0197199	0.0168969	0.0173982	0.00674516	0.00192922	0.00187662	0.00305584	0.00141273	0.0137498	0.000775382	0.0184902	0.0028621	6.7379e-05	0.00143923	0.000776889	0.0108254	0.0130267	0.00816	0.00735364	0.00445404	0.00264202	0.00870087	0.00585317	0.00111332	0.00111331	0.00192933	0.000183034	0.000877885	0.00161935	0.000350241	4.06269e-07	0.000340054	0.00349623	0.003873	0.00291235	0.00287916	0.000102419	6.46896e-07	2.52926e-05	1.56688e-07	0.00583884	3.90283e-05	0.0250178	0.00814364	0.00999517	0.0135297	0.00340474	0.0141911
E3617024676	Non-Pregnant	0.0220866	0.0164864	0.0174296	0.0123821	0.00242378	0.00499587	0.00410406	0.00358454	0.0147468	0.00187059	0.0152523	0.00227805	0.000412485	0.000523867	0.00217566	0.0114961	0.0137444	0.00696197	0.00989733	0.00163487	0.00229022	0.00807165	0.0084146	0.00143499	0.00138625	0.00419415	0.000758721	0.00170221	0.00333461	0.00012374	6.11435e-07	0.00381376	0.00372273	0.00349225	0.00250521	0.00349558	2.52837e-06	1.31872e-05	0.000248437	2.71841e-06	0.00197958	0.000103116	0.0205904	0.00930694	0.00930863	0.0113595	0.00284821	0.0113981
E3617024672	Non-Pregnant	0.0183967	0.0158065	0.015907	0.00892257	0.0025306	0.00301997	0.00374233	0.00215082	0.0172251	0.00173253	0.0203069	0.00287391	0.000204808	0.00100891	0.0009927	0.0111728	0.0146653	0.00913011	0.00833861	0.00333553	0.00249503	0.00939167	0.0046782	0.00166847	0.00191873	0.00333307	0.000275304	0.00083171	0.00203921	0.000741129	1.86812e-06	0.00133318	0.00456132	0.00482824	0.00336565	0.0031204	0.000118904	2.01974e-05	0.000118284	3.73624e-06	0.00358324	3.04799e-06	0.0229789	0.00791232	0.00938387	0.0134074	0.00364881	0.0136683
E3617024669	Non-Pregnant	0.0202667	0.0165685	0.0176233	0.00951326	0.00308134	0.00414248	0.00309766	0.00322741	0.0122967	0.00112406	0.0135977	0.00180396	0.000179571	0.00061757	0.00187783	0.0102665	0.0153611	0.00969012	0.0107288	0.00223337	0.00309952	0.00782192	0.00683819	0.00182033	0.00263024	0.00334176	0.000424367	0.00183922	0.00358754	0.000404934	5.77891e-07	0.00259965	0.00422795	0.0030965	0.00134915	0.00299712	9.702e-05	1.81305e-05	0.000450807	3.28318e-06	0.00242549	4.37546e-06	0.0208257	0.00587095	0.00834446	0.010058	0.00364947	0.0123113
E3617024663	Non-Pregnant	0.0197179	0.0151422	0.0155484	0.00989148	0.000949751	0.00232689	0.0046138	0.00355647	0.0169783	0.00239353	0.0170838	0.00305944	0.000310632	0.00155268	0.00249544	0.00880657	0.0114895	0.00672755	0.00701537	0.00342822	0.00253619	0.00825816	0.00471152	0.00144523	0.00175896	0.00351741	0.00126758	0.00131034	0.00296129	0.000621888	2.9288e-06	0.00358645	0.00335667	0.00389916	0.00280804	0.00344802	5.9341e-06	3.29927e-05	0.000615056	6.20731e-06	0.00339524	0.000144772	0.0232136	0.00629232	0.00954179	0.0127415	0.0035137	0.012197
E3617024659	Non-Pregnant	0.0183981	0.0133103	0.0137293	0.00956275	0.00150764	0.00351783	0.00343168	0.00526957	0.0216478	0.00320673	0.0200205	0.00399927	0.000116961	0.00042075	0.00234043	0.0118183	0.0147513	0.00805391	0.00571378	0.00300092	0.00181957	0.00807425	0.007085	0.00207004	0.00245671	0.00586521	0.00043553	0.00197226	0.00421231	5.28603e-05	6.21829e-06	0.00529105	0.00512237	0.00439122	0.00303133	0.00397146	1.72611e-05	5.98973e-06	0.000818434	1.1966e-06	0.00124939	1.15727e-05	0.0202473	0.00887978	0.00844902	0.0133564	0.00406968	0.00830574
E3617024647	Non-Pregnant	0.0192972	0.0158537	0.0170143	0.00750252	0.00228293	0.00249393	0.00327525	0.00204779	0.0143786	0.00103261	0.0200257	0.00232206	0.00011588	0.00152328	0.00169106	0.0116962	0.0142341	0.00889729	0.00733549	0.00353009	0.00237101	0.00907405	0.00616096	0.0012911	0.00160902	0.00270963	0.000399635	0.00120225	0.00173459	0.000274588	1.97593e-05	0.00115697	0.00425557	0.00446448	0.00237256	0.00374419	5.95825e-05	2.39229e-06	0.000422766	4.76414e-07	0.0040779	1.90157e-06	0.0223855	0.00904702	0.0104422	0.012474	0.00433319	0.0152193
E3617024642	Non-Pregnant	0.0208676	0.0173184	0.0179492	0.0100555	0.00256462	0.00397614	0.00371649	0.00264841	0.0133414	0.00112003	0.0159962	0.00178654	0.000186828	0.000790082	0.00146978	0.0105766	0.0136604	0.00799063	0.00937279	0.00345791	0.0027419	0.00808615	0.00668969	0.000847923	0.00119513	0.00203773	0.000398515	0.00105227	0.00302682	0.000346392	1.96519e-06	0.00180264	0.00332105	0.00358656	0.00288309	0.00358722	0.000224994	3.84396e-06	8.47512e-05	7.52149e-07	0.00417541	5.72803e-05	0.0229479	0.00870227	0.0105177	0.0117504	0.00391883	0.0126242
E3617024618	Non-Pregnant	0.0196581	0.0165526	0.0175416	0.00813783	0.00200248	0.00292036	0.00308639	0.0022955	0.0160828	0.00187336	0.0193718	0.00328847	4.46673e-05	0.00107089	0.00170854	0.0116121	0.0140001	0.00847747	0.00696491	0.00330684	0.00234598	0.00911612	0.00663288	0.0010863	0.00119736	0.00257932	0.000357705	0.00101794	0.00288597	0.000368212	1.20661e-06	0.0019367	0.00432195	0.00396701	0.00286638	0.00342129	1.86174e-05	3.13099e-06	0.000256628	5.55971e-07	0.00409512	3.81079e-05	0.0229831	0.00883772	0.00940723	0.0127909	0.00369374	0.0132851
E3617024601	Non-Pregnant	0.0218644	0.0180163	0.0184039	0.00825453	0.00180683	0.00245648	0.00339327	0.00258652	0.0153015	0.00105229	0.0193578	0.00287379	5.83902e-06	0.00150863	0.00100091	0.0108479	0.0116648	0.00745908	0.00695341	0.00388663	0.00192534	0.00833223	0.00496765	0.000624822	0.000780891	0.00215825	0.000455572	0.00068106	0.00150995	0.000248152	1.32366e-05	0.00141071	0.00387455	0.00407181	0.00383359	0.0056206	2.53061e-05	9.19271e-07	9.02163e-05	1.38992e-07	0.00395039	1.54211e-05	0.0266085	0.00929471	0.0110885	0.0140262	0.0040692	0.0132471
E3617024574	Non-Pregnant	0.0197878	0.0163656	0.0173745	0.00726446	0.00258827	0.0027179	0.00263617	0.00240828	0.0139761	0.00283087	0.0141088	0.00335998	0.000228525	0.00105281	0.00185378	0.011331	0.0135752	0.00906475	0.00857917	0.00283966	0.0018722	0.0068104	0.00551012	0.00185192	0.0022219	0.00400561	0.000629719	0.00202577	0.00359245	0.000372925	3.80625e-06	0.0020106	0.00428041	0.00503437	0.00320273	0.00358733	5.98595e-05	1.36366e-05	0.000428711	2.62991e-06	0.00344666	5.58949e-06	0.0209909	0.00758771	0.0101151	0.0133546	0.00339958	0.012367
E3617024571	Non-Pregnant	0.0188142	0.014883	0.0179925	0.00858351	0.00212571	0.00312316	0.0033351	0.00303595	0.0154308	0.00324016	0.0145812	0.00393852	0.000247465	0.000423788	0.00190614	0.0103224	0.0124587	0.00796424	0.00865625	0.00307442	0.00294589	0.00655042	0.00639573	0.00145946	0.00147204	0.00292585	0.000496122	0.00096253	0.00424943	0.000150967	4.47027e-06	0.00340842	0.00321557	0.0028157	0.0021675	0.0043802	4.69616e-06	2.84861e-05	0.00033053	4.86261e-06	0.00223304	1.0819e-05	0.0186758	0.00653913	0.00852548	0.0121997	0.00374458	0.0125255
E3617024562	Non-Pregnant	0.0196155	0.0160609	0.0175211	0.00719437	0.00154699	0.00222662	0.00324888	0.00239347	0.0143029	0.00150116	0.0163021	0.00231455	0.000238483	0.00126359	0.00109291	0.0114799	0.0135326	0.00970686	0.00831288	0.00304257	0.00222181	0.00768639	0.00598119	0.0012615	0.00154945	0.00378881	0.000693904	0.000787237	0.00281401	0.000183021	5.2965e-05	0.00180864	0.00468697	0.00462956	0.00282182	0.00360555	0.000109949	1.6863e-05	0.000339454	3.14068e-06	0.0041792	0.000168469	0.0228985	0.00878284	0.0110739	0.0152697	0.00374913	0.0132813
E3617024560	Non-Pregnant	0.0184889	0.0147741	0.0173085	0.00881792	0.00162736	0.00354758	0.00326743	0.00287842	0.014707	0.00121433	0.0169978	0.00230109	8.88956e-05	0.00112451	0.00125194	0.0100074	0.0130439	0.0080909	0.00931033	0.00371372	0.00193208	0.00885445	0.00786641	0.00125602	0.00159142	0.00264745	0.000192523	0.00117958	0.00292165	0.000252957	5.54496e-07	0.00192039	0.00293942	0.00384118	0.00264174	0.00342495	0.000162852	8.69173e-06	0.000206077	1.65887e-06	0.00504622	4.45321e-05	0.0234198	0.00806525	0.00940052	0.0118146	0.00385586	0.013869
E3617024548	Non-Pregnant	0.0185846	0.0132526	0.0149217	0.00836675	0.00246283	0.00286129	0.00314524	0.00234761	0.0141782	0.00165101	0.0149355	0.00269507	0.000153539	0.00114509	0.00235379	0.0127494	0.0143838	0.00902396	0.00801575	0.00359839	0.00310125	0.00569032	0.00611948	0.00115633	0.00136512	0.00329708	0.000716954	0.00110963	0.00288156	0.000127963	9.46493e-05	0.00252859	0.00453052	0.00365309	0.00227902	0.00318819	2.48539e-06	1.00833e-05	0.000202609	1.73323e-06	0.00278874	0.000100143	0.0200645	0.00853491	0.0115076	0.0128956	0.0033106	0.0128028
E3617024544	Non-Pregnant	0.0197139	0.016975	0.017129	0.00774841	0.00221941	0.00240918	0.00305046	0.00188796	0.0131632	0.00135104	0.0170139	0.00260199	5.83824e-05	0.0012329	0.000954224	0.0116553	0.0141184	0.00968421	0.00903446	0.00438679	0.00265503	0.00814967	0.0063462	0.000747354	0.00106009	0.00243183	0.000465698	0.000692491	0.00220457	0.0009361	1.60378e-05	0.000424777	0.00411434	0.0047395	0.00309055	0.00312289	8.51271e-05	1.59069e-06	8.52308e-05	3.01894e-07	0.00441991	1.76127e-05	0.0242988	0.00829093	0.0108571	0.0140624	0.00326259	0.0137901
E3617024531	Non-Pregnant	0.0186393	0.0142363	0.0159684	0.0112039	0.00176404	0.00462538	0.00444699	0.00302074	0.0154711	0.00249526	0.0146153	0.00281644	0.000255015	0.000829838	0.00220291	0.0111529	0.0128103	0.00885413	0.0114672	0.00207957	0.00208341	0.00824056	0.00642145	0.0014911	0.00186044	0.00420079	0.000775289	0.00132906	0.00326408	0.000517703	7.71393e-07	0.00275129	0.00348354	0.00459785	0.00305617	0.00273767	6.80564e-05	9.33583e-06	0.000438909	1.75047e-06	0.00198855	7.59527e-05	0.0198616	0.00805418	0.00961643	0.0133336	0.00307791	0.0124395
E3617024521	Non-Pregnant	0.0212236	0.0183132	0.0181834	0.00743256	0.00186989	0.00233728	0.00279297	0.00260608	0.0168931	0.00178758	0.0195582	0.00330003	1.36189e-05	0.00160415	0.00130892	0.0103645	0.0126794	0.00814927	0.00794066	0.00366966	0.00207112	0.00787708	0.00559819	0.001484	0.00175338	0.00342767	0.00030382	0.00112437	0.00281647	0.000326321	6.48776e-07	0.00219418	0.00378045	0.00651869	0.00478248	0.00280743	3.41913e-05	1.28245e-05	0.000280483	4.64811e-07	0.0036923	2.37334e-05	0.0226607	0.00842626	0.00906903	0.0135326	0.00354117	0.0129146
E3617024516	Non-Pregnant	0.0200187	0.0170153	0.0181142	0.00800178	0.00213254	0.0022339	0.0038292	0.00184299	0.0153172	0.00193096	0.0182329	0.00311546	9.43319e-05	0.000839262	0.00140195	0.0123384	0.0127107	0.00807684	0.00775977	0.00460436	0.00238588	0.00696062	0.00496305	0.000928804	0.00088425	0.00240563	0.000257631	0.00121215	0.00266498	0.00019725	2.73249e-07	0.00194892	0.0044742	0.00469623	0.00320337	0.00330374	4.57722e-05	9.82737e-06	4.83595e-05	2.12367e-06	0.00430987	4.87886e-05	0.0215846	0.00809969	0.00800034	0.0123668	0.00378372	0.0123299
E3617024465	Non-Pregnant	0.0193785	0.0159376	0.0164709	0.00768739	0.00208037	0.00230835	0.00341266	0.00262184	0.0171359	0.00123935	0.0218883	0.00260841	2.40655e-05	0.00148365	0.000926192	0.0117141	0.0139228	0.00914282	0.0073694	0.00426761	0.00198154	0.00877767	0.00655502	0.00151766	0.00168152	0.00300744	0.000291824	0.00108364	0.00206016	0.000227954	1.90202e-07	0.00201907	0.00447521	0.00444301	0.0026772	0.00328199	0.000106544	6.00705e-07	0.000178114	1.04387e-07	0.00402475	8.06498e-06	0.0226988	0.0086849	0.010409	0.0142919	0.00371909	0.0139428
E3617024462	Non-Pregnant	0.0196443	0.0160581	0.0170328	0.00733443	0.00189518	0.00187404	0.00332067	0.00179265	0.0160035	0.00167182	0.0188149	0.00256776	3.42091e-05	0.0013471	0.00120245	0.0109676	0.0127002	0.00728771	0.00860114	0.0038515	0.00187804	0.00770707	0.00533655	0.00120164	0.00144738	0.00336438	0.000364722	0.00138506	0.002612	0.000511584	1.2112e-06	0.00264345	0.00363432	0.00455728	0.00317881	0.00393425	2.01728e-05	2.35916e-06	0.00018199	4.2162e-07	0.00291195	2.26242e-05	0.0257591	0.0082537	0.00968018	0.0136776	0.00389275	0.0130433
E3617024414	Non-Pregnant	0.0182037	0.0129538	0.0143271	0.00834611	0.00177685	0.00206419	0.00350201	0.00292879	0.0188584	0.00292252	0.0171128	0.00349759	0.000147606	0.00101184	0.00220683	0.0115828	0.0143624	0.00835444	0.00825557	0.00252198	0.00247808	0.00669227	0.00734072	0.00132676	0.00161603	0.00412161	0.00105799	0.00181992	0.00336467	0.000287284	2.86213e-05	0.00416669	0.00453494	0.00480136	0.00253439	0.0039568	2.2131e-06	4.93195e-06	0.000486766	1.13697e-06	0.00249071	0.000173431	0.0219287	0.00908956	0.00874566	0.0146762	0.00335779	0.010042
E3617024402	Non-Pregnant	0.019585	0.0151936	0.0170574	0.00810895	0.00221551	0.00313614	0.00318611	0.00249693	0.0153148	0.00135872	0.0193162	0.00265485	0.000375999	0.00149973	0.00121667	0.0115501	0.0114204	0.00870706	0.0072268	0.00386602	0.00216635	0.00827962	0.00651394	0.00158467	0.00214931	0.00247162	0.000373675	0.00118242	0.00284839	0.000165207	2.81593e-06	0.00117501	0.00367711	0.00587645	0.00307419	0.00408897	6.82773e-05	1.16277e-05	0.00027881	2.3051e-06	0.00485559	7.43859e-05	0.0238407	0.00787286	0.0096547	0.0139806	0.00380014	0.0146217
E3617024401	Non-Pregnant	0.0168282	0.0142979	0.0151758	0.00839055	0.00254454	0.00299854	0.00343816	0.00184869	0.0131058	0.00164985	0.0145912	0.00180607	2.77918e-05	0.00134599	0.00198414	0.00941475	0.0137595	0.00893132	0.0102859	0.00219618	0.00286551	0.00869006	0.00707558	0.00159189	0.00178878	0.00281057	0.000258256	0.00197132	0.00419479	0.000409051	2.71718e-07	0.00036068	0.00350546	0.0048373	0.00274288	0.00350089	0.000211196	2.20998e-06	0.000454383	4.506e-07	0.00401372	3.02485e-05	0.0213106	0.0065885	0.00946626	0.0125857	0.00431659	0.0142852
E3617024398	Non-Pregnant	0.0201985	0.0158449	0.0176622	0.00891293	0.00234823	0.00305429	0.00307723	0.0022575	0.0153229	0.00182265	0.016806	0.00273704	5.49038e-05	0.000677356	0.00168712	0.0101497	0.0123367	0.00853228	0.00807337	0.00323737	0.00251035	0.00782147	0.0073442	0.00134474	0.00136954	0.00317002	0.000590394	0.00175257	0.00250885	0.00045671	6.32816e-07	0.00167745	0.0034911	0.00448713	0.00277133	0.00326833	0.00013464	2.29465e-06	0.000249502	4.04452e-07	0.00469499	5.67609e-06	0.0240296	0.00745938	0.00875889	0.0132457	0.00333287	0.0126144
E3617024397	Non-Pregnant	0.0204646	0.0166443	0.0176135	0.00788089	0.00218617	0.00255379	0.00326953	0.00196744	0.0143364	0.00135871	0.0174235	0.00256027	0.000116058	0.00112585	0.00130424	0.0114297	0.0138712	0.00875079	0.00845389	0.00440907	0.00226536	0.0084146	0.00604372	0.00106817	0.00121565	0.00296277	0.000296821	0.00128798	0.00312577	0.000385905	7.0749e-07	0.0015113	0.00355221	0.0040765	0.0025808	0.00383643	5.36622e-05	3.50191e-06	9.07033e-05	7.04105e-07	0.00453643	7.51496e-06	0.0236804	0.00802819	0.00958974	0.0129689	0.00365586	0.0128427
E3617024392	Non-Pregnant	0.0177506	0.0154743	0.015031	0.00713704	0.00227337	0.0019501	0.00348191	0.00183343	0.0167552	0.00194989	0.0185943	0.00347011	0.000162289	0.00190031	0.00102698	0.0108401	0.0126724	0.00908309	0.00890933	0.00429754	0.00342488	0.00801192	0.00563982	0.00146295	0.00178191	0.0025859	0.00069514	0.00125723	0.00271738	0.00057079	9.71124e-07	0.00161968	0.00387572	0.00558469	0.00326837	0.00425304	2.03605e-06	8.38146e-06	0.000185453	1.71602e-06	0.00246807	4.17142e-06	0.0245193	0.0100483	0.0106137	0.013109	0.00430103	0.0134194
E3617024389	Non-Pregnant	0.0209807	0.0168264	0.0173755	0.00806383	0.00223236	0.00189795	0.00371029	0.00158931	0.01377	0.00114328	0.0181797	0.00254507	0.000148465	0.000948848	0.00117091	0.0104508	0.0119486	0.00769101	0.00708937	0.00401824	0.00201728	0.0081266	0.00522892	0.000838748	0.00111948	0.00255112	0.00042102	0.00125465	0.00211994	0.000586598	2.6556e-05	0.00129541	0.00405416	0.0045092	0.00371665	0.00230701	5.38065e-05	4.5488e-06	5.55889e-05	8.10159e-07	0.0055782	0.000165974	0.024372	0.00873612	0.0109964	0.0137357	0.00365751	0.0133181
E3617024388	Non-Pregnant	0.0259549	0.0191304	0.0214583	0.0134517	0.00416701	0.00617948	0.00310523	0.00322809	0.009309	0.000716163	0.0104633	0.000949005	0.000109301	0.000458436	0.00262806	0.00916547	0.0146922	0.00875264	0.011013	0.00144899	0.00273561	0.00665641	0.00686861	0.00140863	0.0014323	0.00189907	0.000158613	0.0013715	0.00366928	0.000239665	1.32868e-06	0.000685218	0.00354068	0.00313101	0.00131588	0.00307706	0.000140111	1.23792e-05	0.000330441	2.16599e-06	0.00217837	2.38507e-05	0.0195958	0.00781317	0.0101571	0.00949433	0.0040013	0.0112078
E3617024387	Non-Pregnant	0.0169044	0.0150462	0.015381	0.00691219	0.00281408	0.00231634	0.00288527	0.00173657	0.0130052	0.0013847	0.0184735	0.00249961	0.000300279	0.00112726	0.00220971	0.0132626	0.0121377	0.0123837	0.00795716	0.00465102	0.00250764	0.00929777	0.00505647	0.00118237	0.00131225	0.00342854	0.000513088	0.00071046	0.00366005	0.00073718	5.61212e-06	0.000686519	0.00505809	0.00518249	0.00434414	0.00283854	0.000354895	1.53562e-05	0.000114378	2.71355e-06	0.00282722	2.69299e-06	0.0227031	0.00809698	0.0113848	0.0146147	0.00406086	0.012936
E3617024386	Non-Pregnant	0.0229837	0.0186334	0.0185077	0.0108746	0.0024137	0.00346338	0.00412863	0.00232945	0.0169145	0.00175535	0.0172084	0.0028888	0.000160949	0.00088137	0.00230826	0.00893834	0.0133171	0.00833211	0.00890406	0.00281376	0.00292889	0.00722017	0.00671483	0.0018247	0.00240656	0.00250229	0.00050388	0.00167034	0.00250626	0.00011704	2.11248e-06	0.00284773	0.00320971	0.00365134	0.00208941	0.00454639	8.96005e-05	1.32837e-05	0.000282763	2.72137e-06	0.00299038	9.02151e-06	0.0223513	0.00900969	0.0104569	0.0125117	0.00398859	0.0129146
E3617024385	Non-Pregnant	0.0185046	0.0165819	0.0166121	0.00736956	0.00199597	0.00235217	0.00302756	0.00173766	0.0154354	0.00103137	0.0199129	0.00206906	8.3865e-05	0.00165819	0.00103176	0.0115274	0.0140762	0.00933121	0.00897275	0.0041639	0.00244531	0.00810671	0.00577274	0.00149294	0.00169556	0.00225396	0.000367791	0.000817235	0.00211381	0.000675732	1.19379e-05	0.000723876	0.00359546	0.00539435	0.00347554	0.00329959	8.57079e-05	9.96771e-07	0.000153536	1.88774e-07	0.00448287	1.48124e-06	0.0229076	0.00790404	0.00959908	0.0140826	0.00389368	0.0146412
E3617024378	Non-Pregnant	0.0198509	0.0163012	0.017324	0.00860142	0.00201887	0.00289215	0.00340869	0.00237585	0.0154241	0.00133299	0.018927	0.00289441	0.000117972	0.00108342	0.00114559	0.0124244	0.0138421	0.00947637	0.00665953	0.00375604	0.00268705	0.00791586	0.00549452	0.000873835	0.00122146	0.00226786	0.000421784	0.00090218	0.00250797	0.000591139	4.39814e-07	0.00151727	0.00447281	0.00439722	0.00328726	0.00329952	2.76178e-05	1.32554e-06	0.000206582	2.21213e-07	0.00384909	1.35991e-05	0.022433	0.00835757	0.00970035	0.0120663	0.00365313	0.0139822
E3617024372	Non-Pregnant	0.0196375	0.0165452	0.0174479	0.00596956	0.00218869	0.0019848	0.00209911	0.00141942	0.014515	0.000771061	0.0191652	0.00243115	5.91465e-05	0.00111107	0.000746759	0.0112302	0.0128011	0.00807031	0.00714121	0.00491614	0.0018947	0.00892443	0.00475947	0.000847919	0.000885319	0.00220268	0.000384054	0.000655916	0.0022229	0.000270201	4.82821e-07	0.000299202	0.00391472	0.00364807	0.002389	0.0031076	6.50515e-05	5.80477e-06	3.15482e-05	1.12386e-06	0.00632689	9.94513e-05	0.0228708	0.00771235	0.00990104	0.0130336	0.00417677	0.0142135
E3617024357	Non-Pregnant	0.0190532	0.0164121	0.0170411	0.00715315	0.00252676	0.00280889	0.00321076	0.00222137	0.0135296	0.0014375	0.0179957	0.00193391	0.000149167	0.0011379	0.001037	0.0120271	0.0138983	0.00905846	0.00838448	0.00432147	0.00304605	0.0091219	0.00618932	0.00120124	0.0013202	0.00280297	0.000234303	0.00110576	0.00245715	0.000167194	3.82777e-07	0.00100434	0.00378059	0.00477901	0.00366139	0.00337705	0.000116652	2.27503e-06	0.000115785	8.15293e-07	0.00460254	7.20919e-05	0.0244902	0.00833472	0.0105073	0.0121141	0.0041077	0.0158445
E3617024344	Non-Pregnant	0.0203331	0.0149108	0.0160481	0.0100324	0.00189372	0.00381849	0.00351306	0.00400608	0.0192329	0.00180424	0.0201605	0.00264528	8.94615e-05	0.000715501	0.00155261	0.011024	0.0111522	0.00767709	0.00947963	0.00248357	0.0015898	0.00929813	0.00587372	0.00152121	0.00155499	0.00368346	0.000220072	0.00173739	0.00310716	0.000157859	2.94952e-05	0.00353457	0.0037338	0.00431683	0.00265604	0.00413465	5.98966e-05	3.84646e-06	0.000216259	6.84986e-07	0.00177353	1.54737e-05	0.0231381	0.00885464	0.00972389	0.0124082	0.0032666	0.0120633
E3617024343	Non-Pregnant	0.0205128	0.0153352	0.0172163	0.00816384	0.00250031	0.00240464	0.00311998	0.00240389	0.0146284	0.000969998	0.0183812	0.00223018	8.51841e-05	0.000846471	0.00120393	0.00968531	0.0120022	0.00695063	0.00857312	0.00356541	0.00255877	0.00914626	0.00606775	0.000754371	0.00112716	0.00301926	0.000698174	0.00154395	0.00227237	0.000282809	1.01536e-06	0.0016544	0.00310769	0.00455227	0.00279163	0.0032595	4.56202e-05	5.19705e-06	8.98261e-05	1.34046e-06	0.00434884	0.00018537	0.0229757	0.00884294	0.00963008	0.0117392	0.00365712	0.0124685
E3617024333	Non-Pregnant	0.017677	0.0134137	0.0147065	0.0101704	0.0019888	0.00342074	0.00414894	0.00345133	0.017286	0.00230701	0.0162028	0.00264239	6.58861e-05	0.000649864	0.00331671	0.010104	0.0125693	0.00841861	0.0112961	0.00127895	0.00247125	0.00843964	0.00652327	0.00280644	0.00308793	0.00445114	0.000389921	0.00263366	0.00440649	0.000153126	3.0572e-05	0.0031936	0.00371048	0.00577029	0.00273121	0.0031013	9.78322e-05	4.70313e-06	0.00102194	7.89485e-07	0.000832347	5.7356e-06	0.0199997	0.0071658	0.00886699	0.0134866	0.00417342	0.00972982
E3617024329	Non-Pregnant	0.0184572	0.0161404	0.0158186	0.00781277	0.0020079	0.00250502	0.00317849	0.00192067	0.0145879	0.00111343	0.0188472	0.00250438	3.51238e-05	0.00124666	0.00101498	0.0111866	0.0138788	0.00966565	0.00923416	0.00511905	0.00289096	0.0085722	0.00557063	0.00162148	0.00177653	0.00336307	0.000364207	0.000729816	0.00256195	0.000807021	4.39907e-07	4.93041e-05	0.00307932	0.00484376	0.00302056	0.00282591	0.000109471	4.54985e-07	3.69841e-07	6.8292e-08	0.00470994	1.41498e-05	0.0251502	0.00822979	0.0102156	0.0141101	0.00325417	0.013934
E3617024327	Non-Pregnant	0.0196516	0.0163939	0.017321	0.00897048	0.00143527	0.00256886	0.00377854	0.00231916	0.014314	0.00158488	0.0168864	0.00282805	8.80099e-05	0.00134615	0.00128525	0.0128314	0.0127705	0.00893908	0.00742751	0.00395936	0.00267945	0.00916405	0.00634623	0.000864476	0.00111425	0.00266444	0.000231115	0.0012683	0.00267012	0.000496138	6.9815e-07	0.0015254	0.00408133	0.00532221	0.00295085	0.00283701	9.48723e-05	7.82275e-06	0.000194851	1.33126e-06	0.00385845	4.84866e-05	0.0236848	0.00881167	0.00841737	0.0122429	0.00386207	0.0120423
E3617024317	Non-Pregnant	0.0185236	0.0167735	0.0168034	0.00634714	0.00203282	0.00182558	0.00295618	0.00148761	0.0139163	0.00133756	0.0189164	0.00282902	4.77988e-05	0.00150225	0.000945749	0.012306	0.0150781	0.00995028	0.00668562	0.00482658	0.00281661	0.00847919	0.00588076	0.00095552	0.000978668	0.00187818	0.000415602	0.000569199	0.00207665	0.000684013	4.7884e-07	0.000266388	0.00475343	0.00466573	0.00297066	0.00260316	9.69491e-05	1.04354e-06	4.25444e-05	1.84101e-07	0.00505394	2.21523e-05	0.0251918	0.00739229	0.0101861	0.0140892	0.00442459	0.0146767
E3617024311	Non-Pregnant	0.0175203	0.0120627	0.0137077	0.00936066	0.00136965	0.00316411	0.00312589	0.00461107	0.0231614	0.00395632	0.0200004	0.00484521	0.000103341	0.000342131	0.00284975	0.0114334	0.012974	0.00758052	0.00688915	0.00222016	0.00157569	0.00690447	0.00793419	0.00265278	0.00312747	0.0058014	0.000433721	0.00154888	0.00480831	0.000133838	2.90037e-05	0.00636458	0.00464969	0.00495471	0.00255001	0.00273397	1.2843e-05	4.93745e-06	0.00079528	1.01267e-06	0.00110391	3.69369e-05	0.0209364	0.00861885	0.00808866	0.0111488	0.00395762	0.0077143
E3617024309	Non-Pregnant	0.0205384	0.0171526	0.017921	0.00881627	0.00236315	0.00254244	0.00312296	0.00226363	0.0155135	0.00193987	0.0186706	0.00283886	9.88149e-05	0.00113211	0.00111217	0.0108925	0.0131214	0.00905224	0.00918034	0.00430928	0.00242502	0.00890156	0.00677123	0.00112748	0.00122399	0.00333449	0.000304425	0.000980786	0.00296712	0.00088111	1.18647e-06	0.00168219	0.00369121	0.00527019	0.00301958	0.00317839	3.66904e-06	1.10424e-05	0.000134629	2.07925e-06	0.00411985	4.22899e-06	0.026138	0.00889628	0.00824673	0.0143689	0.00385486	0.0120135
E3617024308	Non-Pregnant	0.0195408	0.0163031	0.0170396	0.00795305	0.00191718	0.00286836	0.0030539	0.00235861	0.0138519	0.0007234	0.0180848	0.00206031	4.93458e-05	0.000966717	0.000823651	0.0111108	0.01311	0.00865102	0.00926139	0.00346513	0.00253233	0.00810896	0.00742763	0.000953517	0.000953497	0.00180423	0.000369683	0.000830432	0.00210417	0.000284273	2.29704e-06	0.00121654	0.00384124	0.00378765	0.0027144	0.00375609	0.000226713	3.95034e-06	9.88078e-05	8.07925e-07	0.00518349	7.04522e-06	0.0208064	0.00822257	0.0110912	0.0125112	0.00406158	0.014714
E3617024231	Non-Pregnant	0.0204861	0.0152842	0.0155705	0.00938419	0.0016106	0.00266241	0.00335267	0.00258998	0.0162772	0.00156142	0.0184711	0.00267994	4.53245e-05	0.000929983	0.00166812	0.0121472	0.0133714	0.00886966	0.00794686	0.00396897	0.00234337	0.00799546	0.00595785	0.0017917	0.00231777	0.00333312	0.00049306	0.00174568	0.00294393	0.000361782	2.29903e-07	0.00271607	0.00399466	0.00519527	0.00288548	0.0039773	0.000131238	8.1268e-07	0.000575213	1.6218e-07	0.0039854	1.90868e-05	0.0234687	0.00829137	0.00940071	0.0135093	0.00354175	0.0121701
E3617024214	Non-Pregnant	0.0220074	0.0177738	0.0173467	0.0104067	0.00219766	0.00439073	0.00300205	0.00388478	0.0173901	0.00194689	0.0178955	0.00291694	0.000183313	0.000303578	0.00220256	0.0108321	0.0115152	0.00701786	0.0110005	0.00215535	0.00216798	0.00922118	0.00799261	0.00145715	0.00171044	0.0039674	0.00119201	0.00196028	0.00258012	0.000150136	1.10046e-06	0.00382916	0.00428923	0.00369737	0.00206516	0.00336019	3.75002e-06	2.62163e-05	0.000246845	4.64731e-06	0.00182209	2.81886e-06	0.0231981	0.0088035	0.0104379	0.0126323	0.00340602	0.00999108
E3617024207	Non-Pregnant	0.0219666	0.0154125	0.0172319	0.00983396	0.00276884	0.00340917	0.00345085	0.0022785	0.0129595	0.0020517	0.0129705	0.0022136	0.000157059	0.000640711	0.00188035	0.0115112	0.0122192	0.00791842	0.00964808	0.00188012	0.00250573	0.0100897	0.00711092	0.00124213	0.00145316	0.00294822	0.000542361	0.00155118	0.00440641	0.00014522	3.77953e-06	0.00108056	0.00386694	0.00345574	0.00201911	0.00330001	7.17754e-06	2.66594e-05	0.000200924	5.52027e-06	0.0025658	0.000114623	0.0204719	0.0096422	0.0101563	0.0129537	0.0035002	0.0108832
E3617024196	Non-Pregnant	0.0219165	0.0184938	0.0184748	0.00865875	0.0018485	0.00227303	0.00365277	0.00204307	0.0166737	0.00145032	0.0195395	0.00364608	1.99473e-05	0.00114325	0.00126476	0.0105979	0.0129241	0.00764553	0.0075717	0.00471411	0.00238172	0.00759741	0.00507704	0.000920301	0.00100872	0.00250327	0.000308782	0.000993237	0.00211484	0.000397864	8.6849e-06	0.00186195	0.00370943	0.0042843	0.00248626	0.00305967	9.36732e-06	2.29426e-06	0.000194579	4.68397e-07	0.00369614	1.77149e-05	0.0255429	0.00826073	0.00987043	0.014319	0.00393578	0.0124795
E3617024193	Non-Pregnant	0.017993	0.0142213	0.0155441	0.00851666	0.00127878	0.00266715	0.00362268	0.00291239	0.0202021	0.00238053	0.0205996	0.00337332	8.12513e-05	0.000668855	0.00171993	0.0111342	0.0122835	0.00803277	0.00679595	0.00326309	0.00145975	0.00747783	0.00553772	0.00165554	0.00191916	0.00471855	0.000438347	0.00168041	0.00280134	0.00026364	2.47822e-05	0.00374136	0.00432821	0.00400566	0.00293379	0.00364579	2.29231e-05	2.72984e-06	0.00030758	4.33177e-07	0.00279951	8.8565e-05	0.0234174	0.00882331	0.00853668	0.012618	0.00339952	0.0100154
E3617024158	Non-Pregnant	0.0222017	0.0168055	0.0181947	0.010465	0.00211451	0.00379079	0.00324309	0.00303633	0.0172159	0.00283432	0.0163768	0.00371208	0.000100354	0.00104704	0.00192026	0.0114374	0.0145438	0.00839709	0.00946095	0.00251649	0.00222696	0.00732338	0.00617023	0.0010875	0.00140646	0.0031043	0.000568043	0.00130332	0.00340539	0.000242052	7.65789e-05	0.00289344	0.00414792	0.00332862	0.00191544	0.004762	3.80344e-05	9.65533e-06	0.000239116	1.60826e-06	0.00192013	1.07217e-05	0.0212071	0.00866208	0.00886156	0.0117096	0.00339575	0.0108652
E3617024141	Non-Pregnant	0.0205667	0.0174619	0.0179642	0.00740709	0.00216313	0.00203905	0.00321612	0.00134512	0.013428	0.000603501	0.0177672	0.00198252	0.000103195	0.00135636	0.000728365	0.0105953	0.0120644	0.00788657	0.00808144	0.00340721	0.0021415	0.00770037	0.00563486	0.000572559	0.000808347	0.00140859	0.000291431	0.000832317	0.00224229	0.000414135	2.1158e-07	0.000407666	0.00381188	0.00528156	0.00397465	0.00303013	0.000133811	7.00738e-07	2.1626e-05	1.28113e-07	0.00454987	8.97113e-05	0.0247585	0.00814851	0.0106367	0.0125524	0.00376622	0.0146267
E3617024102	Non-Pregnant	0.021544	0.0176582	0.018221	0.00983402	0.00281974	0.00413372	0.00320748	0.00252504	0.0161094	0.00172098	0.0166769	0.00242348	0.000192446	0.000581763	0.00167649	0.0119583	0.0127347	0.0082972	0.00941118	0.00184925	0.00287885	0.00773101	0.00696338	0.00117297	0.00137886	0.00296045	0.000434354	0.00121946	0.00209193	0.000330992	9.78494e-07	0.00383914	0.00342194	0.00394568	0.00244875	0.00325436	4.02835e-05	1.17842e-05	8.35101e-05	2.19859e-06	0.00196255	4.4435e-05	0.023826	0.0100931	0.0107879	0.0132619	0.00457625	0.0108342
E3617024082	Non-Pregnant	0.0209706	0.0183175	0.0184785	0.00612461	0.00240278	0.00136315	0.00312995	0.00123137	0.0136608	0.000443036	0.0204706	0.00219504	8.19782e-06	0.000985328	0.000726553	0.0122391	0.012491	0.00860788	0.00525257	0.00474623	0.00204807	0.00904734	0.00467269	0.00044761	0.000566561	0.00150244	0.000475604	0.000710832	0.00106802	0.00013333	8.42544e-07	0.00043795	0.00425862	0.00416628	0.00306132	0.0033265	5.78682e-05	1.06224e-06	7.27732e-05	2.15166e-07	0.00521967	0.000118125	0.0251138	0.00901712	0.0106931	0.0139256	0.00400392	0.0154394
E3617024081	Non-Pregnant	0.0216883	0.0165678	0.0180699	0.0114975	0.00270194	0.00478471	0.00451743	0.00332093	0.0156774	0.00214315	0.016127	0.0027848	0.000169655	0.000322767	0.00213692	0.0106028	0.0140844	0.00865357	0.0101408	0.00182186	0.00209446	0.00717028	0.00699517	0.00153555	0.0018744	0.0023879	0.000250626	0.00093125	0.00377272	0.000124931	1.85828e-06	0.00192112	0.00459468	0.00425905	0.00280644	0.00530712	2.03838e-06	1.20665e-05	0.000110888	2.12843e-06	0.00214505	5.7222e-06	0.0215776	0.00945874	0.00872697	0.0134886	0.00422642	0.0118545
E3617024066	Non-Pregnant	0.0185677	0.0140911	0.0153029	0.0078331	0.00162822	0.00219024	0.00345103	0.00291247	0.0163848	0.00141448	0.0185712	0.00247889	6.28511e-05	0.00107513	0.00119077	0.0110966	0.0130268	0.00756075	0.00746051	0.00378875	0.00210346	0.00774075	0.00523076	0.00125198	0.00150219	0.00457217	0.000530966	0.00115536	0.00275713	0.000155744	3.02087e-05	0.00315825	0.00393042	0.00378176	0.00250264	0.00344883	1.45497e-06	4.08725e-06	0.000280084	7.70062e-07	0.00359807	0.000187015	0.0245232	0.00864682	0.00942962	0.011997	0.0033551	0.0120116
E3617024047	Non-Pregnant	0.0204513	0.0179799	0.018163	0.00719663	0.00193367	0.00230044	0.00310673	0.0017633	0.0137265	0.000576325	0.0188398	0.00203132	3.98784e-05	0.00152779	0.0010881	0.0112154	0.012992	0.00828653	0.00756523	0.00375591	0.0021174	0.00864581	0.00654835	0.000766604	0.000812477	0.00235255	0.000248011	0.000997007	0.00169199	0.000308594	2.15086e-07	0.000655352	0.00364516	0.00411741	0.00279839	0.00322194	0.000157332	1.75015e-07	6.5031e-05	4.59636e-08	0.00614842	6.53641e-05	0.0230861	0.00837063	0.0104616	0.01366	0.00354628	0.0152925
E3617015071	Non-Pregnant	0.0215436	0.0162293	0.0162357	0.00862326	0.00129165	0.00285262	0.00279985	0.00398461	0.0228955	0.00353255	0.0207277	0.0046587	2.49984e-05	0.000415225	0.00309991	0.011408	0.0136702	0.00832716	0.00742764	0.00256791	0.00239547	0.00921057	0.00564233	0.0015512	0.00193858	0.00571937	0.000780226	0.00231038	0.0042657	7.38748e-05	1.43265e-06	0.00554603	0.00472575	0.00356351	0.00201157	0.00420909	6.27592e-05	3.19987e-06	0.000353933	7.29193e-07	0.00104737	1.46954e-05	0.0188682	0.00916196	0.00848385	0.012395	0.00354329	0.00752845
E3617015066	Non-Pregnant	0.0201988	0.0171214	0.0178991	0.00753405	0.00199134	0.00248471	0.00359176	0.00195577	0.0141745	0.0009418	0.0192888	0.0024112	6.24723e-05	0.00160137	0.00108763	0.0123228	0.0148656	0.00935542	0.00784388	0.00447538	0.00261191	0.00884826	0.00627109	0.00143416	0.00153764	0.00220135	0.000154389	0.00107615	0.00201343	0.000246805	8.02574e-07	0.00078271	0.00380943	0.00405401	0.00259754	0.00395108	1.29647e-06	3.82595e-06	0.000224561	7.0654e-07	0.0041654	0.000224544	0.0226451	0.00831464	0.0103676	0.0139412	0.0040035	0.0146173
E3617013927	Non-Pregnant	0.0184731	0.0164152	0.0164136	0.00720701	0.00183233	0.00161998	0.00322468	0.0011358	0.0146442	0.00177021	0.0177046	0.00271014	1.20618e-05	0.00142361	0.00155975	0.0110856	0.0125997	0.0107432	0.00823795	0.00437639	0.00191018	0.00766247	0.00637498	0.000831451	0.000923683	0.00505647	0.000378582	0.00104465	0.00269718	0.00095506	2.70558e-07	0.000388121	0.00377555	0.00510822	0.00361992	0.00262804	0.000119797	1.82932e-06	2.91517e-05	3.76588e-07	0.00390533	3.03501e-05	0.0244756	0.00779819	0.00908537	0.0144909	0.00407296	0.0130532
E3617013924	Non-Pregnant	0.0190709	0.0160411	0.0162692	0.00814329	0.00256658	0.00267072	0.00334231	0.00185205	0.0139732	0.00141197	0.0163854	0.00211084	0.000210068	0.000929131	0.0017714	0.0111739	0.0131484	0.00894955	0.00870173	0.00313123	0.0024173	0.00898591	0.00685464	0.000887967	0.00140084	0.00374157	0.000384571	0.00140335	0.00287611	0.000359905	2.49792e-06	0.00162799	0.00386307	0.00418888	0.00296718	0.00388861	7.65579e-05	4.56737e-06	0.000177945	9.18138e-07	0.00333497	7.63008e-05	0.0227937	0.00831855	0.00996116	0.0139703	0.00341638	0.0138206
E3617013910	Non-Pregnant	0.0189826	0.0157851	0.0158062	0.00786521	0.00175075	0.00233408	0.00350249	0.00194514	0.0152393	0.00166429	0.0172711	0.00255727	5.48349e-05	0.000878079	0.00136222	0.0113048	0.0136872	0.00925092	0.00820403	0.00427961	0.00228393	0.00828916	0.00656294	0.00136353	0.00139348	0.0031803	0.000282161	0.00122864	0.00317029	0.000473417	7.21963e-07	0.0010296	0.0045113	0.00450861	0.00233716	0.00319628	0.000108719	4.37394e-06	0.000192348	8.0628e-07	0.00447161	3.25967e-05	0.0228995	0.00739459	0.0105904	0.0135924	0.00361519	0.0139554
E3617013812	Non-Pregnant	0.0179585	0.0157917	0.016005	0.00758716	0.00206691	0.00228151	0.00342778	0.00162745	0.0152284	0.00128634	0.0193236	0.00209618	0.00020934	0.00143739	0.00108387	0.0116096	0.0145054	0.00947038	0.00728483	0.00396997	0.00262381	0.00825502	0.00683085	0.00114563	0.00132206	0.00255594	0.000266615	0.00102545	0.0026978	0.000907898	1.21468e-05	0.000477862	0.00412765	0.00531205	0.00337835	0.00271539	4.94583e-05	2.3238e-06	7.46456e-05	4.62972e-07	0.00408244	2.54324e-05	0.023782	0.0074613	0.00965423	0.0138629	0.00364256	0.01476
E3617013725	Non-Pregnant	0.0201566	0.0168162	0.0179104	0.00610037	0.00189085	0.00209725	0.0025586	0.00166163	0.0155945	0.00126235	0.0182414	0.00292921	0.000104033	0.00102004	0.00124897	0.0115425	0.0112601	0.00772337	0.00691043	0.00313283	0.00281995	0.00811944	0.00712393	0.00155163	0.00134056	0.00300441	7.40297e-05	0.000875319	0.00189446	0.000338425	1.01772e-06	0.0023344	0.00427965	0.00474528	0.00299542	0.00324851	0.000103304	2.2067e-05	0.000323165	4.05133e-06	0.00333144	2.65196e-06	0.0220039	0.00570078	0.00883162	0.0126776	0.00317708	0.00982732
E3617013693	Non-Pregnant	0.01816	0.0151356	0.0163709	0.0076216	0.00176821	0.00249386	0.0034905	0.00264346	0.0156112	0.0013928	0.0190646	0.00302301	4.13964e-05	0.00118581	0.00137783	0.0107187	0.0127267	0.00802648	0.00801664	0.00250823	0.00243659	0.00890121	0.00570604	0.00099706	0.0012574	0.00262807	0.000207008	0.00160426	0.0027526	0.000135103	6.49466e-07	0.0026562	0.00343961	0.00416162	0.0026361	0.00367606	1.48954e-06	8.47835e-06	0.000321342	1.63072e-06	0.0023719	0.00012504	0.0235745	0.00766793	0.00956456	0.0106467	0.00374116	0.0105757
E3617013662	Non-Pregnant	0.0221882	0.0165846	0.0169141	0.00920689	0.00151823	0.00290048	0.00353399	0.00310546	0.018428	0.00197839	0.0185691	0.00272582	0.000124127	0.000996974	0.00243811	0.0109188	0.0147193	0.00919647	0.01037	0.00271337	0.00145213	0.00855916	0.00727295	0.00172006	0.00166024	0.00371326	0.000582081	0.00179457	0.00317062	8.25696e-05	1.3546e-06	0.00381498	0.00457925	0.0035553	0.00259791	0.0031089	2.00855e-06	8.81893e-06	0.000258718	1.61618e-06	0.00163744	0.000136499	0.0208835	0.00728095	0.00886677	0.0141269	0.00312404	0.00948299
E3617013653	Non-Pregnant	0.0199395	0.0168371	0.0184797	0.00732518	0.00241942	0.00160939	0.00416046	0.00144425	0.0141828	0.00133189	0.0182082	0.00254049	0.000153023	0.00121579	0.00167011	0.0101894	0.0098672	0.00786065	0.00651117	0.00391715	0.00209234	0.00924543	0.00398456	0.00150308	0.00139487	0.00280859	0.000869165	0.00114359	0.00293236	0.00018606	0.000113761	0.00118863	0.00337406	0.00482253	0.00332104	0.00306855	7.50294e-06	1.17151e-05	0.000455936	2.25797e-06	0.00604679	1.06722e-05	0.0239864	0.00888081	0.0101481	0.01429	0.00392863	0.0144784
E3617013608	Non-Pregnant	0.0193779	0.0158539	0.0165372	0.00771923	0.00196925	0.0023113	0.00331024	0.0020393	0.014722	0.00147044	0.0176324	0.00301312	7.86841e-05	0.00136098	0.00122731	0.0117639	0.0143902	0.0090405	0.00777876	0.00402412	0.00295453	0.0083771	0.0059811	0.00135573	0.00165589	0.00253437	0.000432866	0.00127199	0.00265543	0.000486555	8.97624e-07	0.00130194	0.00408288	0.00431248	0.0024714	0.00340857	5.60762e-05	6.97743e-07	0.000299669	2.03559e-07	0.00386572	7.20571e-05	0.0224041	0.00837768	0.0096477	0.0134278	0.00399681	0.0142576
E3617013500	Non-Pregnant	0.0178125	0.0149794	0.0156624	0.00772999	0.00220672	0.00245461	0.00350708	0.00190063	0.0145281	0.00087537	0.0190015	0.00209239	3.85166e-05	0.00140494	0.00105221	0.0117365	0.0145256	0.00964559	0.00936797	0.00356583	0.00283743	0.00799387	0.00645789	0.00153444	0.00141776	0.00219743	0.000134842	0.00105183	0.00238298	0.000496114	3.40077e-07	0.000595106	0.00324767	0.00500655	0.00335743	0.00363005	5.70601e-05	2.26178e-06	0.000218579	4.26446e-07	0.00441199	1.87177e-06	0.0229296	0.0074545	0.00977813	0.0137359	0.00353793	0.015654
E3617013493	Non-Pregnant	0.0187722	0.0168272	0.0157737	0.00705455	0.0018752	0.0022123	0.00338376	0.0021529	0.014648	0.000654089	0.0208796	0.00214455	3.22706e-05	0.00166802	0.000763934	0.0125313	0.0149426	0.00895195	0.00628233	0.00513943	0.0026204	0.00833436	0.00485767	0.00061451	0.000873062	0.00175672	0.000237393	0.000505156	0.00161876	0.0003482	3.09212e-07	0.000618098	0.00390973	0.00435855	0.00321497	0.00434711	5.0569e-07	7.28741e-07	8.86968e-05	1.32059e-07	0.00440428	1.74817e-06	0.0246263	0.00860187	0.00980239	0.0146439	0.00409743	0.0150216
E3617013490	Non-Pregnant	0.0238562	0.0176468	0.0195799	0.0109183	0.00236332	0.00451591	0.00336384	0.00308543	0.0165003	0.00212467	0.0164047	0.00280639	0.000176902	0.000726174	0.0015619	0.00899922	0.0130417	0.0074446	0.0105071	0.00283091	0.00225124	0.00760971	0.00651299	0.00156811	0.00156855	0.00335029	0.000512122	0.00124944	0.00244799	9.23739e-05	5.61243e-07	0.00311333	0.00374773	0.00374884	0.00176837	0.00397826	1.69831e-06	1.21214e-05	0.000419178	2.25226e-06	0.00203545	4.6503e-06	0.0202819	0.00894596	0.0103397	0.0109154	0.00430373	0.010229
E3617013487	Non-Pregnant	0.0196905	0.0149288	0.015824	0.00868886	0.00195308	0.00307502	0.00283014	0.00307649	0.0192704	0.00220264	0.0201658	0.00322003	0.000101148	0.000955887	0.00179594	0.011024	0.0127088	0.00843945	0.00633306	0.0029633	0.00241161	0.00814965	0.00548633	0.000954219	0.00137893	0.00306058	0.000806844	0.00122289	0.00296289	9.89328e-05	6.6073e-05	0.00379442	0.00451159	0.00385704	0.00243492	0.00426242	2.28162e-05	8.22042e-06	0.000381108	1.55066e-06	0.00248982	6.82049e-05	0.0216551	0.00920416	0.0102368	0.012561	0.00350205	0.0107365
E3617013486	Non-Pregnant	0.0221215	0.0176104	0.016582	0.0107749	0.0013084	0.0022925	0.00487367	0.00231673	0.0191808	0.00289324	0.0188761	0.00397786	0.000466855	0.00106553	0.00239607	0.0118038	0.010418	0.00829665	0.0077553	0.00388793	0.00239723	0.0116846	0.00725436	0.00181445	0.00231459	0.00357369	0.000619751	0.0019949	0.00488252	0.000528161	3.1225e-06	0.00411354	0.00427129	0.00387741	0.00261192	0.00491555	0.000492302	4.81219e-05	0.000496915	9.3675e-06	0.00254512	1.20249e-05	0.0194897	0.00861749	0.010412	0.0120383	0.00192049	0.0112354
E3617013485	Non-Pregnant	0.0196276	0.0170982	0.0172066	0.00817629	0.00205245	0.00269749	0.00340959	0.00222035	0.0146634	0.00183464	0.0176541	0.00309148	1.58543e-05	0.00134103	0.00121472	0.0116465	0.0126344	0.00907847	0.00759958	0.00394574	0.0020459	0.00805065	0.00594066	0.00105577	0.0014749	0.00226566	0.000401786	0.00116632	0.00258869	0.000410121	1.63772e-05	0.00125293	0.00356201	0.00455907	0.00299033	0.00374134	0.000142215	1.19542e-06	0.00015913	2.25766e-07	0.00411265	3.32457e-05	0.0245122	0.00845276	0.0101031	0.0137389	0.00401276	0.0139651
E3617013466	Non-Pregnant	0.0186118	0.0158514	0.0171012	0.00677021	0.00198412	0.00172448	0.00321257	0.00142227	0.0135214	0.00101105	0.0185706	0.00250289	0.00022183	0.00136124	0.00112127	0.0118842	0.0143427	0.00915303	0.00787196	0.00472308	0.00265587	0.00873446	0.00567368	0.00107849	0.00116775	0.0026305	0.000200011	0.000801379	0.00185839	0.000775001	1.04779e-06	0.000333025	0.0039741	0.00509457	0.00332267	0.00304671	8.42157e-05	2.16871e-06	4.17102e-05	4.8307e-07	0.00510898	2.49523e-05	0.0246564	0.00869343	0.0107422	0.014792	0.00390565	0.0148651
E3617013463	Non-Pregnant	0.0218017	0.0173876	0.0179799	0.00791104	0.00264992	0.0023263	0.00293481	0.00153201	0.0136898	0.00240424	0.0158627	0.00297422	0.000109458	0.000703512	0.00132238	0.0118694	0.0138711	0.0091015	0.00932058	0.00341278	0.00265384	0.0076915	0.00759648	0.00113504	0.000979113	0.00244413	0.000519573	0.00100071	0.00289288	0.000362532	5.52546e-07	0.00091608	0.0038706	0.00459054	0.00310241	0.00390379	0.000196633	5.67408e-06	7.84502e-05	1.02126e-06	0.00405138	0.000158618	0.0225149	0.00814906	0.010277	0.0117795	0.00413402	0.0154013
E3617013452	Non-Pregnant	0.0171254	0.0137923	0.0145704	0.0082854	0.00202843	0.0031961	0.00312963	0.00303219	0.0173155	0.00195713	0.0191746	0.00281789	0.000158189	0.00127376	0.0016492	0.00970324	0.011902	0.00733371	0.00918441	0.00333487	0.00200224	0.00805821	0.00677752	0.00130625	0.00147988	0.00354814	0.000214433	0.00115256	0.00281869	0.000412847	1.53598e-06	0.00267052	0.00361814	0.00418032	0.00232306	0.0032472	2.90176e-06	5.2846e-06	0.00030685	9.75555e-07	0.00350337	6.9288e-05	0.0223209	0.00725733	0.00976528	0.0109052	0.0038519	0.0126584
E3617013451	Non-Pregnant	0.0206689	0.0140485	0.0166917	0.0103028	0.00198382	0.00350353	0.00380047	0.00433686	0.017775	0.00299802	0.0174528	0.00370296	9.80304e-05	0.000750685	0.00203039	0.0117825	0.0117641	0.00762466	0.00946077	0.00254446	0.00296193	0.00690941	0.00536227	0.00103792	0.00131805	0.00466858	0.0006086	0.00201767	0.00322814	0.000142047	4.42523e-05	0.00342755	0.00413303	0.00512818	0.00415632	0.00457616	3.64413e-06	1.1081e-05	0.00037013	1.98509e-06	0.00295292	4.8075e-05	0.0217899	0.00762238	0.00799146	0.0136149	0.00268921	0.0111477
E3617013441	Non-Pregnant	0.0190606	0.0161229	0.0177971	0.00932321	0.00192596	0.00422838	0.00387003	0.00351772	0.0191354	0.00212502	0.0190539	0.00269118	0.000132392	0.000320376	0.00133308	0.0106255	0.0126132	0.00729941	0.0100772	0.00264146	0.00205508	0.00761692	0.00823481	0.0020892	0.00168471	0.00324939	0.000238452	0.0020903	0.00244958	4.12131e-05	2.4226e-06	0.00470211	0.00358148	0.00337184	0.00221861	0.00395981	0.000254482	2.72687e-05	0.000170271	5.20571e-06	0.00236614	5.94115e-06	0.0217766	0.00772125	0.00807549	0.0078611	0.00388724	0.00942294
E3617013422	Non-Pregnant	0.0203322	0.0154278	0.0163765	0.00883875	0.00211106	0.00281475	0.00311329	0.00309196	0.0200949	0.00267692	0.0197849	0.00365365	5.98585e-05	0.000771884	0.00188716	0.010431	0.0125954	0.00791794	0.00953178	0.00329454	0.00200884	0.00758064	0.0064541	0.00122648	0.00166383	0.0030969	0.000651166	0.00161229	0.00356137	0.000149259	2.12721e-05	0.0039387	0.00399937	0.00443922	0.00296352	0.00413419	1.08741e-05	3.81106e-06	0.00033052	7.36394e-07	0.00182236	7.45458e-05	0.0217184	0.00847666	0.00957484	0.0110143	0.00329496	0.00887144
E3617013408	Non-Pregnant	0.0197179	0.0174963	0.0172847	0.00742087	0.00217001	0.00217977	0.00320738	0.00152014	0.0142057	0.00109965	0.0180121	0.00265198	4.8375e-06	0.00150032	0.000891065	0.0113749	0.0126433	0.00871744	0.00738061	0.00479078	0.0023911	0.00768412	0.00592336	0.00090023	0.00101617	0.00202042	0.000190118	0.000631279	0.00199353	0.000869247	4.31358e-07	0.000328333	0.00393189	0.00459004	0.00344914	0.00250511	0.000114531	5.05233e-07	5.15787e-05	9.17061e-08	0.00470615	2.18699e-05	0.0256022	0.00864883	0.0104939	0.0144867	0.00369032	0.0147821
E3617013407	Non-Pregnant	0.0157958	0.0130105	0.0116669	0.010504	0.00109516	0.00301151	0.00505456	0.00274061	0.0184627	0.00165353	0.0187569	0.00272046	1.29009e-05	0.000712601	0.00255573	0.0118174	0.010783	0.00829515	0.00680308	0.00479729	0.00153543	0.00747991	0.00599166	0.00125691	0.00140583	0.00259054	0.000421823	0.00187339	0.00363926	0.000415095	4.02555e-07	0.00419584	0.00366677	0.00510661	0.00285602	0.00285942	0.000257936	1.15016e-07	1.88817e-05	1.91693e-08	0.00181696	0.00012999	0.0225745	0.00870487	0.00994033	0.0146863	0.00207663	0.00892321
E3617013379	Non-Pregnant	0.0196711	0.0171224	0.0173803	0.00636357	0.00212144	0.00207909	0.00291771	0.0019203	0.0151858	0.000762334	0.021467	0.00255721	3.13711e-06	0.00176255	0.00068758	0.0124592	0.0140283	0.00914104	0.00621445	0.00412548	0.00204618	0.0093578	0.00524176	0.000703549	0.000796199	0.00211045	0.000224888	0.00050916	0.00152635	0.000259305	2.82124e-07	0.00102524	0.00427711	0.00454438	0.00294571	0.00381094	5.78866e-05	1.92357e-07	0.0001085	5.60197e-08	0.00535723	3.34949e-05	0.0244259	0.00903201	0.0100969	0.0135082	0.00364876	0.0156227
E3617013373	Non-Pregnant	0.0209379	0.0170656	0.0182692	0.00825075	0.00173046	0.00270564	0.00334619	0.00293599	0.0160897	0.00119028	0.0188861	0.0025095	2.86503e-05	0.00127395	0.00134804	0.0122008	0.0132047	0.00819501	0.00652037	0.00386246	0.00210509	0.00798329	0.00469609	0.000898909	0.00105208	0.00262742	0.000354596	0.000897703	0.00238132	0.000191403	1.1055e-05	0.00249162	0.00454509	0.00407029	0.00260754	0.0048975	9.28658e-06	2.14384e-06	0.000267695	3.75997e-07	0.00362297	3.49171e-06	0.023691	0.00933136	0.0104021	0.0120366	0.00377668	0.0122665
E3617013372	Non-Pregnant	0.0180536	0.0148667	0.0147242	0.00848115	0.00337706	0.00225065	0.00330371	0.00128173	0.0161116	0.000905316	0.0185913	0.00157517	0.000120055	0.00103615	0.00179178	0.0103029	0.0118701	0.0102848	0.00935391	0.00406859	0.00172319	0.00894225	0.0074506	0.000849295	0.00119277	0.00317674	0.000351868	0.00155969	0.00280165	0.000792105	1.63089e-06	0.00292752	0.00371122	0.00450248	0.00315933	0.00218131	0.00010648	2.06492e-06	0.00010575	3.81418e-07	0.0028159	2.95928e-06	0.0249469	0.00767343	0.00938653	0.0150689	0.00316935	0.0114659
E3617013367	Non-Pregnant	0.0194181	0.0164232	0.0166727	0.00930879	0.00237539	0.0031488	0.00331984	0.00222573	0.0134275	0.0015469	0.0168896	0.00299512	0.000119678	0.000752972	0.000928966	0.0107601	0.0120983	0.00844993	0.00960825	0.00382128	0.00258874	0.00967626	0.00687017	0.00115419	0.00121189	0.00257443	0.000283425	0.0009351	0.00299423	0.000723539	4.74864e-07	0.000580343	0.00337338	0.00600941	0.00338329	0.00292503	0.000149939	6.0702e-06	0.000149933	1.10204e-06	0.0044877	0.000150344	0.0243405	0.00702773	0.00924806	0.0134395	0.00423852	0.0135529
E3617013360	Non-Pregnant	0.0232979	0.0177623	0.0201627	0.00932864	0.00268181	0.00341403	0.00341565	0.00286371	0.0129455	0.00182195	0.0132592	0.00215386	6.71543e-05	0.000873295	0.00231343	0.0122245	0.0160394	0.00931221	0.01	0.00214691	0.00282016	0.00737935	0.00656097	0.00124344	0.00148916	0.00326607	0.0006057	0.0010463	0.00390504	0.000188961	1.72629e-06	0.00177606	0.00509007	0.00479491	0.003237	0.00378797	5.80729e-05	1.10585e-05	0.000301351	2.20486e-06	0.00178726	6.75132e-06	0.019852	0.00932773	0.0112744	0.0112782	0.00360224	0.0115395
E3617013333	Non-Pregnant	0.0186985	0.0166053	0.0179834	0.0112661	0.00173788	0.00429315	0.00582198	0.00316594	0.0180366	0.00177031	0.0177836	0.00296103	0.000383289	0.000656143	0.00153673	0.0120055	0.00881394	0.00845653	0.00980155	0.00164643	0.0011032	0.00974319	0.00679896	0.000472727	0.00131159	0.00578221	0.00179923	0.00190488	0.00233587	0.000586551	2.23485e-06	0.00269879	0.00436062	0.00556324	0.00241478	0.00432346	3.3982e-06	1.98381e-05	0.000288795	3.8268e-06	0.00178642	9.21494e-06	0.0210425	0.00960369	0.00705311	0.0137928	0.00584159	0.0122886
E3617012708	Non-Pregnant	0.0184924	0.0156017	0.0168386	0.0064137	0.002336	0.00193849	0.00249314	0.000848199	0.0127752	0.00107693	0.0183523	0.00273095	6.41823e-05	0.00165438	0.00102378	0.00931534	0.0105896	0.00590962	0.00569776	0.00495681	0.00221331	0.00889805	0.00400499	0.00120551	0.00110316	0.00182067	0.000317208	0.000468098	0.00197553	0.000636697	9.25118e-07	0.000225047	0.00230667	0.00439971	0.00267524	0.00165554	7.02426e-05	1.37895e-05	6.51469e-05	2.5368e-06	0.00686753	7.12599e-05	0.0265592	0.00845803	0.0106487	0.0158008	0.00414607	0.0166389
E3617012687	Non-Pregnant	0.021429	0.0160314	0.0170737	0.0102671	0.00231926	0.00382474	0.00301097	0.00337716	0.0148851	0.00165429	0.0154687	0.00199718	6.66706e-05	0.000813321	0.00177674	0.0107737	0.0148263	0.0085641	0.00998152	0.00223788	0.00240232	0.0072019	0.00773074	0.00111353	0.00143903	0.00301599	0.000352091	0.00157994	0.00332431	8.30444e-05	2.66677e-05	0.00281069	0.00444382	0.00353618	0.00211547	0.00381514	0.000134611	2.49587e-06	0.000175998	4.09196e-07	0.00162654	5.42718e-05	0.0188796	0.00834117	0.00945333	0.0103136	0.00324152	0.0112577
E3617012685	Non-Pregnant	0.0180925	0.0150463	0.0152642	0.00855823	0.00219588	0.00295236	0.00298037	0.00300889	0.0173322	0.00143502	0.0196206	0.00257621	5.67352e-05	0.0013843	0.00162249	0.0114186	0.0130487	0.00752158	0.008547	0.00463044	0.00258773	0.00849767	0.00688425	0.00154913	0.00155436	0.00269189	0.000523704	0.000445872	0.00238543	0.000716578	5.50649e-07	0.00215159	0.00382277	0.00504039	0.00329876	0.00346634	1.95186e-06	1.22421e-06	0.000425559	2.16327e-07	0.00381405	2.30584e-06	0.0239848	0.00835459	0.00974595	0.0133273	0.0032957	0.0123504
E3617012661	Non-Pregnant	0.0188009	0.0146536	0.0153117	0.009107	0.0027495	0.00304665	0.00349016	0.00295719	0.0216896	0.00261287	0.020762	0.00434628	6.23155e-05	0.000562813	0.00274871	0.0112	0.0134619	0.00939523	0.00730467	0.00358977	0.00223505	0.00700224	0.00741317	0.00162398	0.00203609	0.00599856	0.000546545	0.00188007	0.00341606	3.33591e-05	5.67341e-05	0.00471645	0.005044	0.00408138	0.00271923	0.00335817	5.66899e-05	1.08093e-05	0.000356152	2.33545e-06	0.00179537	7.39296e-06	0.0202337	0.00890898	0.00920784	0.0133957	0.00335542	0.00929508
E3617012655	Non-Pregnant	0.0215793	0.0185834	0.0179937	0.00879942	0.00122991	0.00250272	0.00366117	0.0026767	0.0162857	0.00116775	0.02096	0.00309549	8.09058e-05	0.00175512	0.0011822	0.0123463	0.0117713	0.00738652	0.00606232	0.00355796	0.00203097	0.00815699	0.00439624	0.000709627	0.00075694	0.00175406	0.000354604	0.0012438	0.00201935	0.000176084	4.23534e-05	0.00162753	0.00432931	0.00476747	0.00340682	0.00391753	8.42807e-05	8.66095e-06	0.000303524	1.55236e-06	0.00425967	4.33591e-05	0.0243247	0.0101485	0.0102803	0.0140622	0.00307654	0.0140561
E3617012653	Non-Pregnant	0.0201544	0.0157602	0.0166989	0.00887681	0.00233774	0.00246972	0.00386307	0.00282141	0.0170938	0.00186743	0.0180482	0.00291591	5.33191e-05	0.000853358	0.00130881	0.0116262	0.0125332	0.00935581	0.00751722	0.0033721	0.00187594	0.00901653	0.00595091	0.000878197	0.00115309	0.00429956	0.000615308	0.00179213	0.00356959	0.000480636	9.72004e-07	0.00322588	0.00476386	0.00381513	0.00296739	0.00303817	2.87682e-06	9.673e-06	0.000269477	1.89697e-06	0.00281833	6.17693e-06	0.0199236	0.00784035	0.00962454	0.0107567	0.00447018	0.0133209
E3617012652	Non-Pregnant	0.0213339	0.015363	0.0166237	0.0119676	0.00213131	0.00380115	0.00454658	0.00275293	0.016034	0.00171772	0.0167192	0.00298625	0.000269019	0.00110005	0.00129237	0.0102382	0.0132773	0.00862846	0.00724834	0.00333657	0.00301785	0.00707563	0.00630321	0.000388429	0.00080749	0.00247557	7.34557e-05	0.000299553	0.00212173	0.00148198	5.33694e-07	0.000309834	0.00202269	0.00519765	0.00369834	0.00363952	2.10243e-06	1.59785e-05	2.61995e-06	2.74933e-06	0.00352304	3.2992e-06	0.0248048	0.00666276	0.00962618	0.0119284	0.00514462	0.0140919
E3617012641	Non-Pregnant	0.0206359	0.0182025	0.017879	0.00819459	0.00203121	0.00290298	0.00309477	0.00195324	0.0134186	0.00126373	0.0164613	0.00212109	4.21803e-05	0.00156046	0.00121175	0.0106484	0.0138475	0.00915393	0.0086822	0.00332143	0.00262734	0.00810742	0.00616451	0.000750706	0.000925055	0.00263324	0.000313743	0.00127556	0.00238199	0.000611294	6.87735e-07	0.000925986	0.00373871	0.00398545	0.00297191	0.00335721	0.000112816	2.73875e-06	5.19421e-05	5.31906e-07	0.00358296	9.74629e-06	0.0231367	0.00868278	0.010095	0.0129021	0.00407114	0.0138262
E3617012606	Non-Pregnant	0.0210845	0.016452	0.0171679	0.00851763	0.00162591	0.00242613	0.00377665	0.00292572	0.019529	0.00259409	0.01936	0.00345022	6.93827e-05	0.000968297	0.0013807	0.0116302	0.0115214	0.00774707	0.0070318	0.00250891	0.00212453	0.00782698	0.0044576	0.000946692	0.00111084	0.00327429	0.000634632	0.00199664	0.00289706	0.000113579	5.63155e-05	0.00397025	0.00450578	0.0036663	0.00256795	0.0044424	3.78014e-06	6.74421e-06	0.0003847	1.33616e-06	0.00225934	8.44773e-05	0.0223753	0.00968139	0.00990185	0.012487	0.00370134	0.00913569
E3617012591	Non-Pregnant	0.019759	0.0156102	0.0156315	0.00815446	0.00172166	0.00234837	0.00327763	0.00326322	0.0194364	0.0022183	0.0206182	0.00317959	4.2315e-05	0.000835593	0.00173606	0.0123099	0.0131094	0.00856734	0.00826991	0.00356577	0.00210506	0.00939387	0.00610577	0.00125393	0.00152766	0.00384092	0.000381513	0.0010975	0.00286159	8.80931e-05	6.72495e-06	0.00389071	0.00431859	0.00451524	0.00268438	0.00373135	4.26462e-05	1.28252e-06	0.000208904	2.33751e-07	0.00274394	3.67205e-05	0.0224968	0.00938996	0.0101247	0.0137372	0.0036415	0.0108883
E3617012562	Non-Pregnant	0.0212491	0.0185494	0.0185536	0.00701022	0.00202846	0.0018244	0.00324188	0.00147712	0.0146285	0.000715845	0.0210868	0.00262607	2.13672e-05	0.00179017	0.000487227	0.0119828	0.0121814	0.00811046	0.00559322	0.00554345	0.00208866	0.00904354	0.00463022	0.000621224	0.000725623	0.00154485	0.000104122	0.0003889	0.00123814	0.000537012	5.24506e-07	0.000324812	0.00410761	0.00469288	0.00425131	0.00367105	4.92935e-05	4.24456e-07	1.95012e-05	8.18593e-08	0.00589645	1.02634e-05	0.025828	0.00817881	0.0100283	0.01489	0.00388325	0.0153879
E3617012556	Non-Pregnant	0.0167006	0.0149162	0.0149398	0.00617308	0.00223933	0.00175786	0.00290968	0.00120226	0.0159319	0.00167016	0.0191199	0.00290125	0.000106843	0.00136636	0.00106273	0.0120948	0.0137656	0.0096483	0.00969181	0.00430154	0.00260686	0.0079199	0.00589485	0.000947099	0.00106145	0.00392127	0.000443019	0.001266	0.0029747	0.000822931	1.20626e-06	0.000248911	0.003685	0.0052761	0.00330088	0.0031047	4.98459e-05	1.59157e-06	4.95747e-05	2.88129e-07	0.00438881	2.24101e-06	0.0253412	0.00770473	0.00940005	0.015031	0.00365622	0.0141451
E3617012553	Non-Pregnant	0.0201211	0.0173429	0.0169996	0.00695124	0.00180763	0.00232362	0.00306789	0.00223138	0.0151149	0.000743276	0.0214679	0.00230467	5.50757e-05	0.00160274	0.000795359	0.0131017	0.0145484	0.00959139	0.00689044	0.00389416	0.00223311	0.00965778	0.00504116	0.00105396	0.000950632	0.00210507	0.000143711	0.000598709	0.00126078	0.000175848	1.98341e-05	0.00123572	0.00448748	0.00428038	0.00260605	0.00398228	4.03128e-05	1.8306e-06	2.06358e-05	3.28593e-07	0.005174	2.12911e-05	0.0251416	0.00890537	0.0112708	0.0138301	0.00405059	0.0162702
E3617012436	Non-Pregnant	0.0193239	0.0154702	0.0158012	0.00824011	0.00204463	0.00298073	0.0031778	0.00355963	0.0174552	0.00175018	0.0200899	0.00309262	4.21734e-05	0.00101032	0.00135488	0.0119849	0.0126992	0.00840256	0.00790127	0.00395378	0.0022449	0.00867118	0.0053459	0.00150342	0.00193428	0.00294051	0.000332919	0.00159372	0.00210789	0.000283739	1.1577e-05	0.00283411	0.00370815	0.00397434	0.00245197	0.00422103	3.59791e-05	5.19051e-07	0.000406463	1.6284e-07	0.00391564	6.17481e-05	0.0209021	0.00889424	0.00989192	0.0132413	0.0036718	0.0126263
E3617012391	Non-Pregnant	0.0212283	0.0168999	0.0177986	0.00778591	0.0015303	0.00247356	0.00319775	0.00233179	0.0148519	0.00149843	0.0195025	0.00270151	4.65081e-05	0.001203	0.00122304	0.0121995	0.0144182	0.0102787	0.00845911	0.00434048	0.00239772	0.0078876	0.00651295	0.00119197	0.00138769	0.00306181	0.000209404	0.000564884	0.00192158	0.000390238	1.61484e-06	0.000661948	0.00390649	0.00416037	0.00260436	0.00315315	8.09163e-05	4.01724e-06	5.37611e-05	7.68861e-07	0.00453217	4.39816e-06	0.0254356	0.00925749	0.010287	0.0127721	0.00352583	0.0141278
E3617012374	Non-Pregnant	0.0201446	0.0159551	0.0163283	0.00950505	0.0019277	0.00312801	0.00387103	0.00283318	0.0131245	0.000929451	0.0166288	0.00223464	0.000233738	0.00125395	0.00178165	0.0109118	0.0132219	0.00924882	0.0084571	0.00260693	0.00280787	0.0097466	0.00653927	0.000989042	0.000899957	0.00346125	0.000386436	0.00140654	0.00197668	0.000120375	1.6842e-06	0.00193642	0.00422325	0.00362796	0.0026847	0.0035779	4.72664e-05	1.1185e-05	0.00033303	2.03551e-06	0.00389987	5.56719e-05	0.0232401	0.00878466	0.00864278	0.0131766	0.00372341	0.0132774
E3617012369	Non-Pregnant	0.0193664	0.0152245	0.016274	0.00823549	0.00199089	0.00237406	0.00377421	0.00224789	0.0170674	0.00263235	0.0178709	0.0036121	6.92434e-05	0.000713039	0.0017011	0.010285	0.0125273	0.0085494	0.00851804	0.00272944	0.00178071	0.00916841	0.00569673	0.00141945	0.00158137	0.00353851	0.000259928	0.00184889	0.00272901	0.000131968	4.99843e-07	0.00253598	0.00399163	0.00393235	0.00276709	0.00350086	0.000282879	5.45828e-06	0.000383231	1.13164e-06	0.00308204	0.000127879	0.0229003	0.00835309	0.010344	0.0113301	0.00360065	0.0115355
E3617012272	Non-Pregnant	0.0200338	0.0168668	0.0176522	0.00767213	0.00188483	0.00239229	0.00335877	0.0019453	0.0131855	0.000965383	0.0165577	0.00213707	0.000145743	0.00119715	0.00138946	0.0119522	0.0139468	0.00932278	0.00807746	0.00404756	0.00274256	0.00857843	0.00593235	0.00121988	0.00129237	0.00240707	0.000385585	0.0012332	0.00233361	0.000496657	2.32186e-05	0.00119697	0.0037474	0.00433921	0.00263765	0.0031947	0.000168562	7.52921e-07	0.000217258	1.3809e-07	0.00419152	0.000144983	0.0227751	0.0080712	0.0100769	0.0131817	0.00355244	0.0142699
E3617012229	Non-Pregnant	0.0192637	0.0148068	0.0159465	0.00864741	0.00129434	0.00242923	0.00334637	0.0024337	0.0191909	0.0018233	0.01939	0.00224633	0.0001266	0.000775974	0.0017393	0.0112546	0.0145726	0.00865299	0.00801961	0.0026313	0.00223551	0.00754748	0.00664139	0.00169778	0.00214192	0.00333061	0.000321036	0.0015332	0.00347932	8.62596e-05	1.60771e-06	0.00428771	0.00447144	0.00380446	0.00246599	0.00393199	3.84603e-05	1.04881e-05	0.000239901	2.06939e-06	0.00214816	0.000121064	0.0208028	0.00740999	0.00866577	0.0115015	0.00381255	0.0105652
E3617012036	Non-Pregnant	0.0198522	0.0167335	0.018073	0.00725062	0.00260538	0.00284499	0.00282091	0.00242323	0.0136122	0.00117715	0.018183	0.00217181	0.000136766	0.00142483	0.0011535	0.0135623	0.0143434	0.00988738	0.00964273	0.00443184	0.00228453	0.00940225	0.00656257	0.00203786	0.00214656	0.00187245	0.000351381	0.000825916	0.00142371	0.000913345	2.548e-07	0.000619768	0.00416578	0.00446199	0.00291029	0.00216345	0.000158434	8.86446e-07	5.14822e-05	1.73435e-07	0.00526154	7.02305e-07	0.0239877	0.00905107	0.00977628	0.0171613	0.00491469	0.0163308
E3617012021	Non-Pregnant	0.0195671	0.0162856	0.0168484	0.00905447	0.00199741	0.00341879	0.00328256	0.00254429	0.0180259	0.00126826	0.0199316	0.00230917	7.87729e-05	0.000960252	0.0015307	0.0110162	0.0132611	0.00846392	0.00796479	0.00240784	0.00216757	0.00777682	0.00607699	0.00134725	0.00131988	0.00296709	0.000249732	0.00132358	0.00232619	0.000141874	4.65565e-07	0.00389178	0.00354343	0.00466855	0.00256858	0.00376331	5.25417e-05	5.61543e-06	0.000189266	1.17108e-06	0.00281612	2.32424e-06	0.0227651	0.00868758	0.00912537	0.0130862	0.00414553	0.0110751
e361607706	Pregnant_Vaginal_delivery	0.0121236	0.00907771	0.0113614	0.0100512	0.00199604	0.00261838	0.00578513	0.00164046	0.0192044	0.00436032	0.0165018	0.00603122	0.000494292	0.00136998	0.00180294	0.0081911	0.0136937	0.00713126	0.00838566	0.00244527	0.00338676	0.00694382	0.00959568	0.00371017	0.00341972	0.0111939	0.00202512	0.00409287	0.00374509	0.000395429	1.19257e-06	0.0035299	0.00340796	0.00634918	0.00333593	0.00235492	0.000305577	2.83235e-05	0.00231351	6.43135e-06	0.00127267	4.04621e-07	0.0196495	0.00741732	0.00842335	0.0121876	0.0034	0.0135103
e3717015267	Pregnant_Vaginal_delivery	0.013184	0.01078	0.0119339	0.00805649	0.00291561	0.00133532	0.00604771	0.00115149	0.0241818	0.0043008	0.0207397	0.00755466	0.000148785	0.00257608	0.00260853	0.0104461	0.0106487	0.00636858	0.00928665	0.00411965	0.00317865	0.00850366	0.00796725	0.00210559	0.00226365	0.00838718	0.00199244	0.00488032	0.00420304	0.000699227	8.23329e-07	0.00736476	0.00328755	0.00244311	0.00207835	0.00462291	1.33915e-06	1.06636e-05	0.000533535	2.09304e-06	0.000655072	6.34856e-07	0.020793	0.00859294	0.00881686	0.0123407	0.0051773	0.0125481
e3717015271	Pregnant_Vaginal_delivery	0.014311	0.0142912	0.0149449	0.00609975	0.00168708	0.00243844	0.00354381	0.00243518	0.0208825	0.000338387	0.0262818	0.00115882	0.000316516	0.00096207	0.000990307	0.0134974	0.0130896	0.0100673	0.00282011	0.00576806	0.00109101	0.00877409	0.00515563	0.00162096	0.00163017	0.00321098	0.000177955	0.00115761	0.00327846	7.77027e-05	1.09581e-05	0.00201304	0.00837187	0.00369422	0.00410935	0.00578159	1.23618e-05	6.96426e-05	1.40372e-06	1.39013e-05	0.00326308	2.30934e-06	0.0333334	0.00671785	0.00927638	0.0102486	0.00419722	0.014383
e3717015273	Pregnant_Vaginal_delivery	0.0230412	0.0174612	0.0182775	0.0115875	0.00295269	0.00584465	0.00309376	0.00348788	0.0184297	0.00387363	0.0161238	0.00367562	0.000200819	0.000652389	0.000754739	0.0145326	0.0162257	0.0109542	0.0126703	0.00139451	0.00132444	0.010787	0.00800927	0.00206542	0.00152476	0.00342342	0.00040742	0.00275555	0.00238505	5.87141e-05	2.42672e-06	0.00228275	0.00572264	0.00347272	0.00185317	0.00417138	0.000273798	4.14434e-05	0.000860758	8.44625e-06	0.00267638	1.95398e-06	0.0185926	0.0080755	0.0104013	0.0110806	0.00283259	0.011517
e3717015272	Pregnant_Vaginal_delivery	0.0237271	0.019166	0.018433	0.0105226	0.00279921	0.00413625	0.00337184	0.0020794	0.0123299	0.00146328	0.0150008	0.00236962	0.000141394	0.000955862	0.00116324	0.01099	0.0151633	0.00961964	0.00930366	0.00353131	0.0024275	0.00889637	0.00763847	0.00164685	0.00130376	0.00292439	0.000368804	0.00149187	0.00207259	0.000345705	8.61758e-07	0.00160807	0.00393111	0.00409277	0.00276014	0.00310762	4.06006e-05	4.3349e-06	8.7064e-05	9.74918e-07	0.00266927	3.69947e-06	0.0225283	0.00943035	0.0109376	0.0122905	0.00409032	0.0124034
e3717015270	Pregnant_Vaginal_delivery	0.0210956	0.0164051	0.0186992	0.00979718	0.00194156	0.00365555	0.00399577	0.00324809	0.0137693	0.000682807	0.0162642	0.00190186	8.87152e-05	0.00105098	0.00152375	0.00995184	0.0117677	0.00798046	0.00864816	0.0029815	0.00278246	0.00764682	0.00446882	0.00124417	0.00163432	0.00426736	0.000514477	0.000818371	0.00254785	3.36343e-05	3.70138e-06	0.00172514	0.00403472	0.00425071	0.00213391	0.00359539	3.62628e-06	1.80778e-05	0.000501078	3.54045e-06	0.004077	9.69084e-05	0.0232552	0.00648145	0.00771178	0.0139361	0.00351558	0.015545
e3717015268	Pregnant_Vaginal_delivery	0.0188293	0.0164467	0.0161345	0.00738485	0.00234925	0.00279344	0.00276422	0.00238484	0.0139813	0.00126208	0.0185365	0.00279773	5.00792e-05	0.00112132	0.000715558	0.0134257	0.0157744	0.00974227	0.00887686	0.00440019	0.00306277	0.0087341	0.00578052	0.00116105	0.00134906	0.00221611	0.000228182	0.000745727	0.00175357	0.000671186	5.18154e-07	0.00057235	0.00455549	0.00455547	0.00288857	0.00296092	3.49666e-05	1.91364e-06	0.000109441	4.32776e-07	0.00491844	3.1207e-06	0.0228265	0.00846397	0.011111	0.0138059	0.00369031	0.0147288
e3717015266	Pregnant_Vaginal_delivery	0.0210761	0.0173779	0.017549	0.00801267	0.00167193	0.00205427	0.00300371	0.00143897	0.0165986	0.00081654	0.021051	0.00323505	4.9066e-05	0.00119041	0.00114882	0.0108179	0.0118398	0.00658758	0.00746562	0.00313776	0.0020097	0.00737033	0.00655508	0.000975194	0.00147772	0.00327285	0.000779613	0.00117557	0.00204032	0.000639964	7.15817e-07	0.0017048	0.00336306	0.00380311	0.00240375	0.00284729	1.98477e-06	1.01407e-05	0.000120673	1.90885e-06	0.00473525	3.05849e-06	0.0234617	0.00774466	0.00901677	0.0125489	0.00275786	0.0143052
e3717015265	Pregnant_Vaginal_delivery	0.0191337	0.0154592	0.0174004	0.00640589	0.00235754	0.00208982	0.00248591	0.00146631	0.0155835	0.00117939	0.0199193	0.00212401	0.000175397	0.000728134	0.000688967	0.0105921	0.0131808	0.00976415	0.00982826	0.0033027	0.00253358	0.0112861	0.00562584	0.00111415	0.00113616	0.00320788	0.000415105	0.00132932	0.00260084	0.000276959	1.03309e-06	0.000571839	0.00331716	0.00443142	0.00331422	0.00303106	0.000120634	1.13108e-05	6.21986e-06	2.4283e-06	0.00327911	1.69342e-06	0.0228639	0.00605728	0.00971346	0.0138657	0.00356147	0.0159156
e3717015264	Pregnant_Vaginal_delivery	0.0215383	0.0149483	0.0181399	0.0120782	0.00416468	0.00445485	0.00406081	0.00242851	0.0128607	0.00157876	0.0122374	0.00164909	0.000651764	0.000417031	0.00326264	0.00808681	0.0146627	0.00754579	0.0128136	0.0019492	0.00246476	0.00629263	0.00594683	0.00127036	0.000986714	0.00317277	0.000670349	0.00171131	0.00218822	0.000323152	3.508e-06	0.00451971	0.00508449	0.00314947	0.00153475	0.00191096	6.02119e-06	2.3247e-05	0.00028857	6.96364e-06	0.00124105	5.02639e-06	0.0253312	0.00670494	0.00808865	0.0131974	0.00275483	0.0107829
e3717015263	Pregnant_Vaginal_delivery	0.0183479	0.0144033	0.0175079	0.00757796	0.00314929	0.00234555	0.00307487	0.00253517	0.0149349	0.00198438	0.0172803	0.00241971	0.000305571	0.00254741	0.00313383	0.010717	0.0124203	0.00852612	0.00909603	0.00317476	0.00437999	0.00875927	0.00490195	0.00119179	0.000617732	0.00573528	0.000287922	0.00338977	0.00490236	0.000410813	3.76965e-06	0.00170079	0.00303415	0.00692213	0.00244174	0.00260304	0.000181316	2.48502e-05	1.76689e-05	5.37017e-06	0.00258679	1.43205e-06	0.0217118	0.00735367	0.00851639	0.0111357	0.00457256	0.0117233
e3717015262	Pregnant_Vaginal_delivery	0.0239557	0.018603	0.0195573	0.0100722	0.00251216	0.00266324	0.00342417	0.00168836	0.0120235	0.00164468	0.0140388	0.00293751	9.38445e-05	0.00149577	0.00138625	0.0106641	0.0128871	0.00829671	0.00911763	0.00348671	0.00252018	0.00781963	0.00596005	0.00108809	0.00147786	0.00258584	0.000610753	0.00147735	0.00277301	0.0004985	2.1662e-05	0.000731054	0.00405443	0.00425958	0.00310271	0.00247071	0.000150337	7.44929e-06	2.13032e-05	1.39726e-06	0.00307313	2.32532e-06	0.0244941	0.00762378	0.00998434	0.0124965	0.00376891	0.014838
e3717015261	Pregnant_Vaginal_delivery	0.0206796	0.0170476	0.0205339	0.00815108	0.00309855	0.00378114	0.00268547	0.00294179	0.0116506	0.00182498	0.0153198	0.00204006	9.04148e-05	0.00128604	0.000998894	0.0133418	0.0160825	0.00963916	0.00840853	0.00287247	0.00174452	0.00829329	0.00680143	0.000809309	0.000948313	0.00192054	0.000564662	0.00133402	0.00293885	3.3197e-05	1.55742e-06	0.00147369	0.00497616	0.00514254	0.00383583	0.00324638	0.000132035	1.75245e-05	6.84705e-06	3.5919e-06	0.0057759	0.000128985	0.0241158	0.00706274	0.0105705	0.0135934	0.00232627	0.0144601
e3717015260	Pregnant_Vaginal_delivery	0.0198343	0.01788	0.0168874	0.00767533	0.0022284	0.00268905	0.00317569	0.002038	0.0154272	0.000654464	0.0213651	0.00270643	6.29166e-05	0.00150176	0.000875866	0.011274	0.0136405	0.00886452	0.00733908	0.00417826	0.00251156	0.00721772	0.00609339	0.000983543	0.0010808	0.00211047	0.000285458	0.000561916	0.00171398	0.00046439	7.11279e-07	0.000526096	0.0038649	0.00494029	0.00289233	0.00271042	4.29084e-05	4.17925e-06	0.000134625	8.42001e-07	0.00487525	1.34566e-06	0.0245671	0.00747332	0.00937675	0.0136069	0.00362429	0.0152567
e3717015259	Pregnant_Vaginal_delivery	0.0208537	0.018503	0.017408	0.00992194	0.000452478	0.00400419	0.00447469	0.00317854	0.0195518	0.00100579	0.0198462	0.00160787	0.000454893	0.000704604	0.00175817	0.00980064	0.0131056	0.00945869	0.0121909	0.00301599	0.00185264	0.010556	0.00760816	0.00150149	0.000664582	0.00355258	0.000381011	0.00135961	0.000982727	0.00058243	3.90762e-06	0.00394656	0.00312399	0.00257896	0.0015421	0.00406475	5.80561e-06	4.08253e-05	5.17295e-06	7.85246e-06	0.00291314	3.75876e-06	0.0259988	0.00784972	0.00846789	0.00940601	0.00189258	0.010352
e3717015258	Pregnant_Vaginal_delivery	0.0205371	0.0158155	0.0174223	0.0106795	0.00285793	0.00389899	0.0042374	0.00232684	0.0158514	0.00183936	0.0173544	0.00242222	0.000232233	0.00130967	0.00203446	0.0112978	0.0146852	0.00977507	0.0103905	0.00268839	0.00240158	0.00765386	0.00632716	0.00144237	0.00180583	0.00290562	0.000424114	0.0013623	0.00251869	0.000291229	4.66641e-07	0.00210145	0.00412339	0.00399918	0.00266307	0.00395309	9.45094e-05	2.17975e-06	0.000240943	5.38673e-07	0.0027862	5.91914e-07	0.0203446	0.00758085	0.0100997	0.0105816	0.0032213	0.0131029
e361607654	Pregnant_Vaginal_delivery	0.0215746	0.018182	0.0181187	0.00845898	0.00145302	0.0028693	0.00358698	0.00231791	0.014805	0.00130826	0.0169467	0.0018908	0.000483443	0.000650457	0.00149642	0.0127284	0.0140585	0.0103666	0.00724705	0.00301652	0.00249377	0.0107681	0.00566268	0.00174537	0.00119813	0.00413934	0.000937227	0.00162388	0.00343306	5.66898e-05	8.05079e-06	0.00309664	0.00501553	0.00395651	0.00205217	0.00262039	6.88078e-06	4.94747e-05	8.02293e-06	9.63866e-06	0.00259735	2.67431e-06	0.0269791	0.00927241	0.00982106	0.0139608	0.00324693	0.0140044
e361607652	Pregnant_Vaginal_delivery	0.0186588	0.0143665	0.0159241	0.0107565	0.00212358	0.00420881	0.00363733	0.00213759	0.0150857	0.00146943	0.0144771	0.00153427	0.000238846	0.00210694	0.00168112	0.0102135	0.0132773	0.00961314	0.0113905	0.00127227	0.00271579	0.00808237	0.00732061	0.00241856	0.00189637	0.00356851	0.000921337	0.00337349	0.00423301	0.000318261	2.11333e-06	0.00344071	0.00437745	0.00372803	0.00143284	0.00505306	0.000506821	5.04069e-05	0.000257933	9.86222e-06	0.00159289	8.60988e-07	0.0183816	0.00855354	0.0109561	0.0100393	0.00459163	0.0139641
e361607639	Pregnant_Vaginal_delivery	0.0183728	0.0156944	0.01706	0.00831423	0.00238678	0.00311846	0.00293579	0.00251317	0.0143449	0.00214735	0.0173483	0.00351777	5.73247e-05	0.00176869	0.000534816	0.01047	0.0117011	0.00769939	0.0071846	0.00342353	0.00328779	0.00941767	0.00583029	0.000849699	0.00109012	0.0040432	0.000268057	0.00114849	0.00274442	0.000144218	1.19843e-06	0.00166988	0.00330796	0.00392795	0.00186405	0.0027778	2.48095e-06	1.15532e-05	0.00036348	2.30224e-06	0.00390216	9.6715e-07	0.0248149	0.0077116	0.00933333	0.0137264	0.00306318	0.0154911
e361607630	Pregnant_Vaginal_delivery	0.0188379	0.0156712	0.0157098	0.00851931	0.00191722	0.00258334	0.00368532	0.00253107	0.0151595	0.00212161	0.0174559	0.00337018	0.000183914	0.00112685	0.00233343	0.0141057	0.015765	0.0114856	0.010172	0.00362604	0.00305541	0.00808959	0.00671248	0.00213002	0.00221459	0.00364205	0.000269819	0.00171324	0.00317256	0.0002508	2.0477e-06	0.00156544	0.00508936	0.00464567	0.0022997	0.00375137	7.94724e-05	3.72121e-06	0.000581939	8.10032e-07	0.00291493	3.83961e-05	0.0220058	0.00696623	0.00867327	0.012845	0.00355647	0.0143565
e361607617	Pregnant_Vaginal_delivery	0.0192406	0.0161373	0.0167087	0.00845878	0.00205671	0.00239422	0.00380745	0.00197176	0.0142493	0.00164537	0.0162005	0.00254163	0.00013156	0.0015188	0.00184577	0.0118897	0.0137245	0.0096027	0.00985147	0.00330128	0.00250289	0.00881749	0.00610678	0.00147641	0.00158187	0.00422257	0.000560934	0.00217446	0.00316469	0.00047506	1.04678e-05	0.00130458	0.00364185	0.00486598	0.00311151	0.00362567	4.18067e-05	1.0454e-06	0.000274228	3.5381e-07	0.0023196	3.13802e-05	0.0246594	0.00800596	0.00923998	0.0130575	0.00374487	0.0142077
e361607599	Pregnant_Vaginal_delivery	0.0183939	0.0163529	0.0165677	0.00599045	0.00162379	0.00226961	0.00272932	0.00202675	0.0157824	0.000673575	0.0222219	0.00208472	5.2229e-05	0.00176867	0.000688712	0.012204	0.0157968	0.00986341	0.00961264	0.00469894	0.00290459	0.00888023	0.0056321	0.0017525	0.00188263	0.00268753	0.000171523	0.000680546	0.00142428	0.000187318	3.7851e-07	0.00126362	0.00382825	0.00417682	0.00258295	0.00414724	8.49257e-05	2.03647e-06	2.85025e-05	5.85897e-07	0.00451071	1.39851e-05	0.0221019	0.00741493	0.0105619	0.0144404	0.0038081	0.0149163
e361607595	Pregnant_Vaginal_delivery	0.023862	0.0181032	0.0180766	0.00770489	0.00265488	0.00311007	0.00242904	0.0019246	0.0146283	0.000565396	0.0193844	0.00301592	0.000104094	0.00170016	0.000546402	0.0102378	0.011165	0.0075576	0.0084401	0.00276255	0.00153454	0.0079409	0.00522198	0.00127688	0.00151037	0.00304041	0.0002872	0.000579002	0.00261946	0.000258212	1.08908e-06	0.0015648	0.00251655	0.00303885	0.0029154	0.00316732	4.49008e-06	2.16288e-05	0.000221545	4.62383e-06	0.00224334	3.1335e-06	0.0213563	0.0101474	0.0113751	0.0126596	0.003416	0.014372
e361607562	Pregnant_Vaginal_delivery	0.0250672	0.0178472	0.0193235	0.0136123	0.00292426	0.00480488	0.00427952	0.00347711	0.0134714	0.00155513	0.0142826	0.00287285	0.000242017	0.00059856	0.00151053	0.0105277	0.0132096	0.00728408	0.0108515	0.00220056	0.00275706	0.00823217	0.00531359	0.00141288	0.00188187	0.00368764	0.000148482	0.0016578	0.00189396	0.000192875	1.90053e-06	0.00214069	0.00438237	0.00375544	0.00267379	0.00415794	3.68227e-06	1.38976e-05	9.68767e-05	3.02236e-06	0.00198773	2.89038e-06	0.024414	0.00991208	0.00924951	0.013892	0.00462422	0.0110773
e361607530	Pregnant_Vaginal_delivery	0.0199846	0.015808	0.016989	0.008708	0.0030273	0.00337745	0.00300186	0.00262077	0.0163533	0.00208506	0.0175891	0.00349447	0.000152028	0.00055067	0.00185852	0.00922871	0.0118854	0.00632483	0.00798287	0.00297497	0.00275529	0.00783253	0.00578354	0.00151317	0.00163221	0.0027962	0.000296514	0.00137524	0.00186255	0.000177092	5.63477e-05	0.00143983	0.00276349	0.00332678	0.00225821	0.00303671	5.44176e-05	9.44471e-06	0.000287114	1.98001e-06	0.0033157	6.26428e-06	0.0212694	0.00775132	0.0107751	0.0115483	0.00443027	0.0131225
e361607529	Pregnant_C-Section	0.0197438	0.0172783	0.0173286	0.00662217	0.00198763	0.00226037	0.0024427	0.00232328	0.0152886	0.000502338	0.020475	0.00228842	0.000100253	0.00178053	0.000624127	0.0109346	0.0146026	0.00939896	0.00700931	0.00397746	0.00275151	0.00807269	0.00479355	0.000850983	0.000927083	0.00250854	0.000358935	0.0010277	0.00177368	0.000213537	7.05505e-07	0.000856018	0.00502444	0.00508126	0.0032246	0.00344899	0.000335904	7.66537e-06	0.000130892	1.34942e-06	0.00603249	6.4535e-05	0.0263657	0.00870738	0.00932756	0.012725	0.0039108	0.016265
e361607634	Pregnant_C-Section	0.0161312	0.0135254	0.0147296	0.00872882	0.00241616	0.0029974	0.00492397	0.00221564	0.015538	0.00123107	0.0211747	0.00264826	0.000285909	0.00145443	0.000465912	0.010457	0.0145008	0.00911385	0.00713653	0.00426381	0.00312441	0.00804015	0.00577605	0.00182488	0.00222642	0.00240573	0.000255881	0.000684645	0.00178933	0.000227335	1.11226e-06	0.000519107	0.00329848	0.00578634	0.00470237	0.00247309	4.47652e-06	2.27946e-05	0.000184894	4.17443e-06	0.00864252	6.17925e-07	0.0243354	0.00856179	0.00871476	0.0178391	0.00388817	0.0188292
e361607704	Pregnant_C-Section	0.0206848	0.0171626	0.0174612	0.00825432	0.00199644	0.00254957	0.00354054	0.00258672	0.0161295	0.00115668	0.0202072	0.00256759	5.94131e-05	0.00152877	0.000905976	0.0128978	0.0127464	0.00838862	0.00662734	0.00364056	0.00218323	0.00879113	0.00476545	0.00113795	0.00118924	0.00208238	0.000400462	0.000864405	0.00154399	0.000201931	8.41357e-07	0.00125448	0.004348	0.00366747	0.0026023	0.00525896	3.24623e-05	1.93494e-06	0.000234159	3.98158e-07	0.00456171	5.0527e-05	0.0242771	0.0098145	0.0107875	0.0133532	0.00426138	0.0143278
e361607702	Pregnant_C-Section	0.0203274	0.0168337	0.0168626	0.00783543	0.00191032	0.00190948	0.00380336	0.00207618	0.0156099	0.00137039	0.0196929	0.00303781	2.31498e-05	0.00174686	0.00084885	0.0115474	0.0128376	0.00782795	0.00671154	0.00426149	0.00238535	0.00822934	0.00495285	0.00094709	0.00111169	0.00243089	0.000375082	0.00091304	0.00186287	0.00044201	1.45737e-06	0.00115094	0.0039037	0.004939	0.00347922	0.0032772	7.87844e-05	1.3212e-06	0.000178576	2.80419e-07	0.00546809	3.29837e-05	0.024426	0.00942173	0.0104504	0.0141715	0.00313562	0.014369
e361607699	Pregnant_C-Section	0.0186747	0.0142836	0.0150335	0.00871447	0.00181017	0.00271653	0.00333297	0.00397549	0.0190849	0.00242681	0.0193762	0.00354866	4.09286e-05	0.00101064	0.00152277	0.013235	0.013169	0.00816085	0.00719706	0.00316838	0.00187431	0.00787366	0.00552269	0.00117725	0.00167127	0.00454924	0.000452715	0.00143987	0.00341868	0.000151338	1.9521e-06	0.00387173	0.00464737	0.00491823	0.00299425	0.00382656	2.64408e-06	8.01965e-06	0.000398324	1.79914e-06	0.001979	4.78356e-05	0.0218396	0.00906587	0.00856333	0.0122513	0.00333719	0.00924265
e361607688	Pregnant_C-Section	0.0192431	0.0153474	0.0155744	0.00822499	0.0021825	0.00330959	0.00317278	0.00275738	0.0148304	0.00247188	0.0173089	0.00309584	7.94575e-05	0.00233097	0.00146274	0.0130038	0.011212	0.0100322	0.00727409	0.00322776	0.00264561	0.00924692	0.00544687	0.00121325	0.00149986	0.00311902	6.40683e-05	0.00136083	0.00244441	0.000578493	2.76906e-06	0.00195735	0.00411856	0.00459427	0.00255612	0.00320118	5.14605e-06	1.55729e-05	0.000277867	3.34493e-06	0.00350016	2.91609e-06	0.0238563	0.00761918	0.00978231	0.0137428	0.00293407	0.0128831
e361607678	Pregnant_C-Section	0.0193091	0.0164192	0.017154	0.00778602	0.00192429	0.00244413	0.00373454	0.00230757	0.0166457	0.000993612	0.021425	0.0028799	7.82575e-05	0.00153889	0.00104011	0.0115957	0.0140634	0.00911025	0.00652118	0.00443718	0.00228959	0.00833516	0.00545899	0.000978809	0.000935394	0.00221648	0.000208483	0.00064223	0.00165273	0.000701937	9.87393e-07	0.00121608	0.00419618	0.0042861	0.00291063	0.00329957	6.57704e-05	2.65699e-06	0.000133937	4.8472e-07	0.0043897	7.10125e-07	0.0239073	0.00803837	0.0103022	0.0124042	0.0043709	0.0134957
e361607677	Pregnant_C-Section	0.0179458	0.01321	0.0140291	0.00947667	0.0013619	0.00355287	0.00331843	0.00485671	0.0183874	0.00306051	0.0174353	0.00437164	3.813e-05	0.000723431	0.0014206	0.0135717	0.0125487	0.00884383	0.00858894	0.00349357	0.0026432	0.00783532	0.00604145	0.00201553	0.00260625	0.00387677	0.000593581	0.00147623	0.00396802	0.000120995	2.09606e-06	0.00389177	0.00510694	0.00494865	0.00252614	0.00474867	5.6827e-05	8.09447e-06	0.000562287	1.53099e-06	0.0023358	8.6815e-05	0.0196376	0.00832966	0.00945471	0.0121235	0.00439199	0.00951992
e361607672	Pregnant_C-Section	0.0196937	0.0158044	0.016473	0.00873517	0.00302541	0.00282837	0.00384183	0.00163455	0.0123772	0.000814288	0.0155968	0.00168901	7.03915e-05	0.00129877	0.000721586	0.0123003	0.0152199	0.0106761	0.010374	0.00369773	0.00327079	0.00972854	0.00625851	0.00135956	0.00150454	0.00195103	0.000112911	0.00112218	0.00210792	0.000288608	8.39308e-07	0.000597283	0.00390419	0.0039655	0.00271051	0.00337221	4.53408e-05	5.24216e-06	4.55904e-05	9.37774e-07	0.00474901	6.18931e-07	0.0244426	0.00802177	0.00917553	0.0145539	0.00461218	0.0154263
e361607670	Pregnant_C-Section	0.0162273	0.013372	0.0144519	0.00643456	0.00139571	0.00170407	0.00334314	0.00183356	0.022289	0.00209932	0.0239594	0.00307652	8.00628e-05	0.00180633	0.00112863	0.0106483	0.0122336	0.00729684	0.00964122	0.00189148	0.00212984	0.0091621	0.0049107	0.00235269	0.00182532	0.00309858	0.000327355	0.00160497	0.00211623	0.000419254	1.08453e-06	0.00383603	0.00283364	0.0054739	0.00300126	0.00348534	2.51226e-06	1.43459e-05	0.000406946	2.74564e-06	0.00402793	1.63365e-06	0.0234507	0.00766227	0.0108635	0.0119947	0.00267768	0.0135143
e361607669	Pregnant_C-Section	0.0203371	0.0167316	0.017181	0.00852714	0.00192144	0.00235269	0.00367009	0.00192593	0.0141943	0.00144471	0.0172401	0.00291666	0.000111587	0.00134759	0.00112306	0.0114757	0.0144237	0.0092883	0.00928361	0.00362699	0.00263643	0.00868463	0.00641296	0.00146752	0.0016843	0.00341659	0.000257386	0.00129404	0.00233212	0.000194353	6.25148e-07	0.000634042	0.00406309	0.00395894	0.00244261	0.00292556	6.2839e-05	1.51093e-06	0.00019343	2.84324e-07	0.00330111	4.23319e-05	0.0249162	0.00835427	0.00915307	0.0123279	0.00382053	0.0142928
e361607668	Pregnant_C-Section	0.0208833	0.0162443	0.0172196	0.00926628	0.00149584	0.00247762	0.00429955	0.00355778	0.0182506	0.00201404	0.0201267	0.00409868	5.51232e-05	0.00100987	0.000621376	0.0112709	0.012547	0.00747026	0.00538092	0.00369437	0.00222286	0.00952831	0.0041279	0.00137863	0.00128592	0.00408537	0.000399057	0.00129237	0.00197413	0.000111619	7.97998e-07	0.00264333	0.00381693	0.00385428	0.00257645	0.00429206	9.15759e-05	1.14687e-05	0.000289452	2.48607e-06	0.00232444	2.11776e-06	0.0259237	0.0103813	0.0103758	0.0126558	0.00360529	0.0139711
e361607667	Pregnant_C-Section	0.0178625	0.0158146	0.0161985	0.00715642	0.00229023	0.0021672	0.00361508	0.00178502	0.0151414	0.000914358	0.019386	0.0021269	0.000156354	0.0009891	0.00067688	0.0128295	0.0147568	0.0104728	0.00973968	0.00366437	0.00197985	0.00856321	0.00573657	0.0015898	0.00175945	0.00198706	0.000432217	0.000894003	0.00224239	0.00108497	4.84732e-07	0.000860697	0.00425088	0.0048757	0.00324235	0.00323851	7.00985e-05	2.87951e-06	0.000118412	5.52801e-07	0.00356569	1.70172e-06	0.0230715	0.00803259	0.00962369	0.01175	0.00347624	0.0151703
e361607666	Pregnant_C-Section	0.0181419	0.0126086	0.0134057	0.0100479	0.00137462	0.00310119	0.00384584	0.00415653	0.0202233	0.00241036	0.0192258	0.00328129	9.62554e-05	0.000738326	0.00233317	0.0123822	0.0136742	0.00824767	0.00825034	0.0026853	0.00147879	0.00830359	0.00744049	0.00198337	0.00246132	0.00497055	0.000637943	0.00153195	0.00390081	0.000161664	7.49868e-07	0.00468043	0.00513715	0.00416376	0.00229351	0.00282162	1.90401e-06	7.51172e-06	0.000478116	1.82577e-06	0.00138521	1.8062e-06	0.0230936	0.00885691	0.00879749	0.0129647	0.0031986	0.00905261
e361607665	Pregnant_C-Section	0.0187715	0.0160368	0.0158686	0.00673858	0.00194294	0.00182231	0.00304806	0.00174744	0.0170381	0.00159873	0.0203566	0.00312553	0.000151873	0.00122608	0.00112093	0.0110832	0.0126375	0.00803827	0.0078466	0.00440899	0.00239248	0.00804131	0.00563403	0.000959369	0.00109454	0.00303605	0.000401794	0.00172963	0.00249807	0.000479792	1.39496e-05	0.00214247	0.00424777	0.00477886	0.00316143	0.00312893	3.07316e-05	1.13604e-06	0.000298915	1.90018e-07	0.00466293	5.9376e-05	0.0250042	0.00907221	0.00965509	0.0139902	0.00336294	0.0132883
e361607658	Pregnant_C-Section	0.0200532	0.0165274	0.0179456	0.00713623	0.00160847	0.00219103	0.00312228	0.00171024	0.0148034	0.00101254	0.0187771	0.00251515	3.801e-05	0.00160792	0.00112255	0.0110497	0.014257	0.00756633	0.00880588	0.00396755	0.00211441	0.00967035	0.00474866	0.000919492	0.00092548	0.00286049	0.00017439	0.000825529	0.00144527	0.000217192	6.90031e-07	0.00115743	0.00339487	0.00367183	0.00220121	0.00295359	0.00010215	7.29392e-06	0.000104566	1.42866e-06	0.00316317	2.01664e-06	0.0254383	0.00767516	0.00998022	0.0118374	0.00300909	0.013313
e361607657	Pregnant_C-Section	0.0212083	0.0173343	0.0173114	0.00868139	0.00175185	0.00275655	0.00361998	0.0025918	0.0168939	0.00166352	0.0200245	0.00288199	7.44288e-05	0.00138775	0.00201501	0.0108367	0.0136531	0.00798145	0.00718736	0.00305996	0.00188492	0.00871962	0.005652	0.00103203	0.00129693	0.00295445	0.000373264	0.000708222	0.00230009	0.000190028	3.11759e-06	0.00302974	0.00428434	0.00532583	0.00336264	0.00425166	2.53242e-06	1.56283e-05	0.000452039	3.06715e-06	0.00332991	2.11875e-06	0.0240834	0.00831775	0.00996906	0.0118561	0.00461357	0.0126734
e361607655	Pregnant_C-Section	0.0202323	0.015909	0.0177168	0.00846095	0.00148724	0.00261159	0.00356891	0.00237975	0.0186682	0.00156271	0.0199478	0.00278519	2.95208e-05	0.000821612	0.00138614	0.0106213	0.0123403	0.00818285	0.0100807	0.00261394	0.00179336	0.00752315	0.00616228	0.00155543	0.00185358	0.00342903	0.00042942	0.00165528	0.00205042	0.000331342	1.23021e-06	0.00359616	0.00423932	0.00447746	0.00280509	0.00361259	9.61884e-05	4.63265e-06	0.000460959	9.29111e-07	0.00211568	6.50958e-05	0.023236	0.00794195	0.0087021	0.0115416	0.00291837	0.0113924
e361607653	Pregnant_C-Section	0.0189947	0.0152649	0.0159362	0.00925252	0.00194034	0.00252069	0.00437196	0.0018448	0.0171075	0.00115174	0.0204657	0.00263712	5.5323e-05	0.0011136	0.00204229	0.011041	0.0127177	0.00785426	0.00875587	0.00330442	0.00279252	0.00705725	0.0061068	0.0013726	0.00158467	0.00224903	0.000323516	0.00134589	0.00262029	0.000366623	1.84683e-06	0.00294469	0.00317887	0.00489307	0.00239301	0.00415712	3.14529e-06	1.14088e-05	0.000415308	2.16829e-06	0.00314749	5.16385e-05	0.0218815	0.00852626	0.00847185	0.0115155	0.00365303	0.0146182
e361607650	Pregnant_C-Section	0.0195806	0.0156731	0.0157988	0.00810267	0.00161842	0.00227857	0.00353488	0.00275771	0.0182358	0.00169264	0.0207383	0.00294921	1.60065e-05	0.000960593	0.00139482	0.0124574	0.0131294	0.00809453	0.007273	0.00335397	0.00204514	0.00823068	0.00583957	0.00151173	0.00187413	0.00342858	0.000361982	0.00108976	0.00244935	0.000106739	5.98317e-07	0.00300529	0.00470671	0.00407044	0.00258789	0.00412534	4.15511e-05	6.28358e-07	0.000308778	1.65226e-07	0.00292765	3.2591e-05	0.0242763	0.00916916	0.00978671	0.0125957	0.00373893	0.0112241
e361607647	Pregnant_C-Section	0.0203601	0.0170523	0.0165093	0.00804905	0.00134149	0.0031001	0.00310068	0.00250517	0.0159263	0.000772596	0.0183136	0.00176467	0.000166396	0.0010756	0.00122092	0.0112433	0.0132496	0.00815843	0.00891205	0.002206	0.00256958	0.00903744	0.00608399	0.00114623	0.00120585	0.00212564	0.000153681	0.00132046	0.00214686	9.41184e-05	1.52217e-06	0.00214227	0.00377305	0.0039544	0.00249518	0.0037931	5.74647e-05	5.78126e-06	0.000146632	9.63543e-07	0.00360444	3.18091e-05	0.0253105	0.0103139	0.0105523	0.013462	0.00491809	0.0127074
e361607644	Pregnant_C-Section	0.0205697	0.0169159	0.0162953	0.00951647	0.00167851	0.00266121	0.00414382	0.00257618	0.0174805	0.00100296	0.0219434	0.00324318	6.07045e-05	0.00103601	0.00106959	0.0118531	0.0128763	0.00780288	0.00916794	0.00464818	0.00185794	0.00852919	0.00504776	0.00236348	0.00253728	0.00241172	0.000258509	0.00100787	0.00305301	0.000216405	4.29996e-07	0.00217553	0.00349803	0.00489939	0.00332094	0.0027639	4.00611e-05	4.23908e-06	0.000513525	8.98045e-07	0.00326693	1.74282e-06	0.0235977	0.00847845	0.00981265	0.0144265	0.00348821	0.0115403
e361607632	Pregnant_C-Section	0.016614	0.0118316	0.0128598	0.00965277	0.001556	0.00391732	0.00325738	0.00466501	0.0214916	0.00384896	0.0197812	0.00517002	6.47745e-05	0.00037655	0.00242135	0.011989	0.013122	0.00894676	0.00906182	0.00318204	0.0020916	0.00856631	0.0058515	0.00218594	0.00235749	0.00474111	0.000746651	0.00266989	0.00501361	7.21865e-05	9.89438e-07	0.00482234	0.00573065	0.00433397	0.00189536	0.00335332	1.87768e-06	1.37285e-05	0.000745627	2.4736e-06	0.000960027	9.66951e-07	0.0225763	0.00811726	0.00819447	0.012781	0.00304823	0.00743128
e361607627	Pregnant_C-Section	0.0195685	0.0143505	0.0153074	0.0107621	0.00152754	0.00352701	0.00423457	0.00404453	0.0193723	0.0026492	0.0182272	0.00382578	0.000127786	0.000576576	0.00242769	0.0129663	0.0134136	0.00823171	0.00843696	0.00305508	0.00199795	0.008252	0.00685735	0.00210992	0.00242891	0.00399169	0.00060047	0.00283776	0.00343947	6.18389e-05	5.33544e-07	0.00525756	0.00486595	0.00458664	0.00309784	0.0037989	1.49024e-06	4.90768e-06	0.000298829	1.13608e-06	0.00121013	6.85328e-07	0.0200219	0.00835444	0.00892727	0.0114262	0.00399005	0.00923261
e361607616	Pregnant_C-Section	0.0203225	0.0169499	0.0171061	0.00743466	0.00249105	0.00227323	0.00317581	0.00220098	0.0154285	0.000881208	0.0194752	0.00247002	4.12554e-05	0.00130901	0.000865407	0.0120241	0.0136498	0.00841744	0.0075985	0.00306868	0.00238354	0.00900779	0.0056849	0.00101172	0.00140937	0.00243776	0.000340392	0.000729969	0.00158924	0.000161879	4.52005e-07	0.00170367	0.00375676	0.00460664	0.0027353	0.00356424	5.28332e-05	6.62834e-07	0.000215376	1.40553e-07	0.00525205	2.23447e-06	0.0248967	0.00915302	0.0103985	0.013397	0.00415287	0.0137559
e361607615	Pregnant_C-Section	0.021522	0.0177983	0.0176319	0.00861318	0.00118872	0.00363719	0.00310262	0.00294959	0.0153966	0.00118787	0.0175662	0.0028836	7.68961e-05	0.0015898	0.00147482	0.0106097	0.0148449	0.00834189	0.00957689	0.00326852	0.00327234	0.00732013	0.00548496	0.00086488	0.00124309	0.00298928	0.000403097	0.00142593	0.00219738	0.000204633	9.03441e-05	0.00234335	0.00438558	0.00450849	0.00271159	0.00396091	3.55018e-06	1.61544e-05	0.000384732	3.0145e-06	0.00230136	3.19306e-06	0.0239592	0.00831852	0.00998984	0.0136453	0.00339046	0.0148825
e361607613	Pregnant_C-Section	0.0181075	0.0161523	0.0160246	0.00709147	0.00171488	0.00186739	0.00326992	0.00159373	0.0140241	0.000790619	0.0206912	0.00226471	5.27111e-05	0.00156609	0.000792315	0.0114478	0.0132402	0.0083429	0.00857787	0.0043869	0.00199815	0.00779206	0.00517222	0.0014748	0.00171391	0.00189508	0.00023949	0.000533687	0.00127222	0.000597907	3.61497e-07	0.000293809	0.00395768	0.00491066	0.00347901	0.00311223	1.42821e-06	3.14088e-06	3.71657e-05	6.04471e-07	0.00442364	2.78531e-06	0.0239364	0.00913334	0.0116458	0.0126442	0.00370954	0.0155357
e361607605	Pregnant_C-Section	0.0215095	0.0171378	0.0178779	0.00862943	0.00175864	0.00264864	0.00353152	0.00265576	0.0180026	0.00159505	0.0205514	0.00314124	1.92406e-05	0.0010263	0.00108936	0.01137	0.013691	0.00838029	0.00818841	0.0038448	0.00235064	0.00887151	0.00514863	0.00112463	0.00119583	0.00237901	0.000384051	0.00114036	0.00180204	0.000292221	7.07951e-06	0.00273263	0.00417535	0.003801	0.00219903	0.0035184	4.93995e-05	7.20017e-07	0.00019936	1.36964e-07	0.00368771	3.55636e-05	0.0236455	0.00901394	0.00984698	0.0128302	0.00360275	0.0121823
e361607602	Pregnant_C-Section	0.021172	0.0183588	0.0177679	0.00865313	0.00223947	0.00274597	0.00373555	0.00278034	0.015033	0.00118497	0.0193789	0.00305419	7.55946e-05	0.00150103	0.000913436	0.00994607	0.0124572	0.00777681	0.00581149	0.00461466	0.00227803	0.00909878	0.00526686	0.000884455	0.000986121	0.00229753	0.000540937	0.000795436	0.00193544	0.000168787	9.73868e-07	0.00143522	0.00349829	0.00459077	0.00277625	0.0032298	6.47815e-05	2.70362e-06	0.000133238	5.49216e-07	0.0043398	3.29273e-05	0.0252844	0.00927653	0.00961584	0.0128268	0.00428862	0.0134148
e361607588	Pregnant_C-Section	0.0199362	0.0143653	0.0162879	0.00785728	0.00136199	0.00236697	0.00300004	0.00315803	0.016942	0.00219799	0.0180384	0.00343562	0.000388277	0.000730657	0.00129259	0.0110145	0.0142659	0.0085225	0.010306	0.00187587	0.00157458	0.00846565	0.00512018	0.00192122	0.00214909	0.00318089	0.000676829	0.000965874	0.00440218	0.000232795	1.04542e-06	0.00380757	0.00434687	0.00367172	0.00177976	0.00374415	0.00010587	1.61072e-05	0.000442523	3.27822e-06	0.00283799	0.000105095	0.0209249	0.0088838	0.0087643	0.013204	0.00390294	0.00975392
e361607585	Pregnant_C-Section	0.019064	0.014652	0.0156027	0.00911716	0.00226282	0.00297332	0.00388103	0.00285392	0.0178845	0.00214795	0.0190125	0.00229731	0.000104391	0.000564125	0.00137041	0.0120527	0.0155597	0.00980715	0.00899881	0.0039897	0.00233696	0.00808908	0.00486443	0.00126657	0.001329	0.00256241	0.000191697	0.00170186	0.00273925	0.000355387	1.09634e-06	0.00309669	0.00509346	0.0031625	0.0020774	0.00417799	0.000113855	9.75237e-06	0.00041152	1.94904e-06	0.0021562	5.66082e-06	0.0223557	0.00911455	0.00852162	0.0111278	0.00400505	0.0106823
e361607579	Pregnant_C-Section	0.0196725	0.0138134	0.0145338	0.0103468	0.00130303	0.00323787	0.00340343	0.00413359	0.0209584	0.00230475	0.0211055	0.00343815	4.7404e-05	0.000978629	0.00183002	0.0120193	0.0134513	0.008367	0.00810519	0.00297254	0.00140118	0.00800831	0.00526762	0.00219686	0.00264439	0.00361459	0.000568354	0.00193752	0.00301247	8.79755e-05	5.22489e-07	0.00498158	0.00442504	0.00460306	0.00231397	0.00387872	3.90716e-05	9.8323e-06	0.000527254	2.07639e-06	0.00192113	2.11031e-06	0.0222808	0.0088133	0.00946482	0.0116042	0.00372334	0.00988035
e361607572	Pregnant_C-Section	0.0184536	0.0134498	0.0150236	0.00869509	0.00133953	0.00276839	0.00335625	0.00434986	0.0210445	0.00288514	0.0200426	0.00361395	4.55151e-05	0.000663729	0.00170096	0.0125988	0.0123682	0.00885761	0.00611968	0.00278783	0.00174792	0.00843109	0.00632511	0.00181291	0.00209902	0.00498984	0.000768991	0.00262076	0.00351293	1.76047e-05	4.7669e-05	0.00529075	0.00533891	0.00495439	0.00326113	0.00464234	3.31696e-06	9.38328e-06	0.000541581	1.81812e-06	0.00224209	7.03302e-06	0.0211249	0.00960335	0.00927752	0.0142896	0.00305053	0.00806516
e361607566	Pregnant_C-Section	0.0203434	0.0148895	0.0156215	0.0101375	0.00151729	0.00305125	0.00406837	0.00395163	0.018253	0.00198427	0.0201703	0.00345649	0.000118284	0.00098478	0.00178414	0.0113567	0.0132402	0.00833897	0.00760825	0.00281783	0.00263998	0.00775498	0.00615861	0.00180163	0.0023356	0.00339349	0.000651619	0.00227525	0.00263627	8.61757e-05	1.61601e-05	0.00350351	0.00454049	0.00473124	0.00230924	0.00335817	3.26223e-05	1.84968e-06	0.000600247	3.08966e-07	0.00213389	1.63379e-05	0.0227104	0.00842196	0.00853867	0.0131052	0.0033532	0.0111903
e361607565	Pregnant_C-Section	0.0209717	0.0178074	0.0186521	0.00687687	0.00205446	0.00239511	0.00288385	0.00176701	0.0139039	0.000347382	0.0192633	0.00166352	4.50111e-05	0.00160418	0.000710989	0.0115069	0.0142407	0.00854612	0.00690802	0.00362384	0.00177251	0.00864729	0.00499686	0.000393168	0.000649018	0.00152683	0.000316508	0.000790233	0.00111138	0.000284647	7.14666e-07	0.000924276	0.00451859	0.00351829	0.00273325	0.00331324	8.29073e-05	3.25804e-06	5.53505e-05	6.1745e-07	0.00547559	2.95617e-05	0.0254014	0.00824664	0.0112427	0.0122425	0.00385239	0.0149857
e361607563	Pregnant_C-Section	0.0184825	0.0148056	0.0143763	0.00680997	0.00161344	0.00216419	0.00336874	0.00156498	0.016132	0.00093601	0.0201708	0.00248784	4.00123e-05	0.00130099	0.0014041	0.00892447	0.0117116	0.00728594	0.00827547	0.00457141	0.0021036	0.00897587	0.00533502	0.000887496	0.00076473	0.00202725	0.000272895	0.00089996	0.00234448	0.000270188	1.49738e-06	0.000767965	0.00298167	0.00354623	0.00219459	0.00370661	0.000262044	7.53746e-06	6.33051e-05	1.62374e-06	0.00329836	6.43745e-05	0.0230794	0.00747561	0.0105588	0.012451	0.00444632	0.0150861
e361607561	Pregnant_C-Section	0.0197095	0.0164208	0.0168722	0.00752551	0.00172304	0.00260601	0.00347214	0.00239704	0.0148427	0.000316314	0.0201091	0.00140956	9.6427e-05	0.00125098	0.00102834	0.0111567	0.014673	0.00848998	0.00435754	0.00359075	0.00290227	0.00975762	0.00422919	0.00069519	0.000702186	0.00224271	0.000153297	0.000966687	0.00123265	8.54624e-05	6.3479e-05	0.00120169	0.00442555	0.00500782	0.00360957	0.0033853	6.41511e-05	7.08296e-06	0.000200018	1.3878e-06	0.0050952	0.000131592	0.0275239	0.00863612	0.0105629	0.0125783	0.00380918	0.0157413
e361607560	Pregnant_C-Section	0.0195309	0.0158012	0.0166232	0.00662881	0.00161737	0.00185369	0.00316341	0.00138449	0.0149502	0.00113525	0.0188225	0.00313099	0.000432153	0.00273593	0.000653122	0.0133323	0.0119732	0.00861392	0.00727355	0.00472381	0.00288373	0.00805447	0.00601889	0.000773046	0.00067641	0.00295734	0.000399552	0.000584623	0.000772026	0.000863319	1.14257e-06	0.0017936	0.00316948	0.00456046	0.00293404	0.00262943	2.61541e-06	0.000129649	2.44581e-06	3.29381e-06	0.00434759	0.0001142	0.0223991	0.00833054	0.0102024	0.0138713	0.00360787	0.015009
e361607557	Pregnant_C-Section	0.0192883	0.0161617	0.0173886	0.00728121	0.00193385	0.0022638	0.00342483	0.00209188	0.015064	0.00101607	0.0186551	0.00194753	9.7734e-05	0.00102885	0.000470482	0.0116987	0.0145872	0.00909508	0.00859287	0.00415383	0.00166805	0.00706618	0.00586545	0.00116471	0.00105464	0.0019889	0.000337557	0.00103757	0.00141612	0.000283281	5.28703e-07	0.000901955	0.00446244	0.0027925	0.0017667	0.00382104	5.33709e-05	9.44875e-06	0.000222102	1.90624e-06	0.00500051	5.64644e-05	0.0233947	0.00858883	0.0106361	0.0115253	0.00302039	0.0147642
e361607556	Pregnant_C-Section	0.0199774	0.0164585	0.0171805	0.00764853	0.00204669	0.00287528	0.00298151	0.00263449	0.0162405	0.00123191	0.0198456	0.00270533	4.80404e-05	0.00110759	0.00128184	0.0124527	0.0137769	0.00860279	0.00824383	0.00376761	0.00231032	0.00802387	0.00529805	0.0010487	0.00128948	0.00225167	0.000339422	0.00118421	0.0022521	0.000191693	5.28805e-07	0.00209856	0.00416017	0.00450954	0.00266033	0.0037462	4.20563e-05	1.41382e-06	0.000169967	2.42369e-07	0.00397237	2.83977e-05	0.0233776	0.00831418	0.009681	0.0137957	0.00366132	0.0138098
e361607554	Pregnant_C-Section	0.0190158	0.0173985	0.0162708	0.00709426	0.00160037	0.00222934	0.00327552	0.00209707	0.0138566	0.000555157	0.0201648	0.00249046	9.22676e-05	0.00209126	0.000984912	0.0101911	0.0108948	0.00646979	0.00566811	0.00590138	0.00201023	0.0100411	0.00494465	0.0022344	0.00239849	0.00198999	6.84132e-05	0.000879051	0.00144125	0.000634337	0.000149026	0.000435756	0.00372715	0.00673168	0.00324156	0.00401624	4.45842e-06	1.9866e-05	0.000781075	4.3695e-06	0.00524556	1.70207e-06	0.0265891	0.00740289	0.00994844	0.0131498	0.00387076	0.0157642
e361607551	Pregnant_C-Section	0.0188511	0.0150858	0.0156445	0.00693982	0.00184179	0.00227025	0.00273084	0.0019342	0.0133288	0.000967765	0.0194859	0.00248331	0.000121801	0.00146816	0.000870812	0.0117012	0.0138304	0.0090366	0.00635298	0.00528302	0.0030129	0.00917136	0.00429907	0.00140561	0.00160387	0.00224952	0.000125404	0.000500906	0.0021294	0.000824008	1.16243e-06	0.000234884	0.00447327	0.00554115	0.00323442	0.00233653	2.21155e-06	6.89784e-06	0.00014047	1.44025e-06	0.00459991	4.61072e-05	0.0267336	0.00756389	0.0104253	0.0142035	0.00431613	0.0154906
e361607549	Pregnant_C-Section	0.0219291	0.0176622	0.0174957	0.00780518	0.00193442	0.00248748	0.00341606	0.00268344	0.0160279	0.000885884	0.0219617	0.0028851	1.78771e-05	0.00174081	0.00114338	0.0132841	0.0110844	0.00724819	0.00603404	0.00468852	0.00196755	0.00855838	0.00486275	0.00124223	0.00137387	0.00229752	0.000105365	0.000319746	0.00183435	0.000227551	6.21437e-07	0.00178959	0.00430115	0.00430132	0.00243407	0.00430039	3.13208e-05	3.41068e-06	0.000193598	7.68847e-07	0.00501372	1.04344e-06	0.0256201	0.00888762	0.0102319	0.0150461	0.00403516	0.0138527
e361607534	Pregnant_C-Section	0.0175063	0.0153112	0.0156566	0.00656085	0.00210728	0.00232615	0.00281458	0.00215086	0.0149116	0.000500381	0.0216493	0.0016017	1.98746e-05	0.0015303	0.000461544	0.0123867	0.0136659	0.00944765	0.00829188	0.00513077	0.00252372	0.0106877	0.00518515	0.00196314	0.00196557	0.00238848	6.11414e-05	0.000378898	0.00118417	0.00027397	1.37995e-06	0.000384461	0.00344676	0.00466893	0.00299426	0.00334545	1.57613e-06	4.03676e-06	0.000178607	8.21317e-07	0.00485677	4.19588e-05	0.0245989	0.00774872	0.0106348	0.0158116	0.00422132	0.0171228
e361607533	Pregnant_C-Section	0.0186112	0.017149	0.0174302	0.0062258	0.00245323	0.00212031	0.00306759	0.00189102	0.0132812	0.000401216	0.0208058	0.00179762	1.00487e-05	0.00186485	0.000493577	0.0126226	0.0141761	0.00927345	0.0078799	0.00471775	0.00250255	0.00908436	0.0055408	0.000945681	0.000878477	0.00137162	0.000325638	0.00047364	0.00120286	0.000235537	8.46483e-07	0.000385494	0.00363576	0.0045087	0.0041493	0.00356573	2.19345e-05	1.93012e-06	2.43437e-05	3.58327e-07	0.00594184	2.17924e-05	0.0251256	0.00851516	0.0102607	0.0148136	0.00478814	0.0172207
e361607531	Pregnant_C-Section	0.0186858	0.016565	0.0158233	0.00812716	0.00212163	0.00230972	0.003587	0.00165841	0.014574	0.000840746	0.0197718	0.00217564	9.00794e-06	0.00174095	0.000704904	0.0126496	0.0152083	0.00958492	0.00818825	0.00473286	0.00269471	0.00878416	0.00679933	0.00141285	0.00165985	0.00181603	0.000541101	0.000593225	0.00174029	0.00144218	3.6784e-07	0.000467998	0.00386497	0.00509046	0.00333968	0.00291364	2.54335e-05	1.70487e-06	2.57665e-05	3.22376e-07	0.00595478	5.4556e-07	0.0217085	0.00864803	0.0104705	0.0132451	0.00429597	0.0149721
[truncated: 309 more columns]
