# Supplementary material for: Shotgun metagenomic mapping of saliva reveals insights into diversity and function of the oral microbiome in pregnancy
Source: Sci Rep. 2026 May 27;16:16450. doi: 10.1038/s41598-026-54100-3 (PMC13216312; doi:10.1038/s41598-026-54100-3)
Supplement: Supplementary file 5 — Supplementary Information 5. [file 41598_2026_54100_MOESM5_ESM.xlsx]

## Sheet: Sheet1
taxon	q_statuspregnant	lfc_statuspregnant
[Eubacterium] brachy	0.0830673	2.6274
[Eubacterium] infirmum	0.000275569	4.43162
[Eubacterium] nodatum	0.958694	0.0884319
[Eubacterium] sulci	0.215397	1.31369
[Eubacterium] yurii	0.0704849	3.13427
Abiotrophia defectiva	0.00863067	3.83253
Actinobaculum sp. oral taxon 183	0.546502	1.01646
Actinomyces dentalis	0.454243	1.32067
Actinomyces georgiae	0.743063	0.727351
Actinomyces gerencseriae	0.916821	0.292408
Actinomyces graevenitzii	0.493011	-0.695084
Actinomyces israelii	0.123301	-2.12767
Actinomyces johnsonii	0.731789	0.678071
Actinomyces massiliensis	0.958694	-0.104607
Actinomyces meyeri	0.0670465	2.55788
Actinomyces naeslundii	0.933649	-0.128392
Actinomyces odontolyticus	0.649942	-0.434692
Actinomyces oris	0.822573	-0.286238
Actinomyces sp. oral taxon 170	0.857977	0.343572
Actinomyces sp. oral taxon 171	0.925446	0.174194
Actinomyces sp. oral taxon 172	0.958694	0.0738902
Actinomyces sp. oral taxon 175	0.551574	-0.89042
Actinomyces sp. oral taxon 178	0.546502	-0.887122
Actinomyces sp. oral taxon 180	0.48575	0.778272
Actinomyces sp. oral taxon 181	0.964479	-0.0394199
Actinomyces sp. oral taxon 414	0.404873	-1.40528
Actinomyces sp. oral taxon 448	0.605261	-1.05784
Actinomyces sp. oral taxon 848	0.948099	-0.20309
Actinomyces sp. oral taxon 849	0.60603	-0.756194
Actinomyces sp. oral taxon 877	0.879571	-0.295067
Actinomyces sp. oral taxon 897	0.925749	-0.223232
Actinomyces viscosus	0.605595	-0.678636
Aggregatibacter actinomycetemcomitans	0.421123	1.39546
Aggregatibacter aphrophilus	0.546502	-0.567639
Aggregatibacter segnis	0.964949	-0.0397241
Aggregatibacter sp. oral taxon 458	0.726162	0.38582
Alloprevotella rava	0.824147	-0.333498
Alloprevotella tannerae	0.824147	-0.298965
Alloscardovia omnicolens	0.927184	-0.249161
Anaeroglobus geminatus	0.88502	0.371652
Atopobium parvulum	0.773833	-0.325573
Atopobium rimae	0.760466	-0.649283
Atopobium sp. oral taxon 199	0.760466	-0.627694
Bacteroides heparinolyticus	0.838271	0.487001
Bacteroides pyogenes	0.860503	0.425776
Bacteroides zoogleoformans	0.970163	0.0545812
Bacteroidetes bacterium oral taxon 272	0.40421	-1.23498
Bacteroidetes oral taxon 274	0.925749	0.174956
Bifidobacterium longum	0.764914	-0.567316
Bulleidia extructa	0.764914	0.687196
Campylobacter concisus	0.0777043	-1.39631
Campylobacter curvus	0.546502	1.27195
Campylobacter gracilis	0.958694	0.0571438
Campylobacter rectus	0.546502	-0.918104
Campylobacter showae	0.635212	-0.518526
candidate division SR1 bacterium MGEHA	0.534299	1.20023
candidate division TM7 single-cell isolate TM7b	0.0830673	2.34329
candidate division TM7 single-cell isolate TM7c	0.697802	-0.351618
Candidatus Saccharibacteria oral taxon TM7x	0.789008	0.342527
Capnocytophaga gingivalis	0.838271	-0.264898
Capnocytophaga granulosa	0.485939	0.904544
Capnocytophaga haemolytica	0.742206	0.810161
Capnocytophaga ochracea	0.117643	2.42096
Capnocytophaga sp. oral taxon 323	0.925749	0.209237
Capnocytophaga sp. oral taxon 324	0.980333	0.0298392
Capnocytophaga sp. oral taxon 326	0.282188	1.0408
Capnocytophaga sp. oral taxon 329	0.473323	0.759213
Capnocytophaga sp. oral taxon 332	0.465349	1.38554
Capnocytophaga sp. oral taxon 335	0.925749	0.206606
Capnocytophaga sp. oral taxon 336	0.631257	0.850049
Capnocytophaga sp. oral taxon 338	0.00453299	3.94155
Capnocytophaga sp. oral taxon 380	0.309286	1.56128
Capnocytophaga sp. oral taxon 412	0.666373	-0.743564
Capnocytophaga sp. oral taxon 863	0.958694	0.108757
Capnocytophaga sp. oral taxon 864	0.822573	-0.415982
Capnocytophaga sp. oral taxon 878	0.551574	1.14039
Capnocytophaga sputigena	0.916821	-0.156635
Cardiobacterium hominis	0.948099	-0.0930639
Cardiobacterium valvarum	0.666373	0.752656
Catonella morbi	0.512985	0.659332
Centipeda periodontii	0.0983307	2.11622
Corynebacterium durum	0.551574	0.672818
Corynebacterium matruchotii	0.404873	-0.789815
Corynebacterium sp. HMSC069E04	0.958694	0.0687537
Cryptobacterium curtum	0.312186	-1.4326
Cutibacterium acnes	0.134485	2.64182
Dialister invisus	0.879571	0.189611
Dialister micraerophilus	0.958694	-0.0888856
Dialister pneumosintes	0.879571	-0.379206
Eikenella corrodens	0.871784	0.207192
Escherichia coli	0.821958	0.309279
Filifactor alocis	0.744529	0.739287
Fretibacterium fastidiosum	0.863221	0.444601
Fusobacterium hwasookii	0.00056348	3.9104
Fusobacterium nucleatum	0.230932	-0.881057
Fusobacterium periodonticum	0.12764	-1.34653
Fusobacterium sp. CM1	0.948099	-0.131053
Fusobacterium sp. CM22	0.346278	1.54554
Fusobacterium sp. HMSC064B11	0.605261	0.883338
Fusobacterium sp. OBRC1	0.633652	0.81986
Fusobacterium sp. oral taxon 203	0.546502	1.15725
Fusobacterium sp. oral taxon 370	0.00326239	3.90524
Gemella haemolysans	0.822573	0.269284
Gemella morbillorum	0.00440859	2.83027
Gemella sanguinis	0.346278	0.858661
Granulicatella adiacens	0.146284	-1.05177
Granulicatella elegans	0.0983307	1.66238
Haemophilus haemolyticus	0.742206	-0.347282
Haemophilus influenzae	0.764914	-0.319439
Haemophilus parahaemolyticus	0.00889572	2.66611
Haemophilus parainfluenzae	0.742206	-0.349375
Haemophilus paraphrohaemolyticus	4.12449e-05	4.02919
Haemophilus pittmaniae	0.306957	1.13215
Haemophilus sp. C1	0.107188	2.19555
Haemophilus sp. CCUG 60358	0.131709	-1.19819
Haemophilus sp. CCUG 66565	0.958694	0.0790657
Haemophilus sp. HMSC061E01	0.306957	-0.829834
Haemophilus sp. HMSC068C11	0.296686	-0.855598
Haemophilus sp. HMSC073C03	0.59453	-0.513949
Haemophilus sp. HMSC61B11	0.852336	-0.204908
Haemophilus sp. HMSC71H05	0.346278	-0.783938
Haemophilus sp. oral taxon 036	0.958694	-0.0942061
Haemophilus sp. oral taxon 851	0.635212	0.786191
Haemophilus sputorum	0.536526	-0.659338
Johnsonella ignava	0.179764	2.30633
Kingella denitrificans	0.958694	0.0698723
Kingella kingae	0.635212	0.94943
Kingella oralis	0.772214	0.279881
Lachnoanaerobaculum saburreum	0.12262	1.48833
Lachnoanaerobaculum sp. MSX33	0.0305097	1.90238
Lachnospiraceae bacterium oral taxon 082	0.551574	0.597071
Lachnospiraceae bacterium oral taxon 096	0.215397	1.53806
Lachnospiraceae bacterium oral taxon 500	0.00326239	2.88064
Lactococcus lactis	0.485939	-1.19846
Lautropia mirabilis	0.710836	0.397594
Leptotrichia buccalis	0.00399653	2.85375
Leptotrichia goodfellowii	0.00326239	4.13583
Leptotrichia hofstadii	0.235254	1.21239
Leptotrichia shahii	0.0603718	1.82428
Leptotrichia sp. oral taxon 212	0.00955255	2.28195
Leptotrichia sp. oral taxon 215	0.331179	1.01278
Leptotrichia sp. oral taxon 225	0.00665463	2.92322
Leptotrichia sp. oral taxon 498	0.0527767	2.01228
Leptotrichia sp. oral taxon 847	0.0594669	2.33262
Leptotrichia sp. oral taxon 879	0.0594669	2.07664
Leptotrichia wadei	0.710836	-0.423892
Megasphaera micronuciformis	0.100704	-1.50862
Mitsuokella sp. oral taxon 131	0.744529	0.735297
Mogibacterium diversum	0.246522	1.09212
Mogibacterium pumilum	0.453182	1.50822
Mogibacterium timidum	0.982783	-0.0287605
Mycoplasma salivarium	0.88502	-0.3023
Neisseria bacilliformis	0.480904	1.05351
Neisseria cinerea	0.420571	1.05312
Neisseria elongata	0.871784	0.214588
Neisseria flavescens	0.137871	-1.35594
Neisseria gonorrhoeae	0.450725	1.20349
Neisseria lactamica	0.0830673	1.88807
Neisseria macacae	0.546502	0.675777
Neisseria meningitidis	0.551574	-0.636653
Neisseria mucosa	0.0916377	-1.50255
Neisseria polysaccharea	0.373987	1.21548
Neisseria sicca	0.30048	-0.950998
Neisseria sp. oral taxon 014	0.863221	-0.262755
Neisseria sp. oral taxon 020	0.247142	1.72065
Neisseria subflava	0.123235	-1.43132
Neisseria weaveri	0.312095	1.67557
Olsenella sp. oral taxon 807	0.958694	-0.106988
Olsenella sp. oral taxon 809	0.940439	-0.193287
Oribacterium parvum	0.417795	0.85357
Oribacterium sinus	0.137871	-1.15786
Oribacterium sp. oral taxon 078	0.140661	2.24236
Oribacterium sp. oral taxon 108	0.875794	0.190412
Ottowia sp. oral taxon 894	0.773833	0.642769
Parvimonas micra	0.103085	2.63809
Parvimonas sp. oral taxon 110	0.607583	1.01485
Parvimonas sp. oral taxon 393	0.694982	0.738633
Peptostreptococcaceae bacterium oral taxon 113	0.773598	0.546793
Peptostreptococcus anaerobius	0.640117	0.920893
Peptostreptococcus stomatis	0.00625554	3.1934
Porphyromonas catoniae	0.13241	1.53454
Porphyromonas endodontalis	0.764914	-0.462625
Porphyromonas gingivalis	0.977739	-0.0179415
Porphyromonas sp. oral taxon 278	0.404945	-0.678907
Porphyromonas sp. oral taxon 279	0.215397	-1.18179
Porphyromonas uenonis	0.515555	1.21756
Prevotella aurantiaca	0.516448	0.663655
Prevotella baroniae	0.892035	-0.314161
Prevotella bivia	0.198876	1.07208
Prevotella buccae	0.958694	-0.0819714
Prevotella buccalis	0.145794	1.3439
Prevotella dentalis	0.764914	-0.672201
Prevotella denticola	0.818335	-0.255233
Prevotella enoeca	0.838271	-0.330025
Prevotella fusca	0.551574	0.581943
Prevotella histicola	0.144831	-1.33317
Prevotella intermedia	0.764914	0.34502
Prevotella loescheii	0.144831	1.45017
Prevotella maculosa	0.925749	-0.123854
Prevotella marshii	0.0972384	2.24177
Prevotella melaninogenica	0.103085	-1.32979
Prevotella micans	0.104879	2.33287
Prevotella multiformis	0.294639	1.01931
Prevotella multisaccharivorax	0.948099	0.206241
Prevotella nigrescens	0.760466	-0.318867
Prevotella oralis	0.863221	0.424494
Prevotella oris	0.875794	-0.166228
Prevotella oulorum	0.58674	0.558415
Prevotella pallens	0.12957	-1.33154
Prevotella pleuritidis	0.666373	0.586677
Prevotella saccharolytica	0.0016282	3.18826
Prevotella salivae	0.764914	-0.333924
Prevotella scopos	0.251614	-0.987739
Prevotella shahii	0.650949	-0.587865
Prevotella sp. F0091	0.764914	-0.303163
Prevotella sp. oral taxon 299	0.480904	-0.733896
Prevotella sp. oral taxon 306	0.984447	-0.0122929
Prevotella sp. oral taxon 313	0.103085	-1.51015
Prevotella sp. oral taxon 317	0.958694	0.0506362
Prevotella sp. oral taxon 376	0.529307	1.25728
Prevotella sp. oral taxon 472	0.0389433	2.37498
Prevotella sp. oral taxon 473	0.246312	-1.04913
Prevotella sp. oral taxon 820	0.953757	0.169469
Prevotella veroralis	0.958694	0.0491063
Pseudomonas aeruginosa	2.7093e-06	-6.15994
Pseudopropionibacterium propionicum	0.00842891	3.25227
Rothia aeria	0.546502	-0.538877
Rothia dentocariosa	0.958694	0.045968
Rothia mucilaginosa	0.454243	-0.66747
Scardovia wiggsiae	0.294639	-1.98098
Selenomonas artemidis	0.144831	1.91696
Selenomonas flueggei	0.0251981	2.02332
Selenomonas infelix	0.00440859	3.08875
Selenomonas noxia	0.103085	1.53556
Selenomonas sp. F0473	0.822573	-0.404002
Selenomonas sp. oral taxon 126	0.0650754	2.50369
Selenomonas sp. oral taxon 136	0.215397	1.20615
Selenomonas sp. oral taxon 137	0.396928	1.45427
Selenomonas sp. oral taxon 138	0.0983307	2.58988
Selenomonas sp. oral taxon 149	0.450725	0.871743
Selenomonas sp. oral taxon 478	0.551574	0.633655
Selenomonas sp. oral taxon 892	0.0328772	2.95857
Selenomonas sp. oral taxon 920	0.0099535	3.27617
Selenomonas sputigena	0.727424	0.453499
Shuttleworthia satelles	0.789916	-0.61097
Simonsiella muelleri	0.00453299	3.94579
Slackia exigua	0.388138	1.66374
Solobacterium moorei	0.605595	-0.51508
Stomatobaculum longum	0.404945	0.801122
Streptococcus agalactiae	0.473323	1.27368
Streptococcus anginosus	0.480904	0.779037
Streptococcus australis	0.302191	-0.913928
Streptococcus constellatus	0.687362	0.846573
Streptococcus cristatus	0.710836	-0.381128
Streptococcus gordonii	0.697802	0.555527
Streptococcus infantis	0.144831	-1.07857
Streptococcus intermedius	0.948099	0.097651
Streptococcus mitis	0.59453	-0.518292
Streptococcus mutans	0.605261	1.10065
Streptococcus oralis	0.948099	-0.0800041
Streptococcus parasanguinis	0.247142	-0.93518
Streptococcus peroris	0.107188	1.47012
Streptococcus pneumoniae	0.860503	-0.193595
Streptococcus pyogenes	0.824147	0.418511
Streptococcus salivarius	0.534299	-0.607245
Streptococcus sanguinis	0.433976	-0.652664
Streptococcus sinensis	0.18039	2.30707
Streptococcus sobrinus	0.647538	-0.766764
Streptococcus sp. F0441	0.404873	1.1376
Streptococcus sp. F0442	0.198876	-0.991292
Streptococcus sp. oral taxon 056	0.251614	1.58889
Streptococcus sp. oral taxon 058	0.210183	1.43647
Streptococcus sp. oral taxon 064	0.411917	1.03093
Streptococcus sp. oral taxon 071	0.194371	1.63813
Streptococcus sp. oral taxon 431	0.546502	-0.523181
Streptococcus thermophilus	0.112619	2.42528
Streptococcus vestibularis	0.640117	0.567391
Tannerella forsythia	0.770055	-0.465194
Tannerella sp. oral taxon 808	0.0328772	2.18933
Tannerella sp. oral taxon HOT-286	0.231432	-1.08345
Treponema denticola	0.764914	0.637192
Treponema lecithinolyticum	0.747726	-0.725768
Treponema maltophilum	0.600435	1.15144
Treponema medium	0.246522	1.72628
Treponema socranskii	0.273405	1.50243
Treponema vincentii	0.198876	2.19102
Veillonella atypica	0.104879	-1.32312
Veillonella dispar	0.198796	-1.02845
Veillonella parvula	0.673499	-0.392369
Veillonella sp. AS16	0.0827013	1.87107
Veillonella sp. oral taxon 158	0.0827013	-1.36339
Veillonella sp. oral taxon 780	0.605261	0.80883
