# Supplementary material for: Shotgun metagenomic mapping of saliva reveals insights into diversity and function of the oral microbiome in pregnancy
Source: Sci Rep. 2026 May 27;16:16450. doi: 10.1038/s41598-026-54100-3 (PMC13216312; doi:10.1038/s41598-026-54100-3)
Supplement: Supplementary file 6 — Supplementary Information 6. [file 41598_2026_54100_MOESM6_ESM.xlsx]

## Sheet: Sheet1
taxon	lfc_statuspregnant	q_statuspregnant
M00001 Glycolysis (Embden-Meyerhof pathway), glucose => pyruvate	0.00628135	0.979489
M00002 Glycolysis, core module involving three-carbon compounds	0.016168	0.966334
M00003 Gluconeogenesis, oxaloacetate => fructose-6P	0.0321117	0.924453
M00004 Pentose phosphate pathway (Pentose phosphate cycle)	0.0400288	0.89072
M00005 PRPP biosynthesis, ribose 5P => PRPP	0.129522	0.500316
M00006 Pentose phosphate pathway, oxidative phase, glucose 6P => ribulose 5P	0.079482	0.700991
M00007 Pentose phosphate pathway, non-oxidative phase, fructose 6P => ribose 5P	0.0516257	0.839115
M00008 Entner-Doudoroff pathway, glucose-6P => glyceraldehyde-3P + pyruvate	-0.14574	0.410524
M00009 Citrate cycle (TCA cycle, Krebs cycle)	-0.0432367	0.89072
M00010 Citrate cycle, first carbon oxidation, oxaloacetate => 2-oxoglutarate	-0.101119	0.729386
M00011 Citrate cycle, second carbon oxidation, 2-oxoglutarate => oxaloacetate	-0.0338399	0.934333
M00012 Glyoxylate cycle	-0.0438194	0.898911
M00013 Malonate semialdehyde pathway, propanoyl-CoA => Acetyl-CoA	0.733418	0.00691266
M00014 Glucuronate pathway (uronate pathway)	0.257149	0.279173
M00015 Proline biosynthesis, glutamate => proline	-0.113082	0.572193
M00016 Lysine biosynthesis, succinyl-DAP pathway, aspartate => lysine	-0.0116631	0.973159
M00017 Methionine biosynthesis, apartate => homoserine => methionine	0.0328387	0.924453
M00018 Threonine biosynthesis, apartate => homoserine => threonine	0.0229152	0.94275
M00019 Valine/isoleucine biosynthesis, pyruvate => valine / 2-oxobutanoate => isoleucine	0.0982303	0.567598
M00020 Serine biosynthesis, glycerate-3P => serine	-0.0819306	0.810655
M00021 Cysteine biosynthesis, serine => cysteine	0.0812661	0.729386
M00022 Shikimate pathway, phosphoenolpyruvate + erythrose-4P => chorismate	0.0612732	0.800913
M00023 Tryptophan biosynthesis, chorismate => tryptophan	0.0329049	0.920763
M00024 Phenylalanine biosynthesis, chorismate => phenylalanine	0.166178	0.320264
M00025 Tyrosine biosynthesis, chorismate => tyrosine	-0.0171092	0.966334
M00026 Histidine biosynthesis, PRPP => histidine	0.167126	0.290295
M00027 GABA (gamma-Aminobutyrate) shunt	0.129673	0.678736
M00028 Ornithine biosynthesis, glutamate => ornithine	0.105109	0.675851
M00029 Urea cycle	-0.0973757	0.619722
M00030 Lysine biosynthesis, 2-oxoglutarate => 2-aminoadipate => lysine	0.0506705	0.958337
M00031 Lysine biosynthesis, 2-aminoadipate => lysine	-0.139122	0.934333
M00032 Lysine degradation, lysine => saccharopine => acetoacetyl-CoA	-0.0568158	0.934333
M00033 Ectoine biosynthesis	0.00170556	0.992906
M00034 Methionine salvage pathway	-0.0581207	0.837319
M00035 Methionine degradation	-0.100051	0.678736
M00036 Leucine degradation, leucine => acetoacetate + acetyl-CoA	-0.0394245	0.898911
M00038 Tryptophan metabolism, tryptophan => kynurenine => 2-aminomuconate	-0.502535	0.517558
M00039 Lignin biosynthesis, cinnamate => lignin	0.933974	0.0193514
M00040 Tyrosine biosynthesis, prephanate => pretyrosine => tyrosine	-0.485208	0.300383
M00044 Tyrosine degradation, tyrosine => homogentisate	1.04458	0.0054842
M00045 Histidine degradation, histidine => N-formiminoglutamate => glutamate	-0.0680688	0.89072
M00046 Pyrimidine degradation, uracil => beta-alanine, thymine => 3-aminoisobutanoate	-1.54425	0.000798101
M00048 Inosine monophosphate biosynthesis, PRPP + glutamine => IMP	0.0410971	0.89072
M00049 Adenine ribonucleotide biosynthesis, IMP => ADP,ATP	-0.0456875	0.881191
M00050 Guanine ribonucleotide biosynthesis IMP => GDP,GTP	0.0229723	0.94275
M00051 Uridine monophosphate biosynthesis, glutamine (+ PRPP) => UMP	-0.0155958	0.966334
M00052 Pyrimidine ribonucleotide biosynthesis, UMP => UDP/UTP,CDP/CTP	-0.0516295	0.859397
M00053 Pyrimidine deoxyribonuleotide biosynthesis, CDP/CTP => dCDP/dCTP,dTDP/dTTP	0.141614	0.445466
M00060 Lipopolysaccharide biosynthesis, KDO2-lipid A	-0.139253	0.523551
M00061 Uronic acid metabolism	0.500562	0.136674
M00063 CMP-KDO biosynthesis	-0.243852	0.216046
M00064 ADP-L-glycero-D-manno-heptose biosynthesis	-0.395588	0.013217
M00076 Dermatan sulfate degradation	-0.413231	0.150896
M00077 Chondroitin sulfate degradation	-0.413231	0.150896
M00078 Heparan sulfate degradation	-0.752357	0.0985035
M00079 Keratan sulfate degradation	-0.346053	0.234948
M00080 Lipopolysaccharide biosynthesis, inner core => outer core => O-antigen	-0.235632	0.205106
M00081 Pectin degradation	0.0923777	0.94275
M00082 Fatty acid biosynthesis, initiation	0.0664093	0.756307
M00083 Fatty acid biosynthesis, elongation	0.0636984	0.800913
M00086 beta-Oxidation, acyl-CoA synthesis	-0.0950347	0.725478
M00087 beta-Oxidation	0.662267	0.0712055
M00088 Ketone body biosynthesis, acetyl-CoA => acetoacetate/3-hydroxybutyrate/acetone	0.0701126	0.89072
M00089 Triacylglycerol biosynthesis	0.00430727	0.991027
M00093 Phosphatidylethanolamine (PE) biosynthesis, PA => PS => PE	-0.196063	0.225796
M00095 C5 isoprenoid biosynthesis, mevalonate pathway	0.0883096	0.801148
M00096 C5 isoprenoid biosynthesis, non-mevalonate pathway	0.030135	0.94275
M00097 beta-Carotene biosynthesis, GGAP => beta-carotene	-0.413645	0.478273
M00098 Acylglycerol degradation	0.967399	0.00746056
M00099 Sphingosine biosynthesis	0.278532	0.756307
M00101 Cholesterol biosynthesis, squalene 2,3-epoxide => cholesterol	0.885925	0.0602631
M00113 Jasmonic acid biosynthesis	0.46968	0.300383
M00114 Ascorbate biosynthesis, plants, glucose-6P => ascorbate	-0.00439878	0.99194
M00115 NAD biosynthesis, aspartate => NAD	-0.081064	0.768703
M00116 Menaquinone biosynthesis, chorismate => menaquinone	0.122243	0.632421
M00117 Ubiquinone biosynthesis, prokaryotes, chorismate => ubiquinone	-0.0585426	0.89072
M00118 Glutathione biosynthesis, glutamate => glutathione	-0.101343	0.817954
M00119 Pantothenate biosynthesis, valine/L-aspartate => pantothenate	-0.00629431	0.98492
M00120 Coenzyme A biosynthesis, pantothenate => CoA	0.0312008	0.934333
M00121 Heme biosynthesis, glutamate => protoheme/siroheme	-0.0705837	0.755507
M00122 Cobalamin biosynthesis, cobinamide => cobalamin	0.0208748	0.966334
M00123 Biotin biosynthesis, pimeloyl-CoA => biotin	-0.175853	0.523551
M00124 Pyridoxal biosynthesis, erythrose-4P => pyridoxal-5P	-0.177335	0.399166
M00125 Riboflavin biosynthesis, GTP => riboflavin/FMN/FAD	0.0252995	0.94647
M00126 Tetrahydrofolate biosynthesis, GTP => THF	0.109315	0.523551
M00127 Thiamine biosynthesis, AIR => thiamine-P/thiamine-2P	-0.235333	0.191763
M00129 Ascorbate biosynthesis, animals, glucose-1P => ascorbate	0.26157	0.138373
M00131 Inositol phosphate metabolism, Ins(1,3,4,5)P4 => Ins(1,3,4)P3 => myo-inositol	-0.225743	0.523551
M00133 Polyamine biosynthesis, arginine => agmatine => putrescine => spermidine	-0.10064	0.756307
M00134 Polyamine biosynthesis, arginine => ornithine => putrescine	0.134962	0.89072
M00136 GABA biosynthesis, prokaryotes, putrescine => GABA	-0.121813	0.756307
M00140 C1-unit interconversion, prokaryotes	0.0204228	0.958337
M00144 NADH:quinone oxidoreductase, prokaryotes	-0.212522	0.234948
M00145 NAD(P)H:quinone oxidoreductase, chloroplasts and cyanobacteria	-0.127104	0.768703
M00149 Succinate dehydrogenase, prokaryotes	-0.0344186	0.934333
M00150 Fumarate reductase, prokaryotes	0.205837	0.400258
M00151 Cytochrome bc1 complex respiratory unit	0.569508	0.143939
M00152 Cytochrome bc1 complex	0.631604	0.174733
M00153 Cytochrome d ubiquinol oxidase	0.128284	0.686324
M00154 Cytochrome c oxidase	1.80012	0.0627869
M00155 Cytochrome c oxidase, prokaryotes	0.0355371	0.973159
M00156 Cytochrome c oxidase, cbb3-type	0.0606085	0.973159
M00157 F-type ATPase, bacteria	-0.10954	0.496979
M00159 V-type ATPase, prokaryotes	-0.303551	0.0712055
M00162 Cytochrome b6f complex	1.11673	0.121463
M00163 Photosystem I	-0.165424	0.656587
M00164 ATP synthase	-0.10954	0.496979
M00165 Reductive pentose phosphate cycle (Calvin cycle)	0.0152149	0.966334
M00166 Reductive pentose phosphate cycle, RuBP + CO2 => glyceraldehyde-3P	-0.0506501	0.868101
M00167 Reductive pentose phosphate cycle, glyceraldehyde-3P => RuBP	0.0287015	0.934333
M00168 CAM (Crassulacean acid metabolism), dark	-0.20622	0.215317
M00169 CAM (Crassulacean acid metabolism), light	-0.00323682	0.992906
M00170 C4-dicarboxylic acid cycle, phosphoenolpyruvate carboxykinase type	-0.324028	0.121463
M00171 C4-dicarboxylic acid cycle, NAD+ -malic enzyme type	-0.20622	0.215317
M00172 C4-dicarboxylic acid cycle, NADP+ -malic enzyme type	-0.120077	0.56845
M00173 Reductive citric acid cycle (Arnon-Buchanan cycle)	-0.0291441	0.934333
M00174 Methane oxidation, methylotroph, methane => CO2	-0.0142669	0.973159
M00176 Sulfur reduction, sulfate => H2S	-0.110855	0.756307
M00178 Ribosome, bacteria	-0.0440798	0.881191
M00183 RNA polymerase, bacteria	-0.0734653	0.709277
M00185 Sulfate transport system	0.00146754	0.992906
M00186 Tungstate transport system	-0.0337361	0.973159
M00188 NitT/TauT family transport system	-0.225137	0.454193
M00189 Molybdate transport system	0.238135	0.336242
M00190 Iron(III) transport system	0.0152646	0.974351
M00191 Thiamine transport system	-1.17839	0.00013527
M00192 Putative thiamine transport system	2.21613	0.0447904
M00193 Putative spermidine/putrescine transport system	-0.828303	0.00013527
M00194 Maltose/maltodextrin transport system	0.141549	0.55285
M00196 Multiple sugar transport system	-0.0122003	0.973159
M00197 Putative fructooligosaccharide transport system	0.131917	0.561934
M00198 Putative sn-glycerol-phosphate transport system	-0.200523	0.445117
M00204 Trehalose/maltose transport system	0.17877	0.800913
M00207 Putative multiple sugar transport system	0.143899	0.541777
M00208 Glycine betaine/proline transport system	0.656303	0.244545
M00209 Osmoprotectant transport system	0.0281865	0.94275
M00210 Putative ABC transport system	-0.107805	0.672567
M00211 Putative ABC transport system	0.427466	0.225796
M00212 Ribose transport system	-0.222923	0.300383
M00213 L-Arabinose transport system	0.212698	0.898911
M00214 Methyl-galactoside transport system	0.0159384	0.973159
M00215 D-Xylose transport system	-0.188789	0.613389
M00216 Multiple sugar transport system	0.113862	0.934333
M00217 D-Allose transport system	-1.12533	0.00013527
M00219 AI-2 transport system	0.142469	0.801148
M00221 Putative simple sugar transport system	0.353115	0.244545
M00222 Phosphate transport system	0.201444	0.399166
M00223 Phosphonate transport system	-0.348703	0.225796
M00224 Putative phosphonate transport system	1.68164	0.750327
M00225 Lysine/arginine/ornithine transport system	0.726147	0.191763
M00226 Histidine transport system	0.753807	0.299313
M00227 Glutamine transport system	0.124992	0.686324
M00228 Putative glutamine transport system	0.0435874	0.924453
M00229 Arginine transport system	-0.860774	0.0284962
M00230 Glutamate/aspartate transport system	0.0720523	0.973159
M00231 Octopine/nopaline transport system	0.165857	0.973159
M00232 General L-amino acid transport system	0.114271	0.934333
M00234 Cystine transport system	0.0926277	0.656587
M00236 Putative polar amino acid transport system	0.180564	0.417713
M00237 Branched-chain amino acid transport system	0.311293	0.0558001
M00238 D-Methionine transport system	-0.0220364	0.94275
M00239 Peptides/nickel transport system	0.330316	0.0712055
M00240 Iron complex transport system	0.167334	0.225796
M00241 Vitamin B12 transport system	-0.666366	0.00535568
M00242 Zinc transport system	0.0914356	0.642797
M00245 Cobalt transport system	-0.41517	0.216046
M00246 Nickel transport system	-0.390441	0.247363
M00251 Teichoic acid transport system	0.184952	0.523551
M00253 Sodium transport system	-0.0471586	0.924453
M00254 ABC-2 type transport system	0.024093	0.94275
M00255 Lipoprotein-releasing system	0.0822613	0.800913
M00256 Cell division transport system	-0.0740124	0.768703
M00257 Hemin transport system	0.281419	0.800913
M00258 Putative ABC transport system	0.207052	0.247745
M00259 Heme transport system	0.0528129	0.94275
M00260 DNA polymerase III complex, bacteria	-0.0369778	0.89072
M00265 PTS system, glucose-specific II component	-0.39664	0.191763
M00266 PTS system, maltose and glucose-specific II component	-0.416801	0.190429
M00267 PTS system, N-acetylglucosamine-specific II component	-2.20019	0.00013527
M00268 PTS system, arbutin-like II component	0.0168292	0.974351
M00269 PTS system, sucrose-specific II component	-1.44082	0.000295934
M00270 PTS system, trehalose-specific II component	0.0064891	0.991027
M00271 PTS system, beta-glucosides-specific II component	0.251339	0.438066
M00272 PTS system, arbutin-, cellobiose-, and salicin-specific II component	-0.374242	0.237582
M00273 PTS system, fructose-specific II component	0.040887	0.934333
M00274 PTS system, mannitol-specific II component	-0.440225	0.523551
M00275 PTS system, cellobiose-specific II component	-0.442324	0.134942
M00276 PTS system, mannose-specific II component	0.165111	0.438066
M00279 PTS system, galactitol-specific II component	0.0888333	0.860948
M00280 PTS system, glucitol/sorbitol-specific II component	-1.26213	0.000295934
M00281 PTS system, lactose-specific II component	0.713331	0.300383
M00283 PTS system, ascorbate-specific II component	0.192354	0.613389
M00287 PTS system, galactosamine-specific II component	0.17215	0.89072
M00299 Spermidine/putrescine transport system	-0.114606	0.561934
M00300 Putrescine transport system	-0.906941	0.0326798
M00302 2-Aminoethylphosphonate transport system	0.118222	0.675851
M00303 PTS system, N-acetylmuramic acid-specific II component	-0.374285	0.237582
M00304 PTS system, fructose-specific II component	-0.372202	0.428927
M00305 PTS system, 2-O-A-mannosyl-D-glycerate-specific II component	0.358738	0.460722
M00306 PTS system, fructose-specific II-like component	-0.296472	0.56845
M00307 Pyruvate oxidation, pyruvate => acetyl-CoA	0.0146605	0.971874
M00308 Semi-phosphorylative Entner-Doudoroff pathway, gluconate => glyceraldehyde-3P + pyruvate	-0.112675	0.756307
M00310 Pyruvate:ferredoxin oxidoreductase	0.831203	0.0273717
M00311 2-oxoglutarate:ferredoxin oxidoreductase	-0.0319756	0.961355
M00314 Bacitracin transport system	-0.0280407	0.966334
M00315 Uncharacterized ABC transport system	0.25623	0.205106
M00316 Manganese transport system	0.130095	0.475656
M00318 Iron/zinc/copper transport system	0.654404	0.89072
M00319 Manganese/zinc/iron transport system	-0.255038	0.574838
M00320 Lipopolysaccharide export system	-0.219737	0.199071
M00321 Bicarbonate transport system	0.474187	0.0275802
M00324 Dipeptide transport system	-0.138199	0.701646
M00325 alpha-Hemolysin/cyclolysin transport system	0.00191428	0.992906
M00326 RTX toxin transport system	0.00191428	0.992906
M00329 Multiple protein transport system	-1.22419	0.0627869
M00331 Type II general secretion system	0.190511	0.262302
M00332 Type III secretion system	-1.00514	0.0657758
M00333 Type IV secretion system	-0.0149069	0.976159
M00334 Type VI secretion system	0.0619652	0.958337
M00335 Sec (secretion) system	-0.0528326	0.848144
M00336 Twin-arginine translocation (Tat) system	-0.035472	0.934333
M00338 Cysteine biosynthesis, homocysteine + serine => cysteine	0.758863	0.197864
M00339 RaxAB-RaxC type I secretion system	0.00191428	0.992906
M00342 Bacterial proteasome	0.662199	0.0651908
M00344 Formaldehyde assimilation, xylulose monophosphate pathway	-0.0489125	0.881191
M00345 Formaldehyde assimilation, ribulose monophosphate pathway	0.0124435	0.973159
M00346 Formaldehyde assimilation, serine pathway	-0.0668285	0.76861
M00347 Methanogenesis, formate => methane	0.15233	0.738388
M00348 Glutathione transport system	0.121073	0.529546
M00349 Microcin C transport system	-0.145089	0.89072
M00357 Methanogenesis, acetate => methane	0.0613035	0.857047
M00358 Coenzyme M biosynthesis	0.600938	0.240188
M00360 Aminoacyl-tRNA biosynthesis, prokaryotes	-0.0432475	0.89072
M00362 Nucleotide sugar biosynthesis, prokaryotes	0.0721359	0.756307
M00364 C10-C20 isoprenoid biosynthesis, bacteria	0.0349204	0.934333
M00366 C10-C20 isoprenoid biosynthesis, plants	-0.321355	0.343396
M00368 Ethylene biosynthesis, methionine => ethylene	-0.183349	0.290295
M00373 Ethylmalonyl pathway	0.067197	0.865112
M00374 Dicarboxylate-hydroxybutyrate cycle	-0.0475275	0.881191
M00375 Hydroxypropionate-hydroxybutylate cycle	0.0419975	0.89072
M00376 3-Hydroxypropionate bicycle	0.0500023	0.865112
M00377 Reductive acetyl-CoA pathway (Wood-Ljungdahl pathway)	0.0116028	0.973159
M00378 F420 biosynthesis	0.746857	0.121463
M00394 RNA degradosome	-0.0392842	0.89072
M00416 Cytochrome aa3-600 menaquinol oxidase	-0.694837	0.89072
M00417 Cytochrome o ubiquinol oxidase	1.11498	0.00535568
M00418 Toluene degradation, anaerobic, toluene => benzoyl-CoA	0.953727	0.0149948
M00429 Competence-related DNA transformation transporter	-0.0419823	0.89072
M00432 Leucine biosynthesis, 2-oxoisovalerate => 2-oxoisocaproate	0.0482205	0.89072
M00433 Lysine biosynthesis, 2-oxoglutarate => 2-oxoadipate	-0.437544	0.517558
M00434 PhoR-PhoB (phosphate starvation response) two-component regulatory system	0.1045	0.756044
M00435 Taurine transport system	-0.280962	0.678736
M00436 Sulfonate transport system	0.0663138	0.902674
M00438 Nitrate/nitrite transport system	1.5975	0.00013527
M00439 Oligopeptide transport system	0.119774	0.465835
M00440 Nickel transport system	0.298066	0.201708
M00442 Putative hydroxymethylpyrimidine transport system	-0.139357	0.755507
M00443 SenX3-RegX3 (phosphate starvation response) two-component regulatory system	0.445068	0.0054842
M00444 PhoQ-PhoP (magnesium transport) two-component regulatory system	1.36726	0.0447904
M00445 EnvZ-OmpR (osmotic stress response) two-component regulatory system	0.708528	0.0447904
M00446 RstB-RstA two-component regulatory system	1.07027	0.0213118
M00447 CpxA-CpxR (envelope stress response) two-component regulatory system	-1.1852	0.0280635
M00448 CssS-CssR (secretion stress response) two-component regulatory system	-0.829225	0.158972
M00449 CreC-CreB (phosphate regulation) two-component regulatory system	1.20075	0.000860373
M00450 BaeS-BaeR (envelope stress response) two-component regulatory system	-0.0722677	0.93286
M00451 BasS-BasR (antimicrobial peptide resistance) two-component regulatory system	0.493742	0.283148
M00452 CusS-CusR (copper tolerance) two-component regulatory system	0.598839	0.0580538
M00453 QseC-QseB (quorum sensing) two-component regulatory system	-0.534513	0.201708
M00454 KdpD-KdpE (potassium transport) two-component regulatory system	-0.204341	0.729386
M00455 TorS-TorR (trimethylamine N-oxide respiration) two-component regulatory system	0.0443022	0.971897
M00456 ArcB-ArcA (anoxic redox control) two-component regulatory system	0.265176	0.780043
M00457 TctE-TctD (tricarboxylic acid transport) two-component regulatory system	0.92337	0.0447904
M00458 ResE-ResD (aerobic and anaerobic respiration) two-component regulatory system	0.0534567	0.934333
M00459 VicK-VicR (cell wall metabolism) two-component regulatory system	0.265506	0.205106
M00460 MprB-MprA (maintenance of persistent infection) two-component regulatory system	-0.189481	0.642797
M00461 MtrB-MtrA (osmotic stress response) two-component regulatory system	0.282193	0.444032
M00462 PrrB-PrrA (intracellular multiplication) two-component regulatory system	1.01079	0.0284962
M00467 SasA-RpaAB (circadian timing mediating) two-component regulatory system	-0.540543	0.410524
M00468 SaeS-SaeR (staphylococcal virulence regulation) two-component regulatory system	0.00443786	0.992906
M00471 NarX-NarL (nitrate respiration) two-component regulatory system	-0.314633	0.663063
M00473 UhpB-UhpA (hexose phosphates uptake) two-component regulatory system	0.19827	0.924453
M00474 RcsC-RcsD-RcsB (capsule synthesis) two-component regulatory system	0.627607	0.204479
M00475 BarA-UvrY (central carbon metabolism) two-component regulatory system	0.95084	0.0050731
M00476 ComP-ComA (competence) two-component regulatory system	-0.363838	0.700991
M00477 EvgS-EvgA (acid and drug tolerance) two-component regulatory system	0.695662	0.268448
M00478 DegS-DegU (multicellular behavior control) two-component regulatory system	-0.0929005	0.810655
M00479 DesK-DesR (membrane lipid fluidity regulation) two-component regulatory system	0.256157	0.244545
M00480 VraS-VraR (cell-wall peptidoglycan synthesis) two-component regulatory system	-0.332663	0.240188
M00481 LiaS-LiaR (cell wall stress response) two-component regulatory system	0.093835	0.800913
M00482 DevS-DevR (redox response) two-component regulatory system	0.328472	0.387904
M00483 NreB-NreC (dissimilatory nitrate/nitrite reduction) two-component regulatory system	0.165217	0.642797
M00485 KinABCDE-Spo0FA (sporulation control) two-component regulatory system	-0.0456299	0.937301
M00486 CitA-CitB (citrate fermentation) two-component regulatory system	-0.412641	0.466786
M00487 CitS-CitT (magnesium-citrate transport) two-component regulatory system	-1.24467	0.199071
M00488 DcuS-DcuR (aerobic C4-dicarboxylate metabolism) two-component regulatory system	-0.677794	0.300383
M00491 Putative arabinogalactan oligomer transport system	-0.102676	0.725478
M00492 LytS-LytR (autolysis and cell wall metabolism) two-component regulatory system	-0.198477	0.756399
M00494 NatK-NatR (sodium extrusion) two-component regulatory system	-1.31628	0.00398582
M00495 AgrC-AgrA (exoprotein synthesis) two-component regulatory system	-0.198722	0.700991
M00497 GlnL-GlnG (nitrogen regulation) two-component regulatory system	-0.427706	0.129143
M00499 HydH-HydG (metal tolerance) two-component regulatory system	0.0144404	0.973159
M00502 GlrK-GlrR (amino sugar metabolism) two-component regulatory system	-0.155573	0.934333
M00503 PgtB-PgtA (phosphoglycerate transport) two-component regulatory system	2.43461	0.286131
M00504 DctB-DctD (C4-dicarboxylate transport) two-component regulatory system	0.136362	0.934333
M00505 KinB-AlgB (alginate production) two-component regulatory system	-0.754016	0.204479
M00506 CheA-CheYBV (chemotaxis) two-component regulatory system	0.326221	0.234948
M00510 Cph1-Rcp1 (light response) two-component regulatory system	0.428709	0.234948
M00511 PleC-PleD (cell fate control) two-component regulatory system	0.3912	0.201671
M00512 CckA-CtrA/CpdR (cell cycle control) two-component regulatory system	0.36388	0.573285
M00513 LuxQN/CqsS-LuxU-LuxO (quorum sensing) two-component regulatory system	0.779725	0.0300175
M00514 TtrS-TtrR (tetrathionate respiration) two-component regulatory system	0.513446	0.613389
M00517 RpfC-RpfG (cell-to-cell signaling) two-component regulatory system	-0.293213	0.554489
M00518 GlnK-GlnL (glutamine utilization) two-component regulatory system	-0.0144382	0.99194
M00519 YesM-YesN two-component regulatory system	-0.0530255	0.934333
M00523 RegB-RegA (redox response) two-component regulatory system	0.956464	0.0137584
M00524 FixL-FixJ (nitrogen fixation) two-component regulatory system	0.650438	0.363661
M00525 Lysine biosynthesis, acetyl-DAP pathway, aspartate => lysine	0.0196142	0.958337
M00526 Lysine biosynthesis, DAP dehydrogenase pathway, aspartate => lysine	-0.0211432	0.958337
M00527 Lysine biosynthesis, DAP aminotransferase pathway, aspartate => lysine	0.0198829	0.96035
M00528 Nitrification, ammonia => nitrite	-2.03124	0.01058
M00529 Denitrification, nitrate => nitrogen	0.336146	0.0237406
M00530 Dissimilatory nitrate reduction, nitrate => ammonia	0.278475	0.0602631
M00531 Assimilatory nitrate reduction, nitrate => ammonia	0.380308	0.204479
M00532 Photorespiration	-0.106587	0.591451
M00533 Homoprotocatechuate degradation, homoprotocatechuate => 2-oxohept-3-enedioate	0.823242	0.225796
M00534 Naphthalene degradataion, naphthalene => salicylate	0.567743	0.308292
M00535 Isoleucine biosynthesis, pyruvate => 2-oxobutanoate	-0.0235368	0.958337
M00536 Ornithine biosynthesis, glutamate => ornithine, without N-acetylation	-0.136711	0.571323
M00537 Xylene degradation, xylene => methylbenzoate	6.89534	0.00013527
M00538 Toluene degradation, toluene => benzoate	6.89534	0.00013527
M00539 Cumate degradation, p-cumate => 2-oxopent-4-enoate + 2-methylpropanoate	0.525092	0.279173
M00541 Benzoyl-CoA degradation, benzoyl-CoA => 3-hydroxypimeloyl-CoA	0.42263	0.94275
M00542 EHEC/EPEC pathogenicity signature, T3SS and effectors	-1.15403	0.0657758
M00543 Biphenyl degradation, biphenyl => 2-oxopent-4-enoate + benzoate	0.657998	0.247101
M00545 Trans-cinnamate degradation, trans-cinnamate => 2-oxopent-4-enoate + fumarate	0.787186	0.0712055
M00546 Purine degradation, xanthine => urea	0.396249	0.121463
M00547 Benzene/toluene degradation, benzene => catechol / toluene => 3-methylcatechol	0.883347	0.0216034
M00548 Benzene degradation, benzene => catechol	0.0415098	0.973159
M00549 Nucleotide sugar biosynthesis, glucose => UDP-glucose	0.178326	0.237582
M00550 Ascorbate degradation, ascorbate => D-xylulose-5P	0.215191	0.417713
M00551 Benzoate degradation, benzoate => catechol	-6.34082	0.0137584
M00554 Nucleotide sugar biosynthesis, galactose => UDP-galactose	0.0214346	0.96035
M00555 Betaine biosynthesis, choline => betaine	0.891368	0.0693398
M00559 Methane oxidation by sMMO	1.63986	0.0657758
M00564 Helicobacter pylori pathogenicity signature, cagA pathogenicity island	-0.748779	0.205106
M00565 Trehalose biosynthesis, D-glucose 1P => trehalose	-0.0069226	0.976159
M00566 Dipeptide transport system, Firmicutes	-0.537007	0.0712055
M00567 Methanogenesis, CO2 => methane	1.23837	0.709277
M00568 Catechol ortho-cleavage, catechol => 3-oxoadipate	-0.025622	0.974914
M00569 Catechol meta-cleavage, catechol => pyruvate + acetaldehyde	-0.428131	0.234948
M00570 Isoleucine biosynthesis, threonine => 2-oxobutanoate => isoleucine	0.0987297	0.561934
M00571 AlgE-type Mannuronan C-5-Epimerase transport system	0.00191428	0.992906
M00574 Pertussis pathogenicity signature 1, pertussis toxin	0.909083	0.0477804
M00575 Pertussis pathogenicity signature 2, T1SS	-0.27367	0.222199
